# Supplementary material for: Sequence Analysis of 96 Genomic Regions Identifies Distinct Evolutionary Lineages within CC156, the Largest Streptococcus pneumoniae Clonal Complex in the MLST Database
Source: PLoS One. 2013 Apr 12;8(4):e61003. doi: 10.1371/journal.pone.0061003 (PMC3625235; doi:10.1371/journal.pone.0061003)
Supplement: Table S2 — Amplification primers set. For each locus the forward and reverse primers and the PCR amplicon size are indicated. (XLSX) [file pone.0061003.s007.xlsx]

## Sheet: Sheet1
	Gene	Primer forward 5'--> 3'	Primer reverse 5'--> 3'	Fragment lenght
	SP0034	GATTTGACCATAGCGACCA	TCTTGGTACTTAGGAGGATTCTT	859
	SP0037	AATATCCCCTATCTGCTCAATCA	AGGTGCTGGGCTGTATTTTC	651
	SP0057	CTTGAAGAGCGGCTTTTAGGTT	CAAGTGGTATCAACTCTATGGCA	661
	SP0120	TGGAAAATGCAGAGATGATGC	TTGATTTCTGTTTCAATCAATTCG	648
	SP0127	CAGACAAAAAGATAGGAATGTG	CAATCACTTCTGCCCCAT	872
	SP0128	CCAAGACCAGACTTGGTATG	GGTCTCATCACAGGATGTC	355
	SP0145	ATCAACCAGTGGATTTCAACGC	CAAAAGGATTTTACAGAGAGTCC	595
	SP0155	TGCTTTTCAAGATTACAAGGAAG	GCAAAATTCTAATTCCTGTTTGA	828
	SP0180	GCTCTTTTGATGCCTATCTTTG	ATTGTTGGATCAATCTATCCTTGA	406
	SP0181	CAACCACTACTGATAGCTGTTTTT	AGATGCACAGGAACAAGTCAT	502
	SP0205	CGTCCATCTGAAAGAGGCAAG	TTGATTTACCTGAAGCTCCATGAC	885
	SP0250	TTGTTATTAAGATGCCAGAACAAG	AGTACAGGAACAAGAATGAAAGGT	585
	SP0266	GTGGAAGTTCAAGACTATGATGG	CTTGCGCTTTAGCATTACCATT	624
	SP0278	TTAAGGGGGTTCTCATGAAACTAA	TAGTGAAGGGCTGAAAATTG	831
	SP0334	TTCCTTGCGAAATTCTTT	AGATCATCTGGGATGAAAGGC	1027
	SP0337	AATTCCGGCCTTTATCCAATTTT	ACTCCCCAAAAGAAGAAGTCAAC	878
	SP0368	TTGCCATGACTAACTACACCAA	CTTCCTCTTGATTGTCTTTGTCTG	662
	SP0383	GTTGTCTTGGTTGTCAAGGCT	TTCTCTTCCCTTATTACTTCCACC	870
	SP0386	CTTGCTCAGGAAGAGGAAATC	ATTCATCTCAGGCATGACAATATC	825
	SP0436	ATTCAGTCTTGGTACCGAATTT	CCTGGAATTTCGATTCCTGCT	800
	SP0439	ATTGAGCAATTGGTGCAAGAAG	CCAAATAGCGACTAGCGTCCA	387
	SP0483	GATTTGGCGTTTGCTCTGG	AGAGCCACCTCATCAAAAATCATA	859
	SP0526	ATGAGATGTCATCGAAATTG	GTATAGAGAATAACACGATGGG	686
	SP0558	AGTGAAGATGCTCAAAATACCCT	TAATGAGCCACCGAGCCGTA	565
	SP0562	GCAGAAGTGGTGGACAAGC	CTAATCTGATCATCCACTCCCCA	723
	SP0581	ATCCGTCCCATCAATAACG	ATCATATTTTGACGGAGGACTGA	922
	SP0582	TTTGATTCTCTGGTTTTCTTGCT	TCTGTGCCTTTTAATCATTTCA	609
	SP0614	AAGTCGAGTTTCGGCTTTTT	TTCCAATTGTTTTTCCCAGTAGTA	772
	SP0618	GCGGAATACCGTGACCTGA	CGTTGGAGGAGGAAAAATTC	883
	SP0627	AAAGAGGTGAAGAAATGAATCAA	TGTTGACGGAAGTCATAGTGATA	825
	SP0680	TTCTGCTAAATCTGGGTTCAA	GCACAGTATGCGTTTAGATAATTT	663
	SP0689	TGTCTCAGTACCGCCTGTTAT	TCCAAACTATCCAAGGTCAAATC	632
	SP0690	AAGGAGGAACAGGATAAAAAGC	ATTGCTCTCTTCCTCTTGTTTT	851
	SP0701	AAAACCTTTAAAGCAGTCCAG	GGTGTCAGACAGATAAAATCTGGA	681
	SP0717	AGATGTGGCATCTAAAGGAGTAG	ACAAAGTTCTTTAATTTGGATAGC	595
	SP0793	GGTATTATTTGACACAAATGCTGG	CTTCCATAACTTCTCTAGTCAGCG	564
	SP0806	AAATCCCGAATCCATGCTTTAT	CCCACCTTCATAATGATAATGCTT	863
	SP0841	AGATTGAAGAAAATGGCTTCGT	TGCCCAGTCTTAACCATATTCA	962
	SP0909	CATATGAGTCGCAAGTTTATCA	AGGCTCGGCTTTCATCAGTCCT	587
	SP0930	ACCTATCCAGTTGACCGAGTCT	TTATGCCAACCAGCTTGAAA	717
	SP0931	TCAACTTCACAAAGCTCTGAAAC	CATACCCCCAGTTCCGTTTG	792
	SP0932	GGTATTATCTATGAAAGCCGTCC	TCTTCTAAACTGCTCACAACCTT	643
	SP0938	GTGATGGATTTCACGTATGTAATG	GCTAAACCACTGGCAATCA	757
	SP0954	ATGCAGAACCATATGCTTGTATG	GCCTTGTTGAGATTGACCTTCTTT	646
	SP0975	CAGCGTTTGACAGGGATTTT	GAGCATCAGGCACACTTTCTG	899
	SP1007	TAGCGCAAGTGAAGAAACAA	TGGAACAGACGGCTCTAAGATTTC	417
	SP1016	ACACCATTGATGTTGACGTA	AGCTAGCTTAAGCAGAATTGC	948
	SP1121	GCATTAAAAACCTTTATGACGGG	GCATGCTCTAAAGCGAAGTAACC	613
	SP1155	CAATGGCTACTATTCAATGGTTT	ACCTCATCCATAGGAAGCAACT	618
	SP1213	AATGATTTCAACTCCATTTTCATC	ATGAACGAAATCAAATGTCCCA	704
	SP1238	GTCACGGATTTCTTTCTTGA	TCAGCGACACCTGGTGACTA	605
	SP1244	CTCAACCAATTTCTCAATGAT	TCTATGATTGAATGGGCAG	770
	SP1245	GCTGCATCCAAGGGTTCTT	ATGGCTTTTGGAGACAATCT	651
	SP1357	GAGAGTCATGAGGAGATGAATTTG	GACCAGATTCTCCTCTTGGAAA	618
	SP1358	CCAGCCACTAGGACTTGGTCA	GGTTTTACAAGTCCAAGAATTGA	903
	SP1380	AATGGAATGTCTCTAACTTTGTCA	ATTTTGAAAAAGGGGCATTTGA	803
	SP1382	CAATACTTTGAATGGTATCTGCCC	CAATCAGCCCAGTCATAGATGT	640
	SP1383	TGAACATTGGTCACAGTAGCC	GTCGTGCTTCTATGCATGGTC	651
	SP1419	TAGTTGACTTCGATAGAAACAGAA	ACTCGAAGAGTTCGATTTCA	769
	SP1453	AAGGGATATCCTTCTGGTGAAA	GCTCTACCACGATGGACTT	908
	SP1474	CAAATTCAAGACTTCATTCAGCA	AACTCGGTCTTGAAGAATTACCA	727
	SP1623	GTAAAGACCAACATCATGACACCA	GGTCAATAACATTGCCCACA	548
	SP1674	TTCCCTATGGACAAACCAGA	ACACGTTTTTGTCTACGATAGCCG	844
	SP1734	GCTTTCAAAGATGGCTTTTGCT	CAAGAAAGAATTGATTGTCGCA	655
	SP1736	TCTAGTCAAACGCATCATTTCAG	GCCGCAAAGAAGAAGAAGAAA	615
	SP1781	CGAGCTTTCTCGATTGCAC	ATGAGTGGCATTATCAAGG	1008
	SP1785	AAGGCATAACCAAAAGTAAAGGC	CAAGGGTTTAAATGAGGTAATATG	751
	SP1811	GGTTCTACAAAGTTGGCATGTTCA	CCAAAGAACTTGGACCAGAAAA	614
	SP1812	TCTGTCACAGGGACATAGCTG	GGTGAGGAAGATGTCAAACGC	586
	SP1813	TCCTCTTGGAAACTTGGGTC	TTGAGGTCGACTTGCAGAC	905
	SP1817	GTCGCAGACAAGTAGCCGAT	TTATGAAGAAATTGGTCAAATCCC	887
	SP1839	GTCAATATTGGCTGTCGCTTCA	CCTGCAGGCAGAATTTGATGA	858
	SP1852	TGAGGATAATTACTAGCTTGCACC	AGGAAGTAGTTGGATACGCTCC	588
	SP1853	TCCACTGCTTTTTCACACTCA	TGGCTTAACGGACAGTCAAAG	749
	SP1854	TTCTCCTTTGACTGTCCGTTAAGC	GCTAAACTATCGCTGGCTGC	910
	SP1858	CAACAATGGCATAAGTCAAAT	TAACTAGGAAAAGATGTTTGAAAG	902
	SP1860	AGAGTTGCTTGTCATCTTCCAA	TTGGGAATTGACCGTAATAATG	810
	SP1863	ATCTTAATCTGACGCTCTGGA	AAGGCTTTTGTAGACTGGAGG	822
	SP1908	TTAAAATGGCAATTCTTCCTCT	ACGTCTACACCAGAATTGCACAAA	362
	SP1909	TTCTTCCTCCTACTTATCTATTCG	GAACTTCGTGGTGAAAAGAG	1026
	SP1982	TTTTGCCCATCCTCAATTTCTATT	TCTGCCAGAAACCATGGATAA	594
	SP1992	CAGTTAGAGACAGAAGAGATTGGC	AAAAGATACAGTTCAACAATCTGC	818
	SP2000	GCGATATTAGCTGCCTCT	GAAGTCTTGGAGTGGATACGA	391
	SP2052	GGCATGAGCATTGCCGCATA	TTCTTAAAGATGGACATATCACAA	994
	SP2095	CCCACCCAATATGAACAAAAAT	GAACCTGCTATGACAGGCGA	930
	SP2096	CAAGACTTGCTTGCGTAATTC	CTGAAGAAAATGAAGCTGGTGG	795
	SP2120	ATACCGATTCGACTGTTTCG	AACCAATTATAACGGGAGTGTA	421
	SP2121	CCAAGCGACGTTGGCTAT	GGATTCCCTATGAAATTACAAAAA	609
	SP2122	TTATAAATTCCACCCAAAGCG	CACAAGCATCTTTTGCTGTTGCTA	657
	SP2141	AATGCGTCGTCCCACATCTAC	TGTGACTCTGGTTTACTGGGAT	624
	SP2142	TACTGGATATTGAGCAAGCCT	GAGATTCGTACAGAATTCATCAAA	782
	SP2144	TCAGCAATAACACTCTGGCTATC	TTGCTACACCGATACCTTGGA	680
	SP2158	CAAGTCTTGGGTTACCAACCAT	CCGACTATTGATGGTCGTCGT	859
	SP2191	CTTCCATTTGGGATTATAACTT	TTTTTAAAGCGTTCGATAGAGA	469
	SP2194	TTGCGTCCCTTGCTATCTG	ACCAAGTGTGGCAGATAGTATGAC	845
	SP2198	TGTGTGGTTGGTATTTGGTG	GGTTATGGGATTTTGCCCA	604
