# Supplementary material for: Sequence Analysis of 96 Genomic Regions Identifies Distinct Evolutionary Lineages within CC156, the Largest Streptococcus pneumoniae Clonal Complex in the MLST Database
Source: PLoS One. 2013 Apr 12;8(4):e61003. doi: 10.1371/journal.pone.0061003 (PMC3625235; doi:10.1371/journal.pone.0061003)
Supplement: Table S3 — List of the 96 alleles assigned for each of the 66 strains tested by 96-MLST. Sequences were converted into allelic profiles assigning a progressive unique ID number to each allele. The absent loci were assigned the ID number “0”. (XLSX) [file pone.0061003.s008.xlsx]

## Sheet: Sheet1
nome per clustering gerarchico	Nome per bidimensional	SP1016	SP0558	SP1734	SP1357	SP0205	SP1858	SP1812	SP0037	SP1453	SP0386	SP0057	SP0034	SP1155	SP1121	SP0717	SP0250	SP0582	SP0806	SP1982	SP2095	SP1811	SP1839	SP0180	SP0618	SP0932	SP1852	SP0627	SP2122	SP1853	SP0383	SP2000	SP2052	SP1213	SP0439	SP0793	SP1736	SP0278	SP2158	SP2096	SP1474	SP1007	SP0581	SP2121	SP0954	SP2194	SP1863	SP1419	SP0701
23A_582_4968	582_4968	a1	a1	a1	a2	a1	a2	a2	a2	a2	a2	a2	a1	a1	a1	a1	a1	a2	a2	a1	a1	a2	a2	a1	a1	a1	a1	a1	a2	a1	a2	a1	a2	a1	a1	a1	a2	a1	a2	a1	a1	a1	a2	a2	a1	a2	a1	a1	a2
6B_770_5420	770_5420	a7	a2	a1	a7	a1	a11	a7	a9	a9	a14	a2	a9	a4	a1	a6	a1	a9	a9	a8	a11	a4	a9	a4	a11	a1	a6	a1	a7	a7	a10	a6	a8	a5	a5	a1	a4	a1	a10	a7	a6	a2	a9	a6	a1	a13	a4	a1	a9
6B_1071_146	1071_146	a10	a6	a7	a2	a12	a14	a3	a13	a6	a15	a2	a11	a6	a7	a6	a8	a9	a4	a9	a14	a3	a9	a2	a14	a9	a8	a3	a3	a10	a14	a4	a9	a5	a5	a7	a11	a4	a11	a6	a9	a7	a3	a12	a2	a17	a9	a8	a10
6B_1404_559	1404_559	a7	a2	a1	a7	a7	a10	a2	a9	a9	a2	a2	a6	a4	a1	a2	a2	a1	a2	a1	a10	a2	a2	a4	a8	a1	a1	a1	a7	a1	a10	a6	a2	a5	a1	a7	a2	a6	a7	a2	a6	a4	a3	a6	a1	a9	a7	a1	a8
17F_1464_4945	1464_4945	a3	a1	a3	a10	a3	a5	a7	a4	a3	a18	a3	a3	a2	a5	a8	a2	a4	a12	a4	a11	a4	a13	a3	a19	a4	a3	a4	a4	a15	a19	a1	a6	a2	a4	a3	a4	a3	a1	a6	a13	a9	a4	a4	a10	a23	a3	a11	a4
6B_1623_4966	1623_4966	a7	a2	a1	a7	a1	a22	a7	a9	a9	a14	a2	a14	a4	a1	a6	a1	a9	a9	a8	a11	a4	a9	a4	a21	a1	a6	a1	a7	a7	a10	a6	a8	a5	a5	a1	a4	a1	a13	a6	a6	a2	a9	a6	a1	a13	a13	a1	a9
6C_1681_4966	1681_4966	a7	a2	a1	a7	a1	a19	a7	a9	a9	a14	a10	a6	a4	a1	a6	a1	a9	a9	a8	a16	a4	a9	a4	a11	a1	a6	a1	a7	a7	a10	a6	a13	a5	a5	a1	a4	a1	a13	a1	a6	a2	a9	a6	a1	a4	a4	a1	a9
17F_1758_4945	1758_4945	a3	a1	a10	a10	a3	a5	a16	a4	a3	a18	a3	a3	a2	a5	a8	a2	a4	a12	a4	a4	a7	a9	a3	a19	a4	a12	a4	a4	a15	a19	a1	a6	a2	a4	a3	a4	a3	a18	a3	a14	a9	a4	a4	a10	a23	a3	a3	a4
14_1789_4948	1789_4948	a4	a4	a4	a5	a4	a6	a4	a10	a10	a5	a7	a7	a5	a4	a4	a4	a5	a3	a3	a5	a4	a6	a2	a3	a7	a4	a5	a5	a4	a5	a3	a5	a6	a5	a5	a5	a4	a5	a1	a7	a4	a5	a5	a4	a14	a4	a4	a5
6A_1953_5613	1953_5613	a7	a5	a1	a7	a8	a11	a6	a11	a9	a13	a9	a8	a4	a1	a6	a1	a10	a8	a7	a11	a7	a8	a5	a10	a1	a5	a1	a7	a1	a13	a7	a2	a7	a3	a1	a8	a8	a8	a6	a6	a6	a10	a6	a1	a12	a8	a1	a7
23F_16-5_440	16-5_440	a5	a1	a3	a6	a5	a7	a3	a6	a5	a6	a3	a5	a2	a5	a5	a5	a4	a6	a4	a4	a3	a5	a3	a5	a5	a3	a4	a6	a3	a6	a1	a6	a2	a4	a3	a6	a3	a1	a3	a3	a3	a4	a4	a5	a4	a3	a3	a4
19A_66994_847	66994_847	a13	a8	a4	a5	a14	a20	a13	a11	a12	a6	a5	a13	a3	a4	a4	a2	a5	a1	a13	a17	a2	a12	a4	a18	a4	a10	a11	a11	a13	a17	a10	a12	a10	a8	a12	a5	a14	a12	a6	a12	a7	a14	a14	a4	a22	a12	a4	a1
14_1300023_156	1300023_156	a4	a4	a4	a5	a4	a6	a4	a5	a4	a5	a4	a4	a3	a4	a4	a10	a6	a3	a3	a5	a4	a6	a2	a3	a4	a4	a5	a5	a4	a18	a3	a5	a4	a5	a5	a5	a4	a5	a1	a4	a4	a13	a5	a9	a4	a4	a4	a5
14_1300025_156	1300025_156	a4	a4	a4	a5	a4	a6	a4	a5	a4	a5	a4	a4	a3	a4	a4	a10	a6	a3	a3	a5	a4	a6	a2	a3	a4	a4	a5	a5	a4	a18	a3	a5	a4	a5	a5	a5	a4	a5	a1	a4	a4	a13	a5	a9	a4	a4	a4	a5
23F_1300044_172	1300044_172	a6	a1	a1	a2	a1	a1	a2	a2	a6	a17	a6	a1	a1	a1	a1	a2	a2	a3	a5	a14	a2	a2	a1	a1	a1	a1	a1	a15	a1	a1	a4	a7	a1	a1	a1	a2	a13	a11	a6	a1	a2	a2	a7	a2	a1	a1	a10	a7
19A_1309497_172	1309497_172	a1	a1	a4	a2	a1	a9	a5	a2	a2	a12	a8	a1	a1	a1	a1	a1	a2	a2	a1	a1	a6	a7	a1	a9	a1	a1	a1	a1	a1	a12	a1	a2	a1	a1	a8	a2	a1	a2	a1	a1	a1	a2	a1	a1	a11	a1	a7	a7
11A_1309530_156	1309530_156	a4	a4	a9	a5	a4	a6	a4	a18	a4	a5	a4	a4	a3	a4	a4	a4	a6	a3	a3	a5	a4	a6	a2	a23	a4	a4	a5	a5	a4	a5	a4	a5	a4	a5	a5	a17	a16	a5	a1	a4	a4	a6	a5	a4	a4	a4	a4	a5
23F_1309804_172	1309804_172	a6	a1	a1	a2	a1	a9	a2	a2	a6	a8	a6	a1	a1	a1	a1	a6	a2	a3	a5	a7	a2	a2	a1	a1	a1	a1	a1	a2	a1	a1	a4	a7	a1	a1	a6	a2	a0	a2	a1	a1	a2	a2	a7	a1	a1	a1	a1	a7
6B_08B01504_4404	08B01504_4404	a9	a6	a7	a8	a11	a4	a9	a13	a6	a15	a2	a11	a6	a7	a6	a1	a9	a4	a15	a18	a8	a9	a6	a13	a4	a7	a9	a3	a9	a14	a4	a9	a9	a5	a10	a10	a10	a14	a6	a9	a3	a3	a3	a11	a26	a1	a8	a10
6B_08B01829_4405	08B01829_4405	a9	a6	a7	a8	a11	a4	a9	a13	a6	a15	a2	a11	a6	a7	a6	a1	a9	a4	a10	a14	a8	a9	a6	a13	a4	a7	a9	a3	a9	a14	a4	a9	a9	a5	a10	a10	a10	a6	a6	a9	a3	a3	a3	a2	a16	a1	a8	a10
23F_08B02447_2218	08B02447_2218	a6	a2	a1	a2	a6	a8	a2	a8	a8	a11	a2	a1	a4	a1	a1	a7	a9	a7	a6	a9	a2	a2	a1	a7	a6	a1	a1	a8	a1	a9	a1	a2	a1	a1	a1	a2	a5	a6	a5	a1	a2	a9	a8	a1	a8	a6	a1	a7
9V_08b02945_156	08b02945_156	a4	a4	a4	a5	a4	a6	a4	a5	a4	a5	a4	a4	a3	a4	a4	a4	a6	a3	a3	a5	a4	a6	a2	a3	a4	a4	a5	a5	a4	a5	a3	a5	a4	a5	a5	a5	a4	a5	a1	a4	a4	a6	a5	a4	a4	a4	a4	a5
9V_08b02946_156	08b02946_156	a4	a4	a4	a5	a4	a6	a4	a5	a4	a5	a4	a4	a3	a4	a4	a4	a6	a3	a3	a5	a4	a6	a2	a3	a4	a4	a5	a5	a4	a5	a3	a5	a4	a5	a5	a5	a4	a5	a1	a4	a4	a6	a5	a4	a4	a4	a4	a5
9V_08B08993_280	08B08993_280	a10	a7	a4	a9	a12	a4	a15	a16	a11	a4	a2	a1	a7	a8	a1	a2	a9	a1	a14	a11	a12	a14	a9	a20	a4	a9	a10	a16	a11	a15	a2	a10	a2	a5	a1	a14	a11	a12	a6	a10	a10	a12	a15	a8	a25	a10	a12	a7
23F_08B09744_172	08B09744_172	a6	a2	a1	a2	a1	a8	a2	a8	a8	a2	a2	a1	a4	a1	a1	a2	a9	a7	a6	a9	a2	a2	a1	a1	a6	a1	a7	a9	a1	a11	a1	a2	a1	a1	a1	a2	a7	a1	a5	a8	a2	a9	a10	a1	a10	a6	a1	a7
23F_09B10384_172	09B10384_172	a1	a1	a1	a1	a1	a1	a1	a1	a1	a1	a1	a1	a1	a1	a1	a1	a1	a1	a1	a1	a1	a1	a1	a1	a1	a1	a1	a1	a1	a1	a1	a1	a1	a1	a1	a1	a1	a1	a1	a1	a1	a1	a1	a1	a1	a1	a1	a1
9V_1965-00_166	1965-00_166	a4	a4	a4	a3	a4	a6	a4	a5	a4	a5	a4	a4	a3	a4	a4	a4	a6	a3	a3	a5	a4	a9	a2	a3	a4	a4	a5	a5	a4	a5	a3	a5	a4	a5	a5	a5	a4	a5	a1	a4	a4	a6	a5	a4	a4	a4	a4	a5
19A_19A Hungary-6_268	19A Hungary-6_268	a8	a8	a1	a11	a15	a10	a2	a11	a13	a14	a5	a1	a10	a2	a1	a1	a11	a2	a1	a20	a2	a9	a1	a22	a1	a1	a14	a17	a1	a10	a1	a14	a11	a1	a9	a3	a9	a19	a1	a1	a7	a11	a4	a1	a28	a15	a1	a7
23F_23F Colombia-26_338	23F Colombia-26_338	a6	a1	a1	a2	a1	a8	a2	a7	a2	a7	a5	a1	a1	a6	a1	a1	a7	a4	a1	a6	a2	a2	a1	a1	a1	a1	a6	a7	a5	a7	a1	a2	a1	a1	a1	a2	a1	a2	a1	a5	a5	a7	a6	a1	a1	a5	a5	a6
23F_23F Poland-16_173	23F Poland-16_173	a8	a1	a6	a7	a10	a10	a8	a12	a8	a3	a2	a1	a4	a2	a1	a1	a11	a2	a9	a13	a5	a9	a1	a11	a1	a1	a1	a11	a1	a13	a1	a2	a8	a1	a9	a9	a9	a10	a6	a1	a7	a11	a4	a1	a15	a7	a1	a7
6B_2610-99_138	2610-99_138	a7	a10	a1	a7	a7	a10	a2	a9	a9	a2	a3	a6	a4	a1	a9	a2	a1	a2	a1	a12	a2	a2	a4	a11	a1	a1	a13	a9	a1	a10	a6	a9	a5	a1	a1	a15	a15	a16	a1	a6	a4	a3	a16	a1	a14	a7	a1	a8
9V_2683-05_239	2683-05_239	a10	a7	a6	a9	a12	a4	a10	a14	a11	a4	a2	a1	a7	a8	a1	a2	a9	a1	a11	a11	a9	a4	a7	a15	a10	a9	a10	a12	a11	a15	a8	a10	a2	a5	a1	a3	a11	a12	a6	a10	a4	a12	a13	a8	a18	a10	a9	a7
9V_274A_162	274A_162	a4	a4	a4	a5	a4	a6	a14	a5	a4	a5	a4	a4	a3	a4	a4	a4	a5	a3	a3	a5	a11	a6	a2	a3	a4	a4	a5	a5	a4	a5	a3	a5	a4	a5	a5	a5	a4	a5	a1	a4	a4	a5	a5	a4	a24	a4	a4	a5
19A_2805-02_847	2805-02_847	a11	a8	a4	a5	a14	a16	a12	a11	a12	a6	a5	a12	a3	a4	a4	a2	a5	a1	a13	a15	a2	a12	a8	a18	a4	a10	a11	a11	a13	a17	a10	a12	a10	a8	a12	a5	a12	a12	a6	a11	a7	a5	a14	a4	a21	a11	a4	a1
9V_35A_162	35A_162	a4	a4	a4	a5	a4	a6	a4	a5	a4	a5	a4	a4	a3	a4	a4	a4	a5	a3	a3	a5	a4	a6	a2	a3	a4	a4	a5	a5	a4	a5	a3	a5	a4	a5	a5	a5	a4	a5	a1	a4	a4	a5	a5	a4	a20	a4	a4	a5
14_405A_156	405A_156	a4	a4	a4	a5	a4	a8	a11	a5	a4	a5	a4	a4	a3	a4	a4	a10	a6	a3	a3	a5	a2	a6	a2	a3	a4	a13	a5	a5	a4	a18	a3	a5	a4	a5	a5	a5	a4	a5	a1	a4	a4	a13	a5	a9	a4	a14	a4	a5
9V_4068-00_642	4068-00_642	a4	a4	a4	a5	a4	a15	a4	a5	a4	a5	a2	a4	a3	a4	a4	a4	a5	a5	a3	a5	a4	a11	a2	a3	a4	a4	a5	a5	a4	a5	a3	a5	a4	a5	a4	a5	a4	a5	a1	a4	a4	a5	a5	a4	a5	a4	a4	a5
17F_6037-01_392	6037-01_392	a3	a1	a3	a4	a3	a5	a3	a4	a3	a4	a3	a3	a2	a3	a3	a3	a4	a4	a2	a4	a3	a5	a3	a4	a4	a3	a4	a4	a3	a4	a1	a4	a3	a4	a3	a4	a3	a4	a3	a3	a3	a4	a4	a3	a4	a3	a3	a4
14_635A_156	635A_156	a4	a9	a4	a5	a4	a21	a4	a5	a4	a5	a4	a4	a3	a4	a4	a10	a6	a3	a3	a5	a4	a6	a2	a3	a4	a4	a5	a5	a4	a18	a3	a5	a4	a5	a5	a5	a4	a5	a1	a4	a4	a13	a5	a9	a4	a4	a4	a5
14_6492-03_671	6492-03_671	a4	a4	a4	a5	a4	a6	a4	a5	a7	a9	a2	a4	a3	a4	a4	a4	a8	a5	a3	a8	a4	a6	a2	a6	a4	a4	a5	a5	a4	a2	a5	a5	a4	a5	a4	a5	a4	a5	a4	a4	a4	a8	a5	a1	a5	a4	a4	a5
23F_6541-97_602	6541-97_602	a5	a1	a3	a6	a5	a18	a3	a6	a3	a6	a3	a5	a9	a5	a4	a11	a4	a6	a4	a4	a3	a5	a3	a5	a5	a3	a4	a6	a14	a6	a1	a6	a2	a4	a3	a13	a3	a1	a3	a3	a3	a4	a4	a5	a4	a3	a3	a4
6B_6B 670_90	6B 670_90	a10	a6	a9	a2	a11	a4	a11	a13	a6	a15	a2	a11	a6	a7	a1	a9	a9	a11	a12	a12	a10	a10	a6	a14	a9	a7	a3	a13	a16	a14	a9	a11	a5	a5	a11	a12	a4	a11	a1	a9	a7	a3	a4	a2	a19	a1	a8	a10
6B_6BGreece22_273	6BGreece22_273	a12	a6	a9	a2	a11	a4	a11	a13	a6	a15	a2	a11	a6	a7	a1	a9	a9	a11	a12	a12	a10	a9	a2	a14	a9	a7	a3	a14	a9	a14	a9	a9	a5	a5	a11	a12	a4	a11	a1	a9	a8	a3	a4	a2	a19	a1	a8	a10
6B_6BIJ_145	6BIJ_145	a10	a6	a8	a2	a12	a14	a3	a13	a6	a15	a2	a11	a6	a7	a6	a8	a9	a4	a9	a14	a3	a9	a2	a16	a9	a8	a3	a3	a10	a14	a4	a9	a5	a5	a7	a11	a4	a11	a6	a9	a7	a3	a12	a2	a17	a9	a8	a10
14_AP191_143	AP191_143	a4	a4	a4	a5	a4	a6	a4	a10	a10	a5	a7	a7	a5	a4	a4	a4	a5	a3	a3	a5	a4	a6	a2	a3	a7	a4	a5	a5	a4	a5	a3	a5	a6	a5	a5	a7	a4	a5	a1	a7	a4	a5	a5	a4	a5	a4	a4	a5
9V_AP207_156	AP207_156	a4	a4	a4	a5	a4	a6	a4	a5	a4	a5	a4	a4	a3	a4	a4	a4	a6	a3	a3	a5	a4	a6	a2	a3	a4	a4	a5	a5	a6	a5	a3	a5	a4	a5	a5	a5	a4	a5	a1	a4	a4	a6	a5	a4	a4	a4	a4	a5
6B_BG02112_171	BG02112_171	a7	a2	a1	a7	a9	a12	a2	a9	a9	a14	a2	a6	a4	a1	a6	a1	a9	a2	a1	a12	a2	a2	a3	a11	a1	a1	a8	a5	a1	a10	a6	a2	a5	a1	a1	a2	a1	a4	a1	a6	a4	a9	a11	a1	a14	a3	a1	a7
14_CCRI1974_124	CCRI1974_124	a2	a3	a2	a3	a2	a4	a2	a3	a3	a3	a2	a2	a1	a2	a2	a2	a3	a3	a2	a3	a2	a4	a2	a3	a3	a2	a3	a3	a2	a3	a2	a3	a2	a3	a2	a3	a2	a3	a3	a2	a2	a3	a3	a2	a4	a2	a2	a3
14_CCRI1974M2_124	CCRI1974M2_124	a2	a4	a2	a3	a2	a4	a2	a3	a3	a3	a2	a2	a1	a2	a2	a2	a12	a3	a2	a3	a2	a4	a2	a3	a2	a2	a3	a3	a2	a3	a2	a3	a2	a3	a2	a3	a2	a3	a3	a2	a2	a3	a3	a2	a4	a2	a2	a3
23B_EU257_1349	EU257_1349	a6	a11	a1	a2	a1	a4	a17	a2	a2	a19	a2	a1	a1	a9	a1	a1	a2	a13	a1	a6	a13	a2	a7	a1	a1	a1	a1	a1	a1	a6	a1	a2	a1	a1	a2	a2	a1	a2	a1	a1	a2	a2	a1	a1	a27	a1	a13	a1
6A_P1059_361	P1059_361	a1	a1	a5	a2	a1	a9	a2	a2	a2	a10	a2	a1	a1	a1	a1	a1	a2	a2	a1	a1	a5	a2	a1	a1	a1	a1	a1	a1	a1	a8	a1	a2	a1	a1	a1	a3	a1	a2	a1	a1	a1	a2	a1	a1	a7	a1	a1	a7
6B_PB011_176	PB011_176	a7	a2	a1	a7	a7	a10	a2	a17	a9	a2	a2	a6	a4	a1	a2	a2	a1	a2	a1	a12	a2	a2	a4	a11	a1	a1	a1	a7	a1	a10	a4	a2	a5	a1	a7	a16	a0	a17	a1	a6	a4	a15	a6	a1	a9	a7	a1	a8
24F_PN131_162	PN131_162	a4	a4	a4	a5	a4	a6	a4	a5	a4	a5	a4	a4	a3	a4	a4	a4	a5	a5	a3	a5	a4	a6	a2	a3	a4	a4	a5	a5	a4	a5	a3	a5	a4	a5	a4	a5	a4	a5	a1	a4	a4	a5	a9	a6	a5	a4	a6	a5
24F_PN314_162	PN314_162	a4	a4	a4	a5	a4	a6	a4	a5	a4	a5	a4	a4	a3	a4	a4	a4	a5	a5	a3	a5	a4	a6	a2	a3	a4	a4	a5	a10	a4	a5	a3	a5	a4	a5	a4	a5	a4	a9	a1	a4	a4	a5	a9	a6	a5	a4	a6	a5
14_PT051_156	PT051_156	a4	a4	a4	a5	a4	a6	a4	a5	a4	a5	a4	a4	a3	a4	a4	a4	a6	a3	a3	a19	a4	a6	a2	a3	a4	a4	a5	a5	a4	a5	a3	a5	a4	a5	a5	a5	a4	a5	a6	a4	a4	a6	a5	a12	a4	a4	a4	a5
9V_PT052_156	PT052_156	a4	a4	a4	a5	a4	a6	a4	a5	a4	a5	a4	a4	a3	a4	a4	a4	a6	a3	a3	a5	a4	a6	a2	a3	a4	a4	a5	a5	a4	a5	a3	a5	a4	a5	a5	a5	a4	a5	a1	a4	a4	a6	a5	a4	a6	a4	a4	a5
14_PT094_156	PT094_156	a4	a4	a4	a5	a4	a6	a4	a5	a4	a5	a4	a4	a3	a4	a4	a4	a6	a3	a3	a19	a4	a6	a2	a3	a4	a4	a5	a5	a4	a5	a3	a5	a4	a5	a5	a5	a4	a5	a6	a4	a4	a6	a5	a12	a4	a4	a4	a5
6B_PT134_94	PT134_94	a10	a6	a9	a2	a13	a4	a11	a13	a6	a15	a2	a11	a8	a7	a1	a9	a9	a11	a12	a12	a10	a10	a6	a17	a9	a7	a3	a13	a12	a16	a9	a11	a5	a7	a11	a12	a4	a11	a1	a9	a7	a3	a4	a2	a19	a1	a8	a10
9V_RP1554_156	RP1554_156	a4	a4	a4	a5	a4	a6	a4	a5	a4	a5	a4	a4	a3	a4	a4	a4	a6	a3	a3	a5	a4	a6	a2	a3	a4	a4	a5	a5	a4	a5	a3	a5	a4	a5	a5	a5	a4	a15	a1	a4	a4	a6	a5	a4	a4	a4	a4	a5
9V_RP3718_156	RP3718_156	a4	a4	a4	a5	a4	a6	a4	a3	a4	a5	a4	a10	a3	a4	a4	a4	a6	a3	a3	a5	a4	a6	a2	a3	a4	a4	a5	a5	a4	a5	a3	a5	a4	a5	a5	a5	a4	a5	a1	a4	a4	a6	a5	a4	a4	a4	a4	a5
14_SP14_124	SP14_124	a2	a2	a2	a3	a2	a13	a2	a3	a3	a3	a3	a2	a1	a2	a2	a2	a3	a10	a2	a3	a2	a4	a2	a12	a8	a2	a2	a3	a8	a3	a2	a3	a2	a2	a2	a3	a2	a3	a3	a2	a2	a3	a3	a2	a4	a2	a2	a3
6_SP18_6214	SP18_6214	a10	a6	a7	a2	a12	a14	a3	a13	a6	a15	a2	a11	a6	a7	a7	a8	a9	a4	a9	a14	a3	a9	a2	a14	a9	a8	a3	a3	a10	a14	a4	a9	a5	a6	a7	a11	a4	a11	a6	a9	a7	a3	a12	a7	a17	a9	a8	a10
9V_SP195_156	SP195_156	a4	a4	a4	a5	a4	a6	a4	a5	a4	a5	a4	a4	a3	a4	a4	a4	a6	a3	a3	a5	a4	a6	a0	a3	a4	a4	a5	a5	a4	a5	a3	a5	a4	a5	a5	a5	a4	a5	a1	a4	a4	a6	a5	a4	a4	a4	a4	a5
9_SP9_1269	SP9_1269	a4	a4	a4	a5	a4	a6	a4	a5	a4	a5	a2	a4	a3	a4	a4	a4	a5	a5	a3	a5	a4	a6	a2	a3	a4	a4	a5	a5	a4	a5	a3	a5	a4	a5	a4	a5	a4	a5	a1	a4	a4	a5	a5	a4	a5	a4	a4	a5
6B_SPEC6B_385	SPEC6B_385	a10	a6	a7	a2	a11	a17	a3	a15	a6	a16	a2	a11	a6	a7	a6	a1	a9	a4	a9	a14	a3	a9	a6	a14	a9	a11	a12	a3	a9	a14	a4	a6	a5	a5	a7	a11	a4	a11	a6	a9	a7	a3	a12	a2	a17	a1	a8	a10
14_URUG2_789	URUG2_789	a2	a2	a2	a3	a2	a3	a2	a3	a3	a3	a3	a2	a1	a2	a2	a2	a3	a3	a2	a2	a2	a3	a2	a2	a2	a2	a2	a3	a2	a3	a2	a3	a2	a2	a2	a3	a2	a3	a2	a2	a2	a3	a3	a2	a3	a2	a2	a3
[truncated: 48 more columns]

## Sheet: lavoro
Name of the strain	Nome per bidimensional	ST	PI-1	same alleles with respect to ST4945	aroE	gdh	gki	recP	spi	xpt	ddl	SP0034	SP0037	SP0057	SP0120	SP0127	SP0128	SP0145	SP0155	SP0180	SP0181	SP0205	SP0250	SP0266	SP0278	SP0334	SP0337	SP0368	SP0383	SP0386	SP0436	SP0439	SP0483	SP0526	SP0558	SP0562	SP0581	SP0582	SP0614	SP0618	SP0627	SP0680	SP0689	SP0690	SP0701	SP0717	SP0793	SP0806	SP0841
6B 670	6B 670_90	90	yes	2/7	5	6	1	2	6	3	4	a11	a13	a2	a18	a15	a11	a9	a9	a6	a7	a11	a9	a12	a4	a25	a18	a14	a14	a15	a1	a5	a7	a12	a6	a9	a3	a9	a5	a14	a3	a3	a8	a8	a10	a1	a11	a11	a2
PT134	PT134_94	94	yes	2/7	5	6	1	2	6	3	54	a11	a13	a2	a18	a12	a11	a9	a9	a6	a7	a13	a9	a12	a4	a22	a6	a14	a16	a15	a1	a7	a7	a12	a6	a9	a3	a9	a13	a17	a3	a3	a8	a8	a10	a1	a11	a11	a3
CCRI1974	CCRI1974_124	124	no	4/7	7	5	1	8	14	11	14	a2	a3	a2	a3	a2	a2	a1	a3	a2	a2	a2	a2	a2	a2	a3	a3	a3	a3	a3	a3	a3	a2	a3	a3	a3	a3	a3	a3	a3	a3	a3	a3	a3	a3	a2	a2	a3	a2
CCRI1974M2	CCRI1974M2_124	124	no	4/7	7	5	1	8	14	11	14	a2	a3	a2	a3	a2	a2	a1	a3	a2	a2	a2	a2	a2	a2	a3	a3	a3	a3	a3	a3	a3	a2	a3	a4	a3	a3	a12	a3	a3	a3	a3	a3	a3	a3	a2	a2	a3	a2
SP14	SP14_124	124	no	4/7	7	5	1	8	14	11	14	a2	a3	a3	a3	a10	a2	a1	a3	a2	a6	a2	a2	a2	a2	a3	a3	a3	a3	a3	a2	a2	a2	a2	a2	a2	a3	a3	a10	a12	a2	a3	a7	a3	a3	a2	a2	a10	a2
2610-99	2610-99_138	138	yes	3/7	7	5	8	5	10	6	14	a6	a9	a3	a10	a5	a3	a1	a7	a4	a5	a7	a2	a3	a15	a12	a6	a6	a10	a2	a8	a1	a1	a10	a10	a12	a3	a1	a17	a11	a13	a7	a2	a6	a8	a9	a1	a2	a2
AP191	AP191_143	143	yes	3/7	7	5	10	18	6	8	1	a7	a10	a7	a5	a4	a6	a3	a5	a2	a3	a4	a4	a4	a4	a7	a11	a7	a5	a5	a4	a5	a9	a5	a4	a3	a5	a5	a3	a3	a5	a5	a5	a5	a5	a4	a5	a3	a2
6BIJ	6BIJ_145	145	yes	5/7	7	6	1	1	6	15	14	a11	a13	a2	a16	a11	a9	a7	a5	a2	a7	a12	a8	a11	a4	a21	a18	a3	a14	a15	a1	a5	a7	a12	a6	a9	a3	a9	a5	a16	a3	a3	a8	a8	a10	a6	a7	a4	a2
1071	1071_146	146	yes	4/7	7	6	1	2	6	15	14	a11	a13	a2	a12	a16	a9	a7	a5	a2	a7	a12	a8	a11	a4	a21	a18	a3	a14	a15	a1	a5	a7	a12	a6	a9	a3	a9	a5	a14	a3	a3	a8	a8	a10	a6	a7	a4	a2
1300023	1300023_156	156	yes	3/7	7	11	10	1	6	8	1	a4	a5	a4	a5	a4	a4	a3	a5	a2	a9	a4	a10	a4	a4	a7	a7	a16	a18	a5	a4	a5	a4	a5	a4	a3	a13	a6	a5	a3	a5	a5	a5	a5	a5	a4	a5	a3	a2
1300025	1300025_156	156	yes	3/7	7	11	10	1	6	8	1	a4	a5	a4	a5	a4	a4	a3	a5	a2	a3	a4	a10	a4	a4	a7	a7	a16	a18	a5	a4	a5	a4	a5	a4	a3	a13	a6	a5	a3	a5	a5	a5	a5	a5	a4	a5	a3	a2
1309530	1309530_156	156	yes	3/7	7	11	10	1	6	8	1	a4	a18	a4	a5	a4	a4	a3	a5	a2	a3	a4	a4	a4	a16	a7	a7	a7	a5	a5	a4	a5	a4	a5	a4	a3	a6	a6	a20	a23	a5	a5	a5	a5	a5	a4	a5	a3	a2
08b02945	08b02945_156	156	yes	3/7	7	11	10	1	6	8	1	a4	a5	a4	a5	a4	a4	a3	a5	a2	a3	a4	a4	a4	a4	a7	a7	a7	a5	a5	a4	a5	a4	a5	a4	a3	a6	a6	a5	a3	a5	a5	a5	a5	a5	a4	a5	a3	a2
08b02946	08b02946_156	156	yes	3/7	7	11	10	1	6	8	1	a4	a5	a4	a5	a4	a4	a3	a5	a2	a3	a4	a4	a4	a4	a7	a7	a7	a5	a5	a4	a5	a4	a5	a4	a3	a6	a6	a5	a3	a5	a5	a5	a5	a5	a4	a5	a3	a2
405A	405A_156	156	yes	3/7	7	11	10	1	6	8	1	a4	a5	a4	a5	a4	a4	a3	a5	a2	a3	a4	a10	a4	a4	a7	a7	a16	a18	a5	a4	a5	a4	a5	a4	a3	a13	a6	a5	a3	a5	a5	a5	a5	a5	a4	a5	a3	a2
635A	635A_156	156	yes	3/7	7	11	10	1	6	8	1	a4	a5	a4	a5	a4	a4	a3	a5	a2	a3	a4	a10	a4	a4	a7	a7	a16	a18	a5	a4	a5	a4	a5	a9	a3	a13	a6	a5	a3	a5	a5	a5	a5	a5	a4	a5	a3	a2
AP207	AP207_156	156	yes	3/7	7	11	10	1	6	8	1	a4	a5	a4	a5	a4	a4	a3	a5	a2	a3	a4	a4	a4	a4	a7	a7	a7	a5	a5	a4	a5	a5	a5	a4	a3	a6	a6	a5	a3	a5	a5	a5	a5	a5	a4	a5	a3	a2
PT051	PT051_156	156	yes	3/7	7	11	10	1	6	8	1	a4	a5	a4	a5	a4	a4	a3	a5	a2	a3	a4	a4	a4	a4	a26	a22	a18	a5	a5	a4	a5	a4	a5	a4	a3	a6	a6	a5	a3	a5	a5	a5	a5	a5	a4	a5	a3	a2
PT052	PT052_156	156	yes	3/7	7	11	10	1	6	8	1	a4	a5	a4	a5	a4	a4	a3	a5	a2	a3	a4	a4	a4	a4	a7	a7	a7	a5	a5	a4	a5	a5	a5	a4	a3	a6	a6	a5	a3	a5	a5	a5	a5	a5	a4	a5	a3	a2
PT094	PT094_156	156	yes	3/7	7	11	10	1	6	8	1	a4	a5	a4	a5	a4	a4	a3	a5	a2	a3	a4	a4	a4	a4	a26	a24	a18	a5	a5	a4	a5	a4	a5	a4	a3	a6	a6	a5	a3	a5	a5	a5	a5	a5	a4	a5	a3	a2
RP1554	RP1554_156	156	yes	3/7	7	11	10	1	6	8	1	a4	a5	a4	a5	a4	a4	a3	a5	a2	a3	a4	a4	a4	a4	a7	a7	a7	a5	a5	a4	a5	a4	a5	a4	a3	a6	a6	a5	a3	a5	a5	a5	a5	a5	a4	a5	a3	a7
RP3718	RP3718_156	156	yes	3/7	7	11	10	1	6	8	1	a10	a3	a4	a5	a4	a4	a3	a5	a2	a3	a4	a4	a4	a4	a7	a7	a7	a5	a5	a4	a5	a4	a5	a4	a3	a6	a6	a5	a3	a5	a5	a5	a5	a5	a4	a5	a3	a2
SP195	SP195_156	156	yes	3/7	7	11	10	1	6	8	1	a4	a5	a4	a5	a4	a4	a3	a5	a0	a0	a4	a4	a4	a4	a7	a7	a7	a5	a5	a4	a5	a4	a5	a4	a3	a6	a6	a5	a3	a5	a5	a5	a5	a5	a4	a5	a3	a2
274A	274A_162	162	yes	4/7	7	11	10	1	6	8	14	a4	a5	a4	a21	a4	a4	a3	a5	a2	a3	a4	a4	a4	a4	a13	a10	a5	a5	a5	a4	a5	a4	a5	a4	a3	a5	a5	a5	a3	a5	a5	a5	a5	a5	a4	a5	a3	a2
35A	35A_162	162	yes	4/7	7	11	10	1	6	8	14	a4	a5	a4	a5	a4	a4	a3	a5	a2	a3	a4	a4	a4	a4	a13	a10	a5	a5	a5	a4	a5	a4	a5	a4	a3	a5	a5	a5	a3	a5	a5	a5	a5	a5	a4	a5	a3	a2
PN131	PN131_162	162	yes	4/7	7	11	10	1	6	8	14	a4	a5	a4	a5	a4	a4	a3	a5	a2	a3	a4	a4	a4	a4	a13	a10	a1	a5	a5	a4	a5	a4	a5	a4	a3	a5	a5	a3	a3	a5	a5	a5	a5	a5	a4	a4	a5	a2
PN314	PN314_162	162	yes	4/7	7	11	10	1	6	8	14	a4	a5	a4	a5	a4	a4	a3	a5	a2	a3	a4	a4	a4	a4	a13	a10	a1	a5	a5	a4	a5	a4	a5	a4	a3	a5	a5	a3	a3	a5	a5	a5	a5	a5	a4	a4	a5	a2
1965-00	1965-00_166	166	Yes	4/7	7	11	10	1	6	1	1	a4	a5	a4	a19	a13	a12	a3	a5	a2	a3	a4	a4	a4	a4	a7	a7	a15	a5	a5	a4	a5	a14	a5	a4	a3	a6	a6	a5	a3	a5	a5	a5	a5	a5	a4	a5	a3	a6
BG02112	BG02112_171	171	no	4/7	7	13	8	6	6	6	14	a6	a9	a2	a10	a9	a3	a1	a3	a3	a4	a9	a1	a8	a1	a12	a6	a6	a10	a14	a8	a1	a1	a10	a2	a5	a9	a9	a1	a11	a8	a2	a2	a6	a7	a6	a1	a2	a1
1300044	1300044_172	172	no	1/7	7	13	8	6	25	6	8	a1	a2	a6	a8	a1	a5	a1	a1	a1	a1	a1	a2	a1	a13	a15	a13	a9	a1	a17	a1	a1	a7	a15	a1	a1	a2	a2	a1	a1	a1	a6	a6	a2	a7	a1	a1	a3	a1
1309497	1309497_172	172	no	1/7	7	13	8	6	25	6	8	a1	a2	a8	a2	a6	a7	a1	a1	a1	a1	a1	a1	a1	a1	a15	a13	a13	a12	a12	a1	a1	a1	a1	a1	a1	a2	a2	a7	a9	a1	a2	a2	a2	a7	a1	a8	a2	a1
1309804	1309804_172	172	yes	1/7	7	13	8	6	25	6	8	a1	a2	a6	a8	a1	a5	a1	a1	a1	a1	a1	a6	a1	a0	a8	a8	a9	a1	a8	a1	a1	a7	a1	a1	a1	a2	a2	a1	a1	a1	a6	a6	a2	a7	a1	a6	a3	a1
08B09744	08B09744_172	172	no	1/7	7	13	8	6	25	6	8	a1	a8	a2	a11	a5	a3	a4	a1	a1	a1	a1	a2	a6	a7	a14	a12	a12	a11	a2	a7	a1	a1	a9	a2	a6	a9	a9	a3	a1	a7	a2	a2	a6	a7	a1	a1	a7	a1
09B10384	09B10384_172	172	yes	1/7	7	13	8	6	25	6	8	a1	a1	a1	a1	a1	a1	a1	a1	a1	a1	a1	a1	a1	a1	a1	a1	a1	a1	a1	a1	a1	a1	a1	a1	a1	a1	a1	a1	a1	a1	a1	a1	a1	a1	a1	a1	a1	a1
23F Poland-16	23F Poland-16_173	173	yes	2/7	7	13	8	1	10	6	36	a1	a12	a2	a14	a5	a3	a6	a8	a1	a1	a10	a1	a9	a9	a12	a16	a14	a13	a3	a4	a1	a12	a10	a1	a8	a11	a11	a11	a11	a1	a2	a2	a6	a7	a1	a9	a2	a1
PB011	PB011_176	176	yes	2/7	7	13	8	6	10	6	14	a6	a17	a2	a10	a5	a3	a1	a7	a4	a11	a7	a2	a8	a0	a27	a9	a6	a10	a2	a8	a1	a1	a10	a2	a5	a15	a1	a1	a11	a1	a7	a2	a6	a8	a2	a7	a2	a2
2683-05	2683-05_239	239	no	1/7	15	17	4	16	6	19	17	a1	a14	a2	a17	a11	a10	a8	a10	a7	a1	a12	a2	a3	a11	a20	a19	a2	a15	a4	a11	a5	a13	a13	a7	a10	a12	a9	a12	a15	a10	a9	a9	a6	a7	a1	a1	a1	a5
19A Hungary-6	19A Hungary-6_268	268	yes	1/7	7	13	42	6	10	6	56	a1	a11	a5	a22	a17	a11	a5	a1	a1	a1	a15	a1	a14	a9	a28	a25	a6	a10	a14	a1	a1	a12	a10	a8	a14	a11	a11	a19	a22	a14	a12	a2	a6	a7	a1	a9	a2	a1
6BGreece22	6BGreece22_273	273	yes	4/7	5	6	1	2	6	1	14	a11	a13	a2	a18	a11	a9	a7	a9	a2	a1	a11	a9	a12	a4	a21	a18	a14	a14	a15	a1	a5	a7	a12	a6	a9	a3	a9	a5	a14	a3	a3	a8	a10	a10	a1	a11	a11	a2
08B08993	08B08993_280	280	no	2/7	15	17	4	16	6	1	17	a1	a16	a2	a17	a11	a10	a8	a10	a9	a3	a12	a2	a3	a11	a20	a19	a2	a15	a4	a11	a5	a13	a13	a7	a10	a12	a9	a12	a20	a10	a11	a9	a6	a7	a1	a1	a1	a2
23F Colombia-26	23F Colombia-26_338	338	no	1/7	7	13	8	6	1	6	8	a1	a7	a5	a7	a5	a3	a1	a1	a1	a1	a1	a1	a1	a1	a2	a2	a8	a7	a7	a1	a1	a6	a1	a1	a1	a7	a7	a1	a1	a6	a2	a2	a2	a6	a1	a1	a4	a1
P1059	P1059_361	361	no	2/7	7	13	8	6	6	6	8	a1	a2	a2	a2	a1	a1	a1	a1	a1	a1	a1	a1	a1	a1	a10	a2	a11	a8	a10	a6	a1	a1	a8	a1	a1	a2	a2	a6	a1	a1	a2	a2	a2	a7	a1	a1	a2	a1
SPEC6B	SPEC6B_385	385	yes	5/7	7	6	1	2	6	1	14	a11	a15	a2	a16	a11	a9	a7	a4	a6	a7	a11	a1	a11	a4	a21	a18	a14	a14	a16	a1	a5	a7	a12	a6	a9	a3	a9	a5	a14	a12	a3	a8	a8	a10	a6	a7	a4	a2
6037-01	6037-01_392	392	no	6/7	7	5	1	1	6	31	14	a3	a4	a3	a4	a3	a3	a2	a4	a3	a3	a3	a3	a3	a3	a4	a4	a4	a4	a4	a2	a4	a3	a4	a1	a4	a4	a4	a4	a4	a4	a4	a4	a4	a4	a3	a3	a4	a2
16-5	16-5_440	440	no	5/7	7	5	1	1	13	31	14	a5	a6	a3	a6	a3	a3	a2	a6	a3	a4	a5	a5	a3	a3	a6	a6	a6	a6	a6	a5	a4	a3	a6	a1	a4	a4	a4	a4	a5	a4	a4	a4	a4	a4	a5	a3	a6	a2
1404	1404_559	559	Yes	2/7	7	13	8	6	5	6	14	a6	a9	a2	a10	a5	a3	a1	a7	a4	a5	a7	a2	a7	a6	a12	a6	a6	a10	a2	a8	a1	a1	a10	a2	a5	a3	a1	a1	a8	a1	a7	a2	a6	a8	a2	a7	a2	a2
6541-97	6541-97_602	602	no	4/7	7	5	1	5	13	31	14	a5	a6	a3	a6	a3	a3	a2	a6	a3	a4	a5	a11	a3	a3	a6	a6	a6	a6	a6	a5	a4	a16	a6	a1	a4	a4	a4	a4	a5	a4	a4	a4	a4	a4	a4	a3	a6	a2
4068-00	4068-00_642	642	Yes	4/7	7	11	7	1	6	76	14	a4	a5	a2	a5	a4	a4	a3	a5	a2	a3	a4	a4	a4	a4	a23	a20	a5	a5	a5	a4	a5	a4	a5	a4	a11	a5	a5	a3	a3	a5	a5	a5	a5	a5	a4	a4	a5	a2
6492-03	6492-03_671	671	Yes	2/7	7	11	10	1	5	76	98	a4	a5	a2	a5	a4	a4	a3	a5	a2	a3	a4	a4	a5	a4	a9	a9	a10	a2	a9	a4	a5	a4	a7	a4	a3	a8	a8	a3	a6	a5	a5	a5	a5	a5	a4	a4	a5	a2
URUG2	URUG2_789	789	no	6/7	7	5	1	1	14	1	14	a2	a3	a3	a3	a2	a2	a1	a2	a2	a2	a2	a2	a2	a2	a3	a3	a3	a3	a3	a2	a2	a2	a2	a2	a2	a3	a3	a2	a2	a2	a3	a3	a3	a3	a2	a2	a3	a2
66994	66994_847	847	yes	4/7	7	11	4	1	6	112	14	a13	a11	a5	a20	a14	a3	a4	a12	a4	a10	a14	a2	a13	a14	a24	a21	a17	a17	a6	a12	a8	a17	a14	a8	a4	a14	a5	a14	a18	a11	a10	a10	a9	a1	a4	a12	a1	a2
2805-02	2805-02_847	847	yes	4/7	7	11	4	1	6	112	14	a12	a11	a5	a20	a14	a3	a10	a11	a8	a8	a14	a2	a13	a12	a24	a21	a2	a17	a6	a12	a8	a15	a14	a8	a4	a5	a5	a14	a18	a11	a10	a10	a9	a1	a4	a12	a1	a2
SP9	SP9_1269	1269	yes	4/7	7	11	10	1	6	76	14	a4	a5	a2	a5	a4	a4	a3	a5	a2	a3	a4	a4	a4	a4	a5	a5	a5	a5	a5	a4	a5	a4	a5	a4	a3	a5	a5	a3	a3	a5	a5	a5	a5	a5	a4	a4	a5	a2
EU257	EU257_1349	1349	no	0/7	18	13	8	6	3	6	8	a1	a2	a2	a2	a1	a1	a11	a13	a7	a1	a1	a1	a1	a1	a2	a2	a19	a6	a19	a1	a1	a1	a7	a11	a13	a2	a2	a1	a1	a1	a2	a12	a11	a1	a1	a2	a13	a1
08B02447	08B02447_2218	2218	no	2/7	7	13	8	6	25	6	14	a1	a8	a2	a9	a1	a1	a1	a1	a1	a1	a6	a7	a6	a5	a11	a9	a12	a9	a11	a7	a1	a8	a9	a2	a5	a9	a9	a3	a7	a1	a2	a2	a6	a7	a1	a1	a7	a1
08B01504	08B01504_4404	4404	no	6/7	7	62	1	1	6	1	14	a11	a13	a2	a15	a11	a9	a7	a9	a6	a7	a11	a1	a3	a10	a18	a17	a14	a14	a15	a1	a5	a7	a12	a6	a9	a3	a9	a5	a13	a9	a3	a8	a8	a10	a6	a10	a4	a2
08B01829	08B01829_4405	4405	no	5/7	7	62	1	12	6	1	14	a11	a13	a2	a15	a11	a9	a7	a9	a6	a7	a11	a1	a3	a10	a18	a17	a14	a14	a15	a1	a5	a7	a12	a6	a9	a3	a9	a5	a13	a9	a3	a8	a8	a10	a6	a10	a4	a2
1464	1464_4945	4945	no	7/7	7	5	1	1	6	1	14	a3	a4	a3	a4	a3	a13	a2	a4	a3	a3	a3	a2	a3	a3	a6	a4	a2	a19	a18	a2	a4	a3	a6	a1	a4	a4	a4	a15	a19	a4	a4	a11	a4	a4	a8	a3	a12	a2
1758	1758_4945	4945	no	7/7	7	5	1	1	6	1	14	a3	a4	a3	a4	a3	a3	a2	a4	a3	a3	a3	a2	a3	a3	a6	a23	a2	a19	a18	a2	a4	a3	a6	a1	a4	a4	a4	a18	a19	a4	a4	a11	a4	a4	a8	a3	a12	a2
1789	1789_4948	4948	Yes	4/7	7	5	10	18	6	8	14	a7	a10	a7	a5	a4	a4	a3	a5	a2	a3	a4	a4	a4	a4	a7	a11	a7	a5	a5	a4	a5	a4	a5	a4	a3	a5	a5	a3	a3	a5	a5	a5	a5	a5	a4	a5	a3	a2
1623	1623_4966	4966	No	4/7	7	13	8	1	6	28	14	a14	a9	a2	a7	a8	a8	a1	a3	a4	a1	a1	a1	a8	a1	a17	a15	a6	a10	a14	a13	a5	a11	a11	a2	a5	a9	a9	a16	a21	a1	a2	a2	a6	a9	a6	a1	a9	a1
1681	1681_4966	4966	No	4/7	7	13	8	1	6	28	14	a6	a9	a10	a7	a8	a8	a1	a3	a4	a1	a1	a1	a8	a1	a17	a15	a6	a10	a14	a10	a5	a4	a11	a2	a5	a9	a9	a9	a11	a1	a2	a2	a8	a9	a6	a1	a9	a1
582	582_4968	4968	No	1/7	7	13	8	6	15	6	8	a1	a2	a2	a2	a1	a1	a1	a1	a1	a1	a1	a1	a1	a1	a2	a2	a2	a2	a2	a1	a1	a1	a1	a1	a1	a2	a2	a1	a1	a1	a2	a2	a2	a2	a1	a1	a2	a1
770	770_5420	5420	No	4/7	7	13	4	1	6	28	14	a9	a9	a2	a13	a8	a8	a1	a3	a4	a1	a1	a1	a8	a1	a17	a15	a6	a10	a14	a10	a5	a11	a11	a2	a5	a9	a9	a9	a11	a1	a2	a2	a8	a9	a6	a1	a9	a1
1953	1953_5613	5613	No	4/7	7	13	4	16	6	1	14	a8	a11	a9	a12	a7	a3	a5	a4	a5	a1	a8	a1	a8	a8	a16	a14	a6	a13	a13	a9	a3	a10	a5	a5	a7	a10	a10	a8	a10	a1	a8	a2	a7	a7	a6	a1	a8	a3
SP18	SP18_6214	6214	yes	3/7	7	6	1	2	6	15	436	a11	a13	a2	a16	a11	a9	a7	a5	a2	a7	a12	a8	a10	a4	a19	a18	a2	a14	a15	a1	a6	a7	a12	a6	a9	a3	a9	a5	a14	a3	a3	a8	a8	a10	a7	a7	a4	a4
[truncated: 58 more columns]

## Sheet: Sheet5
Name of the strain	Nome per bidimensional	ST	PI-1	same alleles with respect to ST4945			aroE	gdh	gki	recP	spi	xpt	ddl			SP0034	SP0037	SP0057	SP0120	SP0127	SP0128	SP0145	SP0155	SP0180	SP0181	SP0205	SP0250	SP0266	SP0278	SP0334	SP0337	SP0368	SP0383	SP0386	SP0436	SP0439	SP0483	SP0526	SP0558	SP0562	SP0581	SP0582	SP0614	SP0618	SP0627	SP0680	SP0689	SP0690	SP0701
1464	1464_4945	4945	no	7/7			7	5	1	1	6	1	14			a3	a4	a3	a4	a3	a13	a2	a4	a3	a3	a3	a2	a3	a3	a6	a4	a2	a19	a18	a2	a4	a3	a6	a1	a4	a4	a4	a15	a19	a4	a4	a11	a4	a4
1758	1758_4945	4945	no	7/7			7	5	1	1	6	1	14			a3	a4	a3	a4	a3	a3	a2	a4	a3	a3	a3	a2	a3	a3	a6	a23	a2	a19	a18	a2	a4	a3	a6	a1	a4	a4	a4	a18	a19	a4	a4	a11	a4	a4
6037-01	6037-01_392	392	no	6/7			7	5	1	1	6	31	14			a3	a4	a3	a4	a3	a3	a2	a4	a3	a3	a3	a3	a3	a3	a4	a4	a4	a4	a4	a2	a4	a3	a4	a1	a4	a4	a4	a4	a4	a4	a4	a4	a4	a4
16-5	16-5_440	440	no	5/7			7	5	1	1	13	31	14			a5	a6	a3	a6	a3	a3	a2	a6	a3	a4	a5	a5	a3	a3	a6	a6	a6	a6	a6	a5	a4	a3	a6	a1	a4	a4	a4	a4	a5	a4	a4	a4	a4	a4
6541-97	6541-97_602	602	no	4/7			7	5	1	5	13	31	14			a5	a6	a3	a6	a3	a3	a2	a6	a3	a4	a5	a11	a3	a3	a6	a6	a6	a6	a6	a5	a4	a16	a6	a1	a4	a4	a4	a4	a5	a4	a4	a4	a4	a4
URUG2	URUG2_789	789	no	6/7			7	5	1	1	14	1	14			a2	a3	a3	a3	a2	a2	a1	a2	a2	a2	a2	a2	a2	a2	a3	a3	a3	a3	a3	a2	a2	a2	a2	a2	a2	a3	a3	a2	a2	a2	a3	a3	a3	a3
CCRI1974	CCRI1974_124	124	no	4/7			7	5	1	8	14	11	14			a2	a3	a2	a3	a2	a2	a1	a3	a2	a2	a2	a2	a2	a2	a3	a3	a3	a3	a3	a3	a3	a2	a3	a3	a3	a3	a3	a3	a3	a3	a3	a3	a3	a3
CCRI1974M2	CCRI1974M2_124	124	no	4/7			7	5	1	8	14	11	14			a2	a3	a2	a3	a2	a2	a1	a3	a2	a2	a2	a2	a2	a2	a3	a3	a3	a3	a3	a3	a3	a2	a3	a4	a3	a3	a12	a3	a3	a3	a3	a3	a3	a3
SP14	SP14_124	124	no	4/7			7	5	1	8	14	11	14			a2	a3	a3	a3	a10	a2	a1	a3	a2	a6	a2	a2	a2	a2	a3	a3	a3	a3	a3	a2	a2	a2	a2	a2	a2	a3	a3	a10	a12	a2	a3	a7	a3	a3
08B08993	08B08993_280	280	no	2/7			15	17	4	16	6	1	17			a1	a16	a2	a17	a11	a10	a8	a10	a9	a3	a12	a2	a3	a11	a20	a19	a2	a15	a4	a11	a5	a13	a13	a7	a10	a12	a9	a12	a20	a10	a11	a9	a6	a7
2683-05	2683-05_239	239	no	1/7			15	17	4	16	6	19	17			a1	a14	a2	a17	a11	a10	a8	a10	a7	a1	a12	a2	a3	a11	a20	a19	a2	a15	a4	a11	a5	a13	a13	a7	a10	a12	a9	a12	a15	a10	a9	a9	a6	a7
66994	66994_847	847	yes	4/7			7	11	4	1	6	112	14			a13	a11	a5	a20	a14	a3	a4	a12	a4	a10	a14	a2	a13	a14	a24	a21	a17	a17	a6	a12	a8	a17	a14	a8	a4	a14	a5	a14	a18	a11	a10	a10	a9	a1
2805-02	2805-02_847	847	yes	4/7			7	11	4	1	6	112	14			a12	a11	a5	a20	a14	a3	a10	a11	a8	a8	a14	a2	a13	a12	a24	a21	a2	a17	a6	a12	a8	a15	a14	a8	a4	a5	a5	a14	a18	a11	a10	a10	a9	a1
08B01504	08B01504_4404	4404	no	6/7			7	62	1	1	6	1	14			a11	a13	a2	a15	a11	a9	a7	a9	a6	a7	a11	a1	a3	a10	a18	a17	a14	a14	a15	a1	a5	a7	a12	a6	a9	a3	a9	a5	a13	a9	a3	a8	a8	a10
6BIJ	6BIJ_145	145	yes	5/7			7	6	1	1	6	15	14			a11	a13	a2	a16	a11	a9	a7	a5	a2	a7	a12	a8	a11	a4	a21	a18	a3	a14	a15	a1	a5	a7	a12	a6	a9	a3	a9	a5	a16	a3	a3	a8	a8	a10
SPEC6B	SPEC6B_385	385	yes	5/7			7	6	1	2	6	1	14			a11	a15	a2	a16	a11	a9	a7	a4	a6	a7	a11	a1	a11	a4	a21	a18	a14	a14	a16	a1	a5	a7	a12	a6	a9	a3	a9	a5	a14	a12	a3	a8	a8	a10
08B01829	08B01829_4405	4405	no	5/7			7	62	1	12	6	1	14			a11	a13	a2	a15	a11	a9	a7	a9	a6	a7	a11	a1	a3	a10	a18	a17	a14	a14	a15	a1	a5	a7	a12	a6	a9	a3	a9	a5	a13	a9	a3	a8	a8	a10
1071	1071_146	146	yes	4/7			7	6	1	2	6	15	14			a11	a13	a2	a12	a16	a9	a7	a5	a2	a7	a12	a8	a11	a4	a21	a18	a3	a14	a15	a1	a5	a7	a12	a6	a9	a3	a9	a5	a14	a3	a3	a8	a8	a10
6BGreece22	6BGreece22_273	273	yes	4/7			5	6	1	2	6	1	14			a11	a13	a2	a18	a11	a9	a7	a9	a2	a1	a11	a9	a12	a4	a21	a18	a14	a14	a15	a1	a5	a7	a12	a6	a9	a3	a9	a5	a14	a3	a3	a8	a10	a10
SP18	SP18_6214	6214	yes	3/7			7	6	1	2	6	15	436			a11	a13	a2	a16	a11	a9	a7	a5	a2	a7	a12	a8	a10	a4	a19	a18	a2	a14	a15	a1	a6	a7	a12	a6	a9	a3	a9	a5	a14	a3	a3	a8	a8	a10
6B 670	6B 670_90	90	yes	2/7			5	6	1	2	6	3	4			a11	a13	a2	a18	a15	a11	a9	a9	a6	a7	a11	a9	a12	a4	a25	a18	a14	a14	a15	a1	a5	a7	a12	a6	a9	a3	a9	a5	a14	a3	a3	a8	a8	a10
PT134	PT134_94	94	yes	2/7			5	6	1	2	6	3	54			a11	a13	a2	a18	a12	a11	a9	a9	a6	a7	a13	a9	a12	a4	a22	a6	a14	a16	a15	a1	a7	a7	a12	a6	a9	a3	a9	a13	a17	a3	a3	a8	a8	a10
274A	274A_162	162	yes	4/7			7	11	10	1	6	8	14			a4	a5	a4	a21	a4	a4	a3	a5	a2	a3	a4	a4	a4	a4	a13	a10	a5	a5	a5	a4	a5	a4	a5	a4	a3	a5	a5	a5	a3	a5	a5	a5	a5	a5
35A	35A_162	162	yes	4/7			7	11	10	1	6	8	14			a4	a5	a4	a5	a4	a4	a3	a5	a2	a3	a4	a4	a4	a4	a13	a10	a5	a5	a5	a4	a5	a4	a5	a4	a3	a5	a5	a5	a3	a5	a5	a5	a5	a5
PN131	PN131_162	162	yes	4/7			7	11	10	1	6	8	14			a4	a5	a4	a5	a4	a4	a3	a5	a2	a3	a4	a4	a4	a4	a13	a10	a1	a5	a5	a4	a5	a4	a5	a4	a3	a5	a5	a3	a3	a5	a5	a5	a5	a5
PN314	PN314_162	162	yes	4/7			7	11	10	1	6	8	14			a4	a5	a4	a5	a4	a4	a3	a5	a2	a3	a4	a4	a4	a4	a13	a10	a1	a5	a5	a4	a5	a4	a5	a4	a3	a5	a5	a3	a3	a5	a5	a5	a5	a5
1965-00	1965-00_166	166	Yes	4/7			7	11	10	1	6	1	1			a4	a5	a4	a19	a13	a12	a3	a5	a2	a3	a4	a4	a4	a4	a7	a7	a15	a5	a5	a4	a5	a14	a5	a4	a3	a6	a6	a5	a3	a5	a5	a5	a5	a5
4068-00	4068-00_642	642	Yes	4/7			7	11	7	1	6	76	14			a4	a5	a2	a5	a4	a4	a3	a5	a2	a3	a4	a4	a4	a4	a23	a20	a5	a5	a5	a4	a5	a4	a5	a4	a11	a5	a5	a3	a3	a5	a5	a5	a5	a5
SP9	SP9_1269	1269	yes	4/7			7	11	10	1	6	76	14			a4	a5	a2	a5	a4	a4	a3	a5	a2	a3	a4	a4	a4	a4	a5	a5	a5	a5	a5	a4	a5	a4	a5	a4	a3	a5	a5	a3	a3	a5	a5	a5	a5	a5
1789	1789_4948	4948	Yes	4/7			7	5	10	18	6	8	14			a7	a10	a7	a5	a4	a4	a3	a5	a2	a3	a4	a4	a4	a4	a7	a11	a7	a5	a5	a4	a5	a4	a5	a4	a3	a5	a5	a3	a3	a5	a5	a5	a5	a5
AP191	AP191_143	143	yes	3/7			7	5	10	18	6	8	1			a7	a10	a7	a5	a4	a6	a3	a5	a2	a3	a4	a4	a4	a4	a7	a11	a7	a5	a5	a4	a5	a9	a5	a4	a3	a5	a5	a3	a3	a5	a5	a5	a5	a5
1300023	1300023_156	156	yes	3/7			7	11	10	1	6	8	1			a4	a5	a4	a5	a4	a4	a3	a5	a2	a9	a4	a10	a4	a4	a7	a7	a16	a18	a5	a4	a5	a4	a5	a4	a3	a13	a6	a5	a3	a5	a5	a5	a5	a5
1300025	1300025_156	156	yes	3/7			7	11	10	1	6	8	1			a4	a5	a4	a5	a4	a4	a3	a5	a2	a3	a4	a10	a4	a4	a7	a7	a16	a18	a5	a4	a5	a4	a5	a4	a3	a13	a6	a5	a3	a5	a5	a5	a5	a5
1309530	1309530_156	156	yes	3/7			7	11	10	1	6	8	1			a4	a18	a4	a5	a4	a4	a3	a5	a2	a3	a4	a4	a4	a16	a7	a7	a7	a5	a5	a4	a5	a4	a5	a4	a3	a6	a6	a20	a23	a5	a5	a5	a5	a5
08b02945	08b02945_156	156	yes	3/7			7	11	10	1	6	8	1			a4	a5	a4	a5	a4	a4	a3	a5	a2	a3	a4	a4	a4	a4	a7	a7	a7	a5	a5	a4	a5	a4	a5	a4	a3	a6	a6	a5	a3	a5	a5	a5	a5	a5
08b02946	08b02946_156	156	yes	3/7			7	11	10	1	6	8	1			a4	a5	a4	a5	a4	a4	a3	a5	a2	a3	a4	a4	a4	a4	a7	a7	a7	a5	a5	a4	a5	a4	a5	a4	a3	a6	a6	a5	a3	a5	a5	a5	a5	a5
405A	405A_156	156	yes	3/7			7	11	10	1	6	8	1			a4	a5	a4	a5	a4	a4	a3	a5	a2	a3	a4	a10	a4	a4	a7	a7	a16	a18	a5	a4	a5	a4	a5	a4	a3	a13	a6	a5	a3	a5	a5	a5	a5	a5
635A	635A_156	156	yes	3/7			7	11	10	1	6	8	1			a4	a5	a4	a5	a4	a4	a3	a5	a2	a3	a4	a10	a4	a4	a7	a7	a16	a18	a5	a4	a5	a4	a5	a9	a3	a13	a6	a5	a3	a5	a5	a5	a5	a5
AP207	AP207_156	156	yes	3/7			7	11	10	1	6	8	1			a4	a5	a4	a5	a4	a4	a3	a5	a2	a3	a4	a4	a4	a4	a7	a7	a7	a5	a5	a4	a5	a5	a5	a4	a3	a6	a6	a5	a3	a5	a5	a5	a5	a5
PT051	PT051_156	156	yes	3/7			7	11	10	1	6	8	1			a4	a5	a4	a5	a4	a4	a3	a5	a2	a3	a4	a4	a4	a4	a26	a22	a18	a5	a5	a4	a5	a4	a5	a4	a3	a6	a6	a5	a3	a5	a5	a5	a5	a5
PT052	PT052_156	156	yes	3/7			7	11	10	1	6	8	1			a4	a5	a4	a5	a4	a4	a3	a5	a2	a3	a4	a4	a4	a4	a7	a7	a7	a5	a5	a4	a5	a5	a5	a4	a3	a6	a6	a5	a3	a5	a5	a5	a5	a5
PT094	PT094_156	156	yes	3/7			7	11	10	1	6	8	1			a4	a5	a4	a5	a4	a4	a3	a5	a2	a3	a4	a4	a4	a4	a26	a24	a18	a5	a5	a4	a5	a4	a5	a4	a3	a6	a6	a5	a3	a5	a5	a5	a5	a5
RP1554	RP1554_156	156	yes	3/7			7	11	10	1	6	8	1			a4	a5	a4	a5	a4	a4	a3	a5	a2	a3	a4	a4	a4	a4	a7	a7	a7	a5	a5	a4	a5	a4	a5	a4	a3	a6	a6	a5	a3	a5	a5	a5	a5	a5
RP3718	RP3718_156	156	yes	3/7			7	11	10	1	6	8	1			a10	a3	a4	a5	a4	a4	a3	a5	a2	a3	a4	a4	a4	a4	a7	a7	a7	a5	a5	a4	a5	a4	a5	a4	a3	a6	a6	a5	a3	a5	a5	a5	a5	a5
SP195	SP195_156	156	yes	3/7			7	11	10	1	6	8	1			a4	a5	a4	a5	a4	a4	a3	a5	a0	a0	a4	a4	a4	a4	a7	a7	a7	a5	a5	a4	a5	a4	a5	a4	a3	a6	a6	a5	a3	a5	a5	a5	a5	a5
6492-03	6492-03_671	671	Yes	2/7			7	11	10	1	5	76	98			a4	a5	a2	a5	a4	a4	a3	a5	a2	a3	a4	a4	a5	a4	a9	a9	a10	a2	a9	a4	a5	a4	a7	a4	a3	a8	a8	a3	a6	a5	a5	a5	a5	a5
770	770_5420	5420	No	4/7			7	13	4	1	6	28	14			a9	a9	a2	a13	a8	a8	a1	a3	a4	a1	a1	a1	a8	a1	a17	a15	a6	a10	a14	a10	a5	a11	a11	a2	a5	a9	a9	a9	a11	a1	a2	a2	a8	a9
1953	1953_5613	5613	No	4/7			7	13	4	16	6	1	14			a8	a11	a9	a12	a7	a3	a5	a4	a5	a1	a8	a1	a8	a8	a16	a14	a6	a13	a13	a9	a3	a10	a5	a5	a7	a10	a10	a8	a10	a1	a8	a2	a7	a7
BG02112	BG02112_171	171	no	4/7			7	13	8	6	6	6	14			a6	a9	a2	a10	a9	a3	a1	a3	a3	a4	a9	a1	a8	a1	a12	a6	a6	a10	a14	a8	a1	a1	a10	a2	a5	a9	a9	a1	a11	a8	a2	a2	a6	a7
1623	1623_4966	4966	No	4/7			7	13	8	1	6	28	14			a14	a9	a2	a7	a8	a8	a1	a3	a4	a1	a1	a1	a8	a1	a17	a15	a6	a10	a14	a13	a5	a11	a11	a2	a5	a9	a9	a16	a21	a1	a2	a2	a6	a9
1681	1681_4966	4966	No	4/7			7	13	8	1	6	28	14			a6	a9	a10	a7	a8	a8	a1	a3	a4	a1	a1	a1	a8	a1	a17	a15	a6	a10	a14	a10	a5	a4	a11	a2	a5	a9	a9	a9	a11	a1	a2	a2	a8	a9
2610-99	2610-99_138	138	yes	3/7			7	5	8	5	10	6	14			a6	a9	a3	a10	a5	a3	a1	a7	a4	a5	a7	a2	a3	a15	a12	a6	a6	a10	a2	a8	a1	a1	a10	a10	a12	a3	a1	a17	a11	a13	a7	a2	a6	a8
1404	1404_559	559	Yes	2/7			7	13	8	6	5	6	14			a6	a9	a2	a10	a5	a3	a1	a7	a4	a5	a7	a2	a7	a6	a12	a6	a6	a10	a2	a8	a1	a1	a10	a2	a5	a3	a1	a1	a8	a1	a7	a2	a6	a8
23F Poland-16	23F Poland-16_173	173	yes	2/7			7	13	8	1	10	6	36			a1	a12	a2	a14	a5	a3	a6	a8	a1	a1	a10	a1	a9	a9	a12	a16	a14	a13	a3	a4	a1	a12	a10	a1	a8	a11	a11	a11	a11	a1	a2	a2	a6	a7
PB011	PB011_176	176	yes	2/7			7	13	8	6	10	6	14			a6	a17	a2	a10	a5	a3	a1	a7	a4	a11	a7	a2	a8	a0	a27	a9	a6	a10	a2	a8	a1	a1	a10	a2	a5	a15	a1	a1	a11	a1	a7	a2	a6	a8
19A Hungary-6	19A Hungary-6_268	268	yes	1/7			7	13	42	6	10	6	56			a1	a11	a5	a22	a17	a11	a5	a1	a1	a1	a15	a1	a14	a9	a28	a25	a6	a10	a14	a1	a1	a12	a10	a8	a14	a11	a11	a19	a22	a14	a12	a2	a6	a7
08B02447	08B02447_2218	2218	no	2/7			7	13	8	6	25	6	14			a1	a8	a2	a9	a1	a1	a1	a1	a1	a1	a6	a7	a6	a5	a11	a9	a12	a9	a11	a7	a1	a8	a9	a2	a5	a9	a9	a3	a7	a1	a2	a2	a6	a7
P1059	P1059_361	361	no	2/7			7	13	8	6	6	6	8			a1	a2	a2	a2	a1	a1	a1	a1	a1	a1	a1	a1	a1	a1	a10	a2	a11	a8	a10	a6	a1	a1	a8	a1	a1	a2	a2	a6	a1	a1	a2	a2	a2	a7
1300044	1300044_172	172	no	1/7			7	13	8	6	25	6	8			a1	a2	a6	a8	a1	a5	a1	a1	a1	a1	a1	a2	a1	a13	a15	a13	a9	a1	a17	a1	a1	a7	a15	a1	a1	a2	a2	a1	a1	a1	a6	a6	a2	a7
1309497	1309497_172	172	no	1/7			7	13	8	6	25	6	8			a1	a2	a8	a2	a6	a7	a1	a1	a1	a1	a1	a1	a1	a1	a15	a13	a13	a12	a12	a1	a1	a1	a1	a1	a1	a2	a2	a7	a9	a1	a2	a2	a2	a7
1309804	1309804_172	172	yes	1/7			7	13	8	6	25	6	8			a1	a2	a6	a8	a1	a5	a1	a1	a1	a1	a1	a6	a1	a0	a8	a8	a9	a1	a8	a1	a1	a7	a1	a1	a1	a2	a2	a1	a1	a1	a6	a6	a2	a7
08B09744	08B09744_172	172	no	1/7			7	13	8	6	25	6	8			a1	a8	a2	a11	a5	a3	a4	a1	a1	a1	a1	a2	a6	a7	a14	a12	a12	a11	a2	a7	a1	a1	a9	a2	a6	a9	a9	a3	a1	a7	a2	a2	a6	a7
09B10384	09B10384_172	172	yes	1/7			7	13	8	6	25	6	8			a1	a1	a1	a1	a1	a1	a1	a1	a1	a1	a1	a1	a1	a1	a1	a1	a1	a1	a1	a1	a1	a1	a1	a1	a1	a1	a1	a1	a1	a1	a1	a1	a1	a1
23F Colombia-26	23F Colombia-26_338	338	no	1/7			7	13	8	6	1	6	8			a1	a7	a5	a7	a5	a3	a1	a1	a1	a1	a1	a1	a1	a1	a2	a2	a8	a7	a7	a1	a1	a6	a1	a1	a1	a7	a7	a1	a1	a6	a2	a2	a2	a6
582	582_4968	4968	No	1/7			7	13	8	6	15	6	8			a1	a2	a2	a2	a1	a1	a1	a1	a1	a1	a1	a1	a1	a1	a2	a2	a2	a2	a2	a1	a1	a1	a1	a1	a1	a2	a2	a1	a1	a1	a2	a2	a2	a2
EU257	EU257_1349	1349	no	0/7			18	13	8	6	3	6	8			a1	a2	a2	a2	a1	a1	a11	a13	a7	a1	a1	a1	a1	a1	a2	a2	a19	a6	a19	a1	a1	a1	a7	a11	a13	a2	a2	a1	a1	a1	a2	a12	a11	a1
[truncated: 62 more columns]

## Sheet: Sheet2
Nome per bidimensional	SP1016	SP0558	SP1734	SP1357	SP0205	SP1858	SP1812	SP0037	SP1453	SP0386	SP0057	SP0034	SP1155	SP1121	SP0717	SP0250	SP0582	SP0806	SP1982	SP2095	SP1811	SP1839	SP0180	SP0618	SP0932	SP1852	SP0627	SP2122	SP1853	SP0383	SP2000	SP2052	SP1213	SP0439	SP0793	SP1736	SP0278	SP2158	SP2096	SP1474	SP1007	SP0581	SP2121	SP0954	SP2194	SP1863	SP1419	SP0701	SP0368
582_4968	a1	a1	a1	a2	a1	a2	a2	a2	a2	a2	a2	a1	a1	a1	a1	a1	a2	a2	a1	a1	a2	a2	a1	a1	a1	a1	a1	a2	a1	a2	a1	a2	a1	a1	a1	a2	a1	a2	a1	a1	a1	a2	a2	a1	a2	a1	a1	a2	a2
770_5420	a7	a2	a1	a7	a1	a11	a7	a9	a9	a14	a2	a9	a4	a1	a6	a1	a9	a9	a8	a11	a4	a9	a4	a11	a1	a6	a1	a7	a7	a10	a6	a8	a5	a5	a1	a4	a1	a10	a7	a6	a2	a9	a6	a1	a13	a4	a1	a9	a6
1071_146	a10	a6	a7	a2	a12	a14	a3	a13	a6	a15	a2	a11	a6	a7	a6	a8	a9	a4	a9	a14	a3	a9	a2	a14	a9	a8	a3	a3	a10	a14	a4	a9	a5	a5	a7	a11	a4	a11	a6	a9	a7	a3	a12	a2	a17	a9	a8	a10	a3
1404_559	a7	a2	a1	a7	a7	a10	a2	a9	a9	a2	a2	a6	a4	a1	a2	a2	a1	a2	a1	a10	a2	a2	a4	a8	a1	a1	a1	a7	a1	a10	a6	a2	a5	a1	a7	a2	a6	a7	a2	a6	a4	a3	a6	a1	a9	a7	a1	a8	a6
1464_4945	a3	a1	a3	a10	a3	a5	a7	a4	a3	a18	a3	a3	a2	a5	a8	a2	a4	a12	a4	a11	a4	a13	a3	a19	a4	a3	a4	a4	a15	a19	a1	a6	a2	a4	a3	a4	a3	a1	a6	a13	a9	a4	a4	a10	a23	a3	a11	a4	a2
1623_4966	a7	a2	a1	a7	a1	a22	a7	a9	a9	a14	a2	a14	a4	a1	a6	a1	a9	a9	a8	a11	a4	a9	a4	a21	a1	a6	a1	a7	a7	a10	a6	a8	a5	a5	a1	a4	a1	a13	a6	a6	a2	a9	a6	a1	a13	a13	a1	a9	a6
1681_4966	a7	a2	a1	a7	a1	a19	a7	a9	a9	a14	a10	a6	a4	a1	a6	a1	a9	a9	a8	a16	a4	a9	a4	a11	a1	a6	a1	a7	a7	a10	a6	a13	a5	a5	a1	a4	a1	a13	a1	a6	a2	a9	a6	a1	a4	a4	a1	a9	a6
1758_4945	a3	a1	a10	a10	a3	a5	a16	a4	a3	a18	a3	a3	a2	a5	a8	a2	a4	a12	a4	a4	a7	a9	a3	a19	a4	a12	a4	a4	a15	a19	a1	a6	a2	a4	a3	a4	a3	a18	a3	a14	a9	a4	a4	a10	a23	a3	a3	a4	a2
1789_4948	a4	a4	a4	a5	a4	a6	a4	a10	a10	a5	a7	a7	a5	a4	a4	a4	a5	a3	a3	a5	a4	a6	a2	a3	a7	a4	a5	a5	a4	a5	a3	a5	a6	a5	a5	a5	a4	a5	a1	a7	a4	a5	a5	a4	a14	a4	a4	a5	a7
1953_5613	a7	a5	a1	a7	a8	a11	a6	a11	a9	a13	a9	a8	a4	a1	a6	a1	a10	a8	a7	a11	a7	a8	a5	a10	a1	a5	a1	a7	a1	a13	a7	a2	a7	a3	a1	a8	a8	a8	a6	a6	a6	a10	a6	a1	a12	a8	a1	a7	a6
16-5_440	a5	a1	a3	a6	a5	a7	a3	a6	a5	a6	a3	a5	a2	a5	a5	a5	a4	a6	a4	a4	a3	a5	a3	a5	a5	a3	a4	a6	a3	a6	a1	a6	a2	a4	a3	a6	a3	a1	a3	a3	a3	a4	a4	a5	a4	a3	a3	a4	a6
66994_847	a13	a8	a4	a5	a14	a20	a13	a11	a12	a6	a5	a13	a3	a4	a4	a2	a5	a1	a13	a17	a2	a12	a4	a18	a4	a10	a11	a11	a13	a17	a10	a12	a10	a8	a12	a5	a14	a12	a6	a12	a7	a14	a14	a4	a22	a12	a4	a1	a17
1300023_156	a4	a4	a4	a5	a4	a6	a4	a5	a4	a5	a4	a4	a3	a4	a4	a10	a6	a3	a3	a5	a4	a6	a2	a3	a4	a4	a5	a5	a4	a18	a3	a5	a4	a5	a5	a5	a4	a5	a1	a4	a4	a13	a5	a9	a4	a4	a4	a5	a16
1300025_156	a4	a4	a4	a5	a4	a6	a4	a5	a4	a5	a4	a4	a3	a4	a4	a10	a6	a3	a3	a5	a4	a6	a2	a3	a4	a4	a5	a5	a4	a18	a3	a5	a4	a5	a5	a5	a4	a5	a1	a4	a4	a13	a5	a9	a4	a4	a4	a5	a16
1300044_172	a6	a1	a1	a2	a1	a1	a2	a2	a6	a17	a6	a1	a1	a1	a1	a2	a2	a3	a5	a14	a2	a2	a1	a1	a1	a1	a1	a15	a1	a1	a4	a7	a1	a1	a1	a2	a13	a11	a6	a1	a2	a2	a7	a2	a1	a1	a10	a7	a9
1309497_172	a1	a1	a4	a2	a1	a9	a5	a2	a2	a12	a8	a1	a1	a1	a1	a1	a2	a2	a1	a1	a6	a7	a1	a9	a1	a1	a1	a1	a1	a12	a1	a2	a1	a1	a8	a2	a1	a2	a1	a1	a1	a2	a1	a1	a11	a1	a7	a7	a13
1309530_156	a4	a4	a9	a5	a4	a6	a4	a18	a4	a5	a4	a4	a3	a4	a4	a4	a6	a3	a3	a5	a4	a6	a2	a23	a4	a4	a5	a5	a4	a5	a4	a5	a4	a5	a5	a17	a16	a5	a1	a4	a4	a6	a5	a4	a4	a4	a4	a5	a7
1309804_172	a6	a1	a1	a2	a1	a9	a2	a2	a6	a8	a6	a1	a1	a1	a1	a6	a2	a3	a5	a7	a2	a2	a1	a1	a1	a1	a1	a2	a1	a1	a4	a7	a1	a1	a6	a2	a0	a2	a1	a1	a2	a2	a7	a1	a1	a1	a1	a7	a9
08B01504_4404	a9	a6	a7	a8	a11	a4	a9	a13	a6	a15	a2	a11	a6	a7	a6	a1	a9	a4	a15	a18	a8	a9	a6	a13	a4	a7	a9	a3	a9	a14	a4	a9	a9	a5	a10	a10	a10	a14	a6	a9	a3	a3	a3	a11	a26	a1	a8	a10	a14
08B01829_4405	a9	a6	a7	a8	a11	a4	a9	a13	a6	a15	a2	a11	a6	a7	a6	a1	a9	a4	a10	a14	a8	a9	a6	a13	a4	a7	a9	a3	a9	a14	a4	a9	a9	a5	a10	a10	a10	a6	a6	a9	a3	a3	a3	a2	a16	a1	a8	a10	a14
08B02447_2218	a6	a2	a1	a2	a6	a8	a2	a8	a8	a11	a2	a1	a4	a1	a1	a7	a9	a7	a6	a9	a2	a2	a1	a7	a6	a1	a1	a8	a1	a9	a1	a2	a1	a1	a1	a2	a5	a6	a5	a1	a2	a9	a8	a1	a8	a6	a1	a7	a12
08b02945_156	a4	a4	a4	a5	a4	a6	a4	a5	a4	a5	a4	a4	a3	a4	a4	a4	a6	a3	a3	a5	a4	a6	a2	a3	a4	a4	a5	a5	a4	a5	a3	a5	a4	a5	a5	a5	a4	a5	a1	a4	a4	a6	a5	a4	a4	a4	a4	a5	a7
08b02946_156	a4	a4	a4	a5	a4	a6	a4	a5	a4	a5	a4	a4	a3	a4	a4	a4	a6	a3	a3	a5	a4	a6	a2	a3	a4	a4	a5	a5	a4	a5	a3	a5	a4	a5	a5	a5	a4	a5	a1	a4	a4	a6	a5	a4	a4	a4	a4	a5	a7
08B08993_280	a10	a7	a4	a9	a12	a4	a15	a16	a11	a4	a2	a1	a7	a8	a1	a2	a9	a1	a14	a11	a12	a14	a9	a20	a4	a9	a10	a16	a11	a15	a2	a10	a2	a5	a1	a14	a11	a12	a6	a10	a10	a12	a15	a8	a25	a10	a12	a7	a2
08B09744_172	a6	a2	a1	a2	a1	a8	a2	a8	a8	a2	a2	a1	a4	a1	a1	a2	a9	a7	a6	a9	a2	a2	a1	a1	a6	a1	a7	a9	a1	a11	a1	a2	a1	a1	a1	a2	a7	a1	a5	a8	a2	a9	a10	a1	a10	a6	a1	a7	a12
09B10384_172	a1	a1	a1	a1	a1	a1	a1	a1	a1	a1	a1	a1	a1	a1	a1	a1	a1	a1	a1	a1	a1	a1	a1	a1	a1	a1	a1	a1	a1	a1	a1	a1	a1	a1	a1	a1	a1	a1	a1	a1	a1	a1	a1	a1	a1	a1	a1	a1	a1
1965-00_166	a4	a4	a4	a3	a4	a6	a4	a5	a4	a5	a4	a4	a3	a4	a4	a4	a6	a3	a3	a5	a4	a9	a2	a3	a4	a4	a5	a5	a4	a5	a3	a5	a4	a5	a5	a5	a4	a5	a1	a4	a4	a6	a5	a4	a4	a4	a4	a5	a15
19A Hungary-6_268	a8	a8	a1	a11	a15	a10	a2	a11	a13	a14	a5	a1	a10	a2	a1	a1	a11	a2	a1	a20	a2	a9	a1	a22	a1	a1	a14	a17	a1	a10	a1	a14	a11	a1	a9	a3	a9	a19	a1	a1	a7	a11	a4	a1	a28	a15	a1	a7	a6
23F Colombia-26_338	a6	a1	a1	a2	a1	a8	a2	a7	a2	a7	a5	a1	a1	a6	a1	a1	a7	a4	a1	a6	a2	a2	a1	a1	a1	a1	a6	a7	a5	a7	a1	a2	a1	a1	a1	a2	a1	a2	a1	a5	a5	a7	a6	a1	a1	a5	a5	a6	a8
23F Poland-16_173	a8	a1	a6	a7	a10	a10	a8	a12	a8	a3	a2	a1	a4	a2	a1	a1	a11	a2	a9	a13	a5	a9	a1	a11	a1	a1	a1	a11	a1	a13	a1	a2	a8	a1	a9	a9	a9	a10	a6	a1	a7	a11	a4	a1	a15	a7	a1	a7	a14
2610-99_138	a7	a10	a1	a7	a7	a10	a2	a9	a9	a2	a3	a6	a4	a1	a9	a2	a1	a2	a1	a12	a2	a2	a4	a11	a1	a1	a13	a9	a1	a10	a6	a9	a5	a1	a1	a15	a15	a16	a1	a6	a4	a3	a16	a1	a14	a7	a1	a8	a6
2683-05_239	a10	a7	a6	a9	a12	a4	a10	a14	a11	a4	a2	a1	a7	a8	a1	a2	a9	a1	a11	a11	a9	a4	a7	a15	a10	a9	a10	a12	a11	a15	a8	a10	a2	a5	a1	a3	a11	a12	a6	a10	a4	a12	a13	a8	a18	a10	a9	a7	a2
274A_162	a4	a4	a4	a5	a4	a6	a14	a5	a4	a5	a4	a4	a3	a4	a4	a4	a5	a3	a3	a5	a11	a6	a2	a3	a4	a4	a5	a5	a4	a5	a3	a5	a4	a5	a5	a5	a4	a5	a1	a4	a4	a5	a5	a4	a24	a4	a4	a5	a5
2805-02_847	a11	a8	a4	a5	a14	a16	a12	a11	a12	a6	a5	a12	a3	a4	a4	a2	a5	a1	a13	a15	a2	a12	a8	a18	a4	a10	a11	a11	a13	a17	a10	a12	a10	a8	a12	a5	a12	a12	a6	a11	a7	a5	a14	a4	a21	a11	a4	a1	a2
35A_162	a4	a4	a4	a5	a4	a6	a4	a5	a4	a5	a4	a4	a3	a4	a4	a4	a5	a3	a3	a5	a4	a6	a2	a3	a4	a4	a5	a5	a4	a5	a3	a5	a4	a5	a5	a5	a4	a5	a1	a4	a4	a5	a5	a4	a20	a4	a4	a5	a5
405A_156	a4	a4	a4	a5	a4	a8	a11	a5	a4	a5	a4	a4	a3	a4	a4	a10	a6	a3	a3	a5	a2	a6	a2	a3	a4	a13	a5	a5	a4	a18	a3	a5	a4	a5	a5	a5	a4	a5	a1	a4	a4	a13	a5	a9	a4	a14	a4	a5	a16
4068-00_642	a4	a4	a4	a5	a4	a15	a4	a5	a4	a5	a2	a4	a3	a4	a4	a4	a5	a5	a3	a5	a4	a11	a2	a3	a4	a4	a5	a5	a4	a5	a3	a5	a4	a5	a4	a5	a4	a5	a1	a4	a4	a5	a5	a4	a5	a4	a4	a5	a5
6037-01_392	a3	a1	a3	a4	a3	a5	a3	a4	a3	a4	a3	a3	a2	a3	a3	a3	a4	a4	a2	a4	a3	a5	a3	a4	a4	a3	a4	a4	a3	a4	a1	a4	a3	a4	a3	a4	a3	a4	a3	a3	a3	a4	a4	a3	a4	a3	a3	a4	a4
635A_156	a4	a9	a4	a5	a4	a21	a4	a5	a4	a5	a4	a4	a3	a4	a4	a10	a6	a3	a3	a5	a4	a6	a2	a3	a4	a4	a5	a5	a4	a18	a3	a5	a4	a5	a5	a5	a4	a5	a1	a4	a4	a13	a5	a9	a4	a4	a4	a5	a16
6492-03_671	a4	a4	a4	a5	a4	a6	a4	a5	a7	a9	a2	a4	a3	a4	a4	a4	a8	a5	a3	a8	a4	a6	a2	a6	a4	a4	a5	a5	a4	a2	a5	a5	a4	a5	a4	a5	a4	a5	a4	a4	a4	a8	a5	a1	a5	a4	a4	a5	a10
6541-97_602	a5	a1	a3	a6	a5	a18	a3	a6	a3	a6	a3	a5	a9	a5	a4	a11	a4	a6	a4	a4	a3	a5	a3	a5	a5	a3	a4	a6	a14	a6	a1	a6	a2	a4	a3	a13	a3	a1	a3	a3	a3	a4	a4	a5	a4	a3	a3	a4	a6
6B 670_90	a10	a6	a9	a2	a11	a4	a11	a13	a6	a15	a2	a11	a6	a7	a1	a9	a9	a11	a12	a12	a10	a10	a6	a14	a9	a7	a3	a13	a16	a14	a9	a11	a5	a5	a11	a12	a4	a11	a1	a9	a7	a3	a4	a2	a19	a1	a8	a10	a14
6BGreece22_273	a12	a6	a9	a2	a11	a4	a11	a13	a6	a15	a2	a11	a6	a7	a1	a9	a9	a11	a12	a12	a10	a9	a2	a14	a9	a7	a3	a14	a9	a14	a9	a9	a5	a5	a11	a12	a4	a11	a1	a9	a8	a3	a4	a2	a19	a1	a8	a10	a14
6BIJ_145	a10	a6	a8	a2	a12	a14	a3	a13	a6	a15	a2	a11	a6	a7	a6	a8	a9	a4	a9	a14	a3	a9	a2	a16	a9	a8	a3	a3	a10	a14	a4	a9	a5	a5	a7	a11	a4	a11	a6	a9	a7	a3	a12	a2	a17	a9	a8	a10	a3
AP191_143	a4	a4	a4	a5	a4	a6	a4	a10	a10	a5	a7	a7	a5	a4	a4	a4	a5	a3	a3	a5	a4	a6	a2	a3	a7	a4	a5	a5	a4	a5	a3	a5	a6	a5	a5	a7	a4	a5	a1	a7	a4	a5	a5	a4	a5	a4	a4	a5	a7
AP207_156	a4	a4	a4	a5	a4	a6	a4	a5	a4	a5	a4	a4	a3	a4	a4	a4	a6	a3	a3	a5	a4	a6	a2	a3	a4	a4	a5	a5	a6	a5	a3	a5	a4	a5	a5	a5	a4	a5	a1	a4	a4	a6	a5	a4	a4	a4	a4	a5	a7
BG02112_171	a7	a2	a1	a7	a9	a12	a2	a9	a9	a14	a2	a6	a4	a1	a6	a1	a9	a2	a1	a12	a2	a2	a3	a11	a1	a1	a8	a5	a1	a10	a6	a2	a5	a1	a1	a2	a1	a4	a1	a6	a4	a9	a11	a1	a14	a3	a1	a7	a6
CCRI1974_124	a2	a3	a2	a3	a2	a4	a2	a3	a3	a3	a2	a2	a1	a2	a2	a2	a3	a3	a2	a3	a2	a4	a2	a3	a3	a2	a3	a3	a2	a3	a2	a3	a2	a3	a2	a3	a2	a3	a3	a2	a2	a3	a3	a2	a4	a2	a2	a3	a3
CCRI1974M2_124	a2	a4	a2	a3	a2	a4	a2	a3	a3	a3	a2	a2	a1	a2	a2	a2	a12	a3	a2	a3	a2	a4	a2	a3	a2	a2	a3	a3	a2	a3	a2	a3	a2	a3	a2	a3	a2	a3	a3	a2	a2	a3	a3	a2	a4	a2	a2	a3	a3
EU257_1349	a6	a11	a1	a2	a1	a4	a17	a2	a2	a19	a2	a1	a1	a9	a1	a1	a2	a13	a1	a6	a13	a2	a7	a1	a1	a1	a1	a1	a1	a6	a1	a2	a1	a1	a2	a2	a1	a2	a1	a1	a2	a2	a1	a1	a27	a1	a13	a1	a19
P1059_361	a1	a1	a5	a2	a1	a9	a2	a2	a2	a10	a2	a1	a1	a1	a1	a1	a2	a2	a1	a1	a5	a2	a1	a1	a1	a1	a1	a1	a1	a8	a1	a2	a1	a1	a1	a3	a1	a2	a1	a1	a1	a2	a1	a1	a7	a1	a1	a7	a11
PB011_176	a7	a2	a1	a7	a7	a10	a2	a17	a9	a2	a2	a6	a4	a1	a2	a2	a1	a2	a1	a12	a2	a2	a4	a11	a1	a1	a1	a7	a1	a10	a4	a2	a5	a1	a7	a16	a0	a17	a1	a6	a4	a15	a6	a1	a9	a7	a1	a8	a6
PN131_162	a4	a4	a4	a5	a4	a6	a4	a5	a4	a5	a4	a4	a3	a4	a4	a4	a5	a5	a3	a5	a4	a6	a2	a3	a4	a4	a5	a5	a4	a5	a3	a5	a4	a5	a4	a5	a4	a5	a1	a4	a4	a5	a9	a6	a5	a4	a6	a5	a1
PN314_162	a4	a4	a4	a5	a4	a6	a4	a5	a4	a5	a4	a4	a3	a4	a4	a4	a5	a5	a3	a5	a4	a6	a2	a3	a4	a4	a5	a10	a4	a5	a3	a5	a4	a5	a4	a5	a4	a9	a1	a4	a4	a5	a9	a6	a5	a4	a6	a5	a1
PT051_156	a4	a4	a4	a5	a4	a6	a4	a5	a4	a5	a4	a4	a3	a4	a4	a4	a6	a3	a3	a19	a4	a6	a2	a3	a4	a4	a5	a5	a4	a5	a3	a5	a4	a5	a5	a5	a4	a5	a6	a4	a4	a6	a5	a12	a4	a4	a4	a5	a18
PT052_156	a4	a4	a4	a5	a4	a6	a4	a5	a4	a5	a4	a4	a3	a4	a4	a4	a6	a3	a3	a5	a4	a6	a2	a3	a4	a4	a5	a5	a4	a5	a3	a5	a4	a5	a5	a5	a4	a5	a1	a4	a4	a6	a5	a4	a6	a4	a4	a5	a7
PT094_156	a4	a4	a4	a5	a4	a6	a4	a5	a4	a5	a4	a4	a3	a4	a4	a4	a6	a3	a3	a19	a4	a6	a2	a3	a4	a4	a5	a5	a4	a5	a3	a5	a4	a5	a5	a5	a4	a5	a6	a4	a4	a6	a5	a12	a4	a4	a4	a5	a18
PT134_94	a10	a6	a9	a2	a13	a4	a11	a13	a6	a15	a2	a11	a8	a7	a1	a9	a9	a11	a12	a12	a10	a10	a6	a17	a9	a7	a3	a13	a12	a16	a9	a11	a5	a7	a11	a12	a4	a11	a1	a9	a7	a3	a4	a2	a19	a1	a8	a10	a14
RP1554_156	a4	a4	a4	a5	a4	a6	a4	a5	a4	a5	a4	a4	a3	a4	a4	a4	a6	a3	a3	a5	a4	a6	a2	a3	a4	a4	a5	a5	a4	a5	a3	a5	a4	a5	a5	a5	a4	a15	a1	a4	a4	a6	a5	a4	a4	a4	a4	a5	a7
RP3718_156	a4	a4	a4	a5	a4	a6	a4	a3	a4	a5	a4	a10	a3	a4	a4	a4	a6	a3	a3	a5	a4	a6	a2	a3	a4	a4	a5	a5	a4	a5	a3	a5	a4	a5	a5	a5	a4	a5	a1	a4	a4	a6	a5	a4	a4	a4	a4	a5	a7
SP14_124	a2	a2	a2	a3	a2	a13	a2	a3	a3	a3	a3	a2	a1	a2	a2	a2	a3	a10	a2	a3	a2	a4	a2	a12	a8	a2	a2	a3	a8	a3	a2	a3	a2	a2	a2	a3	a2	a3	a3	a2	a2	a3	a3	a2	a4	a2	a2	a3	a3
SP18_6214	a10	a6	a7	a2	a12	a14	a3	a13	a6	a15	a2	a11	a6	a7	a7	a8	a9	a4	a9	a14	a3	a9	a2	a14	a9	a8	a3	a3	a10	a14	a4	a9	a5	a6	a7	a11	a4	a11	a6	a9	a7	a3	a12	a7	a17	a9	a8	a10	a2
SP195_156	a4	a4	a4	a5	a4	a6	a4	a5	a4	a5	a4	a4	a3	a4	a4	a4	a6	a3	a3	a5	a4	a6	a0	a3	a4	a4	a5	a5	a4	a5	a3	a5	a4	a5	a5	a5	a4	a5	a1	a4	a4	a6	a5	a4	a4	a4	a4	a5	a7
SP9_1269	a4	a4	a4	a5	a4	a6	a4	a5	a4	a5	a2	a4	a3	a4	a4	a4	a5	a5	a3	a5	a4	a6	a2	a3	a4	a4	a5	a5	a4	a5	a3	a5	a4	a5	a4	a5	a4	a5	a1	a4	a4	a5	a5	a4	a5	a4	a4	a5	a5
SPEC6B_385	a10	a6	a7	a2	a11	a17	a3	a15	a6	a16	a2	a11	a6	a7	a6	a1	a9	a4	a9	a14	a3	a9	a6	a14	a9	a11	a12	a3	a9	a14	a4	a6	a5	a5	a7	a11	a4	a11	a6	a9	a7	a3	a12	a2	a17	a1	a8	a10	a14
URUG2_789	a2	a2	a2	a3	a2	a3	a2	a3	a3	a3	a3	a2	a1	a2	a2	a2	a3	a3	a2	a2	a2	a3	a2	a2	a2	a2	a2	a3	a2	a3	a2	a3	a2	a2	a2	a3	a2	a3	a2	a2	a2	a3	a3	a2	a3	a2	a2	a3	a3
[truncated: 47 more columns]

## Sheet: Sheet3
Nome per bidimensional	582_4968	770_5420	1071_146	1404_559	1464_4945	1623_4966	1681_4966	1758_4945	1789_4948	1953_5613	16-5_440	66994_847	1300023_156	1300025_156	1300044_172	1309497_172	1309530_156	1309804_172	08B01504_4404	08B01829_4405	08B02447_2218	08b02945_156	08b02946_156	08B08993_280	08B09744_172	09B10384_172	1965-00_166	19A Hungary-6_268	23F Colombia-26_338	23F Poland-16_173	2610-99_138	2683-05_239	274A_162	2805-02_847	35A_162	405A_156	4068-00_642	6037-01_392	635A_156	6492-03_671	6541-97_602	6B 670_90	6BGreece22_273	6BIJ_145	AP191_143	AP207_156	BG02112_171	CCRI1974_124	CCRI1974M2_124
SP0034	a1	a9	a11	a6	a3	a14	a6	a3	a7	a8	a5	a13	a4	a4	a1	a1	a4	a1	a11	a11	a1	a4	a4	a1	a1	a1	a4	a1	a1	a1	a6	a1	a4	a12	a4	a4	a4	a3	a4	a4	a5	a11	a11	a11	a7	a4	a6	a2	a2
SP0037	a2	a9	a13	a9	a4	a9	a9	a4	a10	a11	a6	a11	a5	a5	a2	a2	a18	a2	a13	a13	a8	a5	a5	a16	a8	a1	a5	a11	a7	a12	a9	a14	a5	a11	a5	a5	a5	a4	a5	a5	a6	a13	a13	a13	a10	a5	a9	a3	a3
SP0057	a2	a2	a2	a2	a3	a2	a10	a3	a7	a9	a3	a5	a4	a4	a6	a8	a4	a6	a2	a2	a2	a4	a4	a2	a2	a1	a4	a5	a5	a2	a3	a2	a4	a5	a4	a4	a2	a3	a4	a2	a3	a2	a2	a2	a7	a4	a2	a2	a2
SP0120	a2	a13	a12	a10	a4	a7	a7	a4	a5	a12	a6	a20	a5	a5	a8	a2	a5	a8	a15	a15	a9	a5	a5	a17	a11	a1	a19	a22	a7	a14	a10	a17	a21	a20	a5	a5	a5	a4	a5	a5	a6	a18	a18	a16	a5	a5	a10	a3	a3
SP0127	a1	a8	a16	a5	a3	a8	a8	a3	a4	a7	a3	a14	a4	a4	a1	a6	a4	a1	a11	a11	a1	a4	a4	a11	a5	a1	a13	a17	a5	a5	a5	a11	a4	a14	a4	a4	a4	a3	a4	a4	a3	a15	a11	a11	a4	a4	a9	a2	a2
SP0128	a1	a8	a9	a3	a13	a8	a8	a3	a4	a3	a3	a3	a4	a4	a5	a7	a4	a5	a9	a9	a1	a4	a4	a10	a3	a1	a12	a11	a3	a3	a3	a10	a4	a3	a4	a4	a4	a3	a4	a4	a3	a11	a9	a9	a6	a4	a3	a2	a2
SP0145	a1	a1	a7	a1	a2	a1	a1	a2	a3	a5	a2	a4	a3	a3	a1	a1	a3	a1	a7	a7	a1	a3	a3	a8	a4	a1	a3	a5	a1	a6	a1	a8	a3	a10	a3	a3	a3	a2	a3	a3	a2	a9	a7	a7	a3	a3	a1	a1	a1
SP0155	a1	a3	a5	a7	a4	a3	a3	a4	a5	a4	a6	a12	a5	a5	a1	a1	a5	a1	a9	a9	a1	a5	a5	a10	a1	a1	a5	a1	a1	a8	a7	a10	a5	a11	a5	a5	a5	a4	a5	a5	a6	a9	a9	a5	a5	a5	a3	a3	a3
SP0180	a1	a4	a2	a4	a3	a4	a4	a3	a2	a5	a3	a4	a2	a2	a1	a1	a2	a1	a6	a6	a1	a2	a2	a9	a1	a1	a2	a1	a1	a1	a4	a7	a2	a8	a2	a2	a2	a3	a2	a2	a3	a6	a2	a2	a2	a2	a3	a2	a2
SP0181	a1	a1	a7	a5	a3	a1	a1	a3	a3	a1	a4	a10	a9	a3	a1	a1	a3	a1	a7	a7	a1	a3	a3	a3	a1	a1	a3	a1	a1	a1	a5	a1	a3	a8	a3	a3	a3	a3	a3	a3	a4	a7	a1	a7	a3	a3	a4	a2	a2
SP0205	a1	a1	a12	a7	a3	a1	a1	a3	a4	a8	a5	a14	a4	a4	a1	a1	a4	a1	a11	a11	a6	a4	a4	a12	a1	a1	a4	a15	a1	a10	a7	a12	a4	a14	a4	a4	a4	a3	a4	a4	a5	a11	a11	a12	a4	a4	a9	a2	a2
SP0250	a1	a1	a8	a2	a2	a1	a1	a2	a4	a1	a5	a2	a10	a10	a2	a1	a4	a6	a1	a1	a7	a4	a4	a2	a2	a1	a4	a1	a1	a1	a2	a2	a4	a2	a4	a10	a4	a3	a10	a4	a11	a9	a9	a8	a4	a4	a1	a2	a2
SP0266	a1	a8	a11	a7	a3	a8	a8	a3	a4	a8	a3	a13	a4	a4	a1	a1	a4	a1	a3	a3	a6	a4	a4	a3	a6	a1	a4	a14	a1	a9	a3	a3	a4	a13	a4	a4	a4	a3	a4	a5	a3	a12	a12	a11	a4	a4	a8	a2	a2
SP0278	a1	a1	a4	a6	a3	a1	a1	a3	a4	a8	a3	a14	a4	a4	a13	a1	a16	a0	a10	a10	a5	a4	a4	a11	a7	a1	a4	a9	a1	a9	a15	a11	a4	a12	a4	a4	a4	a3	a4	a4	a3	a4	a4	a4	a4	a4	a1	a2	a2
SP0334	a2	a17	a21	a12	a6	a17	a17	a6	a7	a16	a6	a24	a7	a7	a15	a15	a7	a8	a18	a18	a11	a7	a7	a20	a14	a1	a7	a28	a2	a12	a12	a20	a13	a24	a13	a7	a23	a4	a7	a9	a6	a25	a21	a21	a7	a7	a12	a3	a3
SP0337	a2	a15	a18	a6	a4	a15	a15	a23	a11	a14	a6	a21	a7	a7	a13	a13	a7	a8	a17	a17	a9	a7	a7	a19	a12	a1	a7	a25	a2	a16	a6	a19	a10	a21	a10	a7	a20	a4	a7	a9	a6	a18	a18	a18	a11	a7	a6	a3	a3
SP0368	a2	a6	a3	a6	a2	a6	a6	a2	a7	a6	a6	a17	a16	a16	a9	a13	a7	a9	a14	a14	a12	a7	a7	a2	a12	a1	a15	a6	a8	a14	a6	a2	a5	a2	a5	a16	a5	a4	a16	a10	a6	a14	a14	a3	a7	a7	a6	a3	a3
SP0383	a2	a10	a14	a10	a19	a10	a10	a19	a5	a13	a6	a17	a18	a18	a1	a12	a5	a1	a14	a14	a9	a5	a5	a15	a11	a1	a5	a10	a7	a13	a10	a15	a5	a17	a5	a18	a5	a4	a18	a2	a6	a14	a14	a14	a5	a5	a10	a3	a3
SP0386	a2	a14	a15	a2	a18	a14	a14	a18	a5	a13	a6	a6	a5	a5	a17	a12	a5	a8	a15	a15	a11	a5	a5	a4	a2	a1	a5	a14	a7	a3	a2	a4	a5	a6	a5	a5	a5	a4	a5	a9	a6	a15	a15	a15	a5	a5	a14	a3	a3
SP0436	a1	a10	a1	a8	a2	a13	a10	a2	a4	a9	a5	a12	a4	a4	a1	a1	a4	a1	a1	a1	a7	a4	a4	a11	a7	a1	a4	a1	a1	a4	a8	a11	a4	a12	a4	a4	a4	a2	a4	a4	a5	a1	a1	a1	a4	a4	a8	a3	a3
SP0439	a1	a5	a5	a1	a4	a5	a5	a4	a5	a3	a4	a8	a5	a5	a1	a1	a5	a1	a5	a5	a1	a5	a5	a5	a1	a1	a5	a1	a1	a1	a1	a5	a5	a8	a5	a5	a5	a4	a5	a5	a4	a5	a5	a5	a5	a5	a1	a3	a3
SP0483	a1	a11	a7	a1	a3	a11	a4	a3	a4	a10	a3	a17	a4	a4	a7	a1	a4	a7	a7	a7	a8	a4	a4	a13	a1	a1	a14	a12	a6	a12	a1	a13	a4	a15	a4	a4	a4	a3	a4	a4	a16	a7	a7	a7	a9	a5	a1	a2	a2
SP0526	a1	a11	a12	a10	a6	a11	a11	a6	a5	a5	a6	a14	a5	a5	a15	a1	a5	a1	a12	a12	a9	a5	a5	a13	a9	a1	a5	a10	a1	a10	a10	a13	a5	a14	a5	a5	a5	a4	a5	a7	a6	a12	a12	a12	a5	a5	a10	a3	a3
SP0558	a1	a2	a6	a2	a1	a2	a2	a1	a4	a5	a1	a8	a4	a4	a1	a1	a4	a1	a6	a6	a2	a4	a4	a7	a2	a1	a4	a8	a1	a1	a10	a7	a4	a8	a4	a4	a4	a1	a9	a4	a1	a6	a6	a6	a4	a4	a2	a3	a4
SP0562	a1	a5	a9	a5	a4	a5	a5	a4	a3	a7	a4	a4	a3	a3	a1	a1	a3	a1	a9	a9	a5	a3	a3	a10	a6	a1	a3	a14	a1	a8	a12	a10	a3	a4	a3	a3	a11	a4	a3	a3	a4	a9	a9	a9	a3	a3	a5	a3	a3
SP0581	a2	a9	a3	a3	a4	a9	a9	a4	a5	a10	a4	a14	a13	a13	a2	a2	a6	a2	a3	a3	a9	a6	a6	a12	a9	a1	a6	a11	a7	a11	a3	a12	a5	a5	a5	a13	a5	a4	a13	a8	a4	a3	a3	a3	a5	a6	a9	a3	a3
SP0582	a2	a9	a9	a1	a4	a9	a9	a4	a5	a10	a4	a5	a6	a6	a2	a2	a6	a2	a9	a9	a9	a6	a6	a9	a9	a1	a6	a11	a7	a11	a1	a9	a5	a5	a5	a6	a5	a4	a6	a8	a4	a9	a9	a9	a5	a6	a9	a3	a12
SP0614	a1	a9	a5	a1	a15	a16	a9	a18	a3	a8	a4	a14	a5	a5	a1	a7	a20	a1	a5	a5	a3	a5	a5	a12	a3	a1	a5	a19	a1	a11	a17	a12	a5	a14	a5	a5	a3	a4	a5	a3	a4	a5	a5	a5	a3	a5	a1	a3	a3
SP0618	a1	a11	a14	a8	a19	a21	a11	a19	a3	a10	a5	a18	a3	a3	a1	a9	a23	a1	a13	a13	a7	a3	a3	a20	a1	a1	a3	a22	a1	a11	a11	a15	a3	a18	a3	a3	a3	a4	a3	a6	a5	a14	a14	a16	a3	a3	a11	a3	a3
SP0627	a1	a1	a3	a1	a4	a1	a1	a4	a5	a1	a4	a11	a5	a5	a1	a1	a5	a1	a9	a9	a1	a5	a5	a10	a7	a1	a5	a14	a6	a1	a13	a10	a5	a11	a5	a5	a5	a4	a5	a5	a4	a3	a3	a3	a5	a5	a8	a3	a3
SP0680	a2	a2	a3	a7	a4	a2	a2	a4	a5	a8	a4	a10	a5	a5	a6	a2	a5	a6	a3	a3	a2	a5	a5	a11	a2	a1	a5	a12	a2	a2	a7	a9	a5	a10	a5	a5	a5	a4	a5	a5	a4	a3	a3	a3	a5	a5	a2	a3	a3
SP0689	a2	a2	a8	a2	a11	a2	a2	a11	a5	a2	a4	a10	a5	a5	a6	a2	a5	a6	a8	a8	a2	a5	a5	a9	a2	a1	a5	a2	a2	a2	a2	a9	a5	a10	a5	a5	a5	a4	a5	a5	a4	a8	a8	a8	a5	a5	a2	a3	a3
SP0690	a2	a8	a8	a6	a4	a6	a8	a4	a5	a7	a4	a9	a5	a5	a2	a2	a5	a2	a8	a8	a6	a5	a5	a6	a6	a1	a5	a6	a2	a6	a6	a6	a5	a9	a5	a5	a5	a4	a5	a5	a4	a8	a10	a8	a5	a5	a6	a3	a3
SP0701	a2	a9	a10	a8	a4	a9	a9	a4	a5	a7	a4	a1	a5	a5	a7	a7	a5	a7	a10	a10	a7	a5	a5	a7	a7	a1	a5	a7	a6	a7	a8	a7	a5	a1	a5	a5	a5	a4	a5	a5	a4	a10	a10	a10	a5	a5	a7	a3	a3
SP0717	a1	a6	a6	a2	a8	a6	a6	a8	a4	a6	a5	a4	a4	a4	a1	a1	a4	a1	a6	a6	a1	a4	a4	a1	a1	a1	a4	a1	a1	a1	a9	a1	a4	a4	a4	a4	a4	a3	a4	a4	a4	a1	a1	a6	a4	a4	a6	a2	a2
SP0793	a1	a1	a7	a7	a3	a1	a1	a3	a5	a1	a3	a12	a5	a5	a1	a8	a5	a6	a10	a10	a1	a5	a5	a1	a1	a1	a5	a9	a1	a9	a1	a1	a5	a12	a5	a5	a4	a3	a5	a4	a3	a11	a11	a7	a5	a5	a1	a2	a2
SP0806	a2	a9	a4	a2	a12	a9	a9	a12	a3	a8	a6	a1	a3	a3	a3	a2	a3	a3	a4	a4	a7	a3	a3	a1	a7	a1	a3	a2	a4	a2	a2	a1	a3	a1	a3	a3	a5	a4	a3	a5	a6	a11	a11	a4	a3	a3	a2	a3	a3
SP0841	a1	a1	a2	a2	a2	a1	a1	a2	a2	a3	a2	a2	a2	a2	a1	a1	a2	a1	a2	a2	a1	a2	a2	a2	a1	a1	a6	a1	a1	a1	a2	a5	a2	a2	a2	a2	a2	a2	a2	a2	a2	a2	a2	a2	a2	a2	a1	a2	a2
SP0909	a1	a1	a10	a1	a4	a1	a1	a4	a4	a8	a5	a4	a4	a4	a1	a1	a4	a6	a5	a5	a7	a4	a4	a2	a7	a1	a4	a1	a1	a1	a1	a2	a4	a4	a4	a4	a4	a4	a4	a4	a5	a11	a11	a10	a4	a4	a2	a3	a3
SP0930	a1	a6	a12	a1	a2	a6	a1	a2	a5	a1	a3	a2	a2	a10	a1	a1	a2	a1	a2	a2	a2	a2	a2	a11	a2	a1	a2	a7	a1	a7	a1	a8	a2	a2	a2	a2	a2	a2	a2	a2	a3	a2	a2	a2	a5	a2	a1	a2	a2
SP0931	a1	a6	a8	a6	a2	a6	a6	a2	a2	a6	a4	a2	a3	a3	a1	a7	a3	a1	a2	a2	a5	a3	a3	a2	a5	a1	a3	a6	a1	a6	a6	a9	a3	a3	a3	a3	a3	a2	a3	a3	a4	a8	a8	a8	a2	a3	a6	a2	a2
SP0932	a1	a1	a9	a1	a4	a1	a1	a4	a7	a1	a5	a4	a4	a4	a1	a1	a4	a1	a4	a4	a6	a4	a4	a4	a6	a1	a4	a1	a1	a1	a1	a10	a4	a4	a4	a4	a4	a4	a4	a4	a5	a9	a9	a9	a7	a4	a1	a3	a2
SP0938	a1	a1	a7	a1	a3	a1	a1	a3	a7	a8	a5	a12	a4	a4	a1	a1	a4	a1	a13	a9	a6	a4	a4	a10	a6	a1	a4	a1	a1	a1	a1	a10	a4	a4	a4	a4	a4	a3	a4	a4	a5	a11	a11	a7	a7	a4	a3	a2	a2
SP0954	a1	a1	a2	a1	a10	a1	a1	a10	a4	a1	a5	a4	a9	a9	a2	a1	a4	a1	a11	a2	a1	a4	a4	a8	a1	a1	a4	a1	a1	a1	a1	a8	a4	a4	a4	a9	a4	a3	a9	a1	a5	a2	a2	a2	a4	a4	a1	a2	a2
SP0975	a1	a1	a8	a1	a1	a1	a1	a1	a4	a1	a5	a12	a4	a4	a1	a1	a4	a1	a7	a7	a6	a4	a4	a10	a6	a1	a4	a1	a1	a1	a1	a9	a4	a11	a4	a4	a4	a3	a4	a4	a5	a10	a10	a8	a4	a4	a3	a2	a2
SP1007	a1	a2	a7	a4	a9	a2	a2	a9	a4	a6	a3	a7	a4	a4	a2	a1	a4	a2	a3	a3	a2	a4	a4	a10	a2	a1	a4	a7	a5	a7	a4	a4	a4	a7	a4	a4	a4	a3	a4	a4	a3	a7	a8	a7	a4	a4	a4	a2	a2
SP1016	a1	a7	a10	a7	a3	a7	a7	a3	a4	a7	a5	a13	a4	a4	a6	a1	a4	a6	a9	a9	a6	a4	a4	a10	a6	a1	a4	a8	a6	a8	a7	a10	a4	a11	a4	a4	a4	a3	a4	a4	a5	a10	a12	a10	a4	a4	a7	a2	a2
SP1121	a1	a1	a7	a1	a5	a1	a1	a5	a4	a1	a5	a4	a4	a4	a1	a1	a4	a1	a7	a7	a1	a4	a4	a8	a1	a1	a4	a2	a6	a2	a1	a8	a4	a4	a4	a4	a4	a3	a4	a4	a5	a7	a7	a7	a4	a4	a1	a2	a2
SP1155	a1	a4	a6	a4	a2	a4	a4	a2	a5	a4	a2	a3	a3	a3	a1	a1	a3	a1	a6	a6	a4	a3	a3	a7	a4	a1	a3	a10	a1	a4	a4	a7	a3	a3	a3	a3	a3	a2	a3	a3	a9	a6	a6	a6	a5	a3	a4	a1	a1
SP1213	a1	a5	a5	a5	a2	a5	a5	a2	a6	a7	a2	a10	a4	a4	a1	a1	a4	a1	a9	a9	a1	a4	a4	a2	a1	a1	a4	a11	a1	a8	a5	a2	a4	a10	a4	a4	a4	a3	a4	a4	a2	a5	a5	a5	a6	a4	a5	a2	a2
SP1238	a1	a1	a6	a1	a3	a1	a1	a9	a4	a1	a3	a2	a4	a4	a1	a1	a4	a1	a5	a5	a1	a4	a4	a7	a1	a1	a4	a1	a1	a2	a1	a7	a4	a2	a4	a4	a4	a3	a4	a4	a3	a8	a6	a6	a4	a4	a1	a2	a2
SP1244	a1	a1	a8	a1	a4	a1	a1	a4	a6	a1	a4	a5	a5	a5	a1	a1	a5	a1	a7	a7	a1	a5	a5	a10	a1	a1	a5	a1	a1	a1	a3	a9	a5	a5	a5	a5	a5	a4	a5	a5	a4	a8	a8	a8	a6	a5	a1	a3	a3
SP1245	a1	a10	a11	a1	a4	a10	a10	a4	a8	a9	a4	a5	a6	a6	a1	a1	a6	a1	a3	a3	a1	a6	a6	a13	a1	a1	a6	a1	a1	a1	a3	a12	a6	a5	a6	a6	a5	a4	a6	a5	a4	a11	a11	a11	a8	a6	a1	a3	a3
SP1357	a2	a7	a2	a7	a10	a7	a7	a10	a5	a7	a6	a5	a5	a5	a2	a2	a5	a2	a8	a8	a2	a5	a5	a9	a2	a1	a3	a11	a2	a7	a7	a9	a5	a5	a5	a5	a5	a4	a5	a5	a6	a2	a2	a2	a5	a5	a7	a3	a3
SP1358	a1	a6	a1	a6	a3	a6	a6	a3	a4	a6	a5	a10	a4	a4	a1	a1	a4	a1	a7	a7	a1	a4	a4	a8	a1	a1	a2	a6	a1	a6	a6	a8	a4	a10	a4	a4	a4	a3	a4	a4	a5	a1	a1	a1	a4	a4	a6	a2	a2
SP1380	a1	a1	a8	a1	a4	a1	a1	a4	a6	a1	a4	a11	a5	a5	a1	a1	a5	a1	a8	a8	a1	a5	a5	a13	a1	a1	a5	a1	a1	a1	a1	a9	a5	a11	a5	a5	a5	a4	a5	a5	a4	a12	a12	a8	a6	a5	a1	a3	a3
SP1382	a1	a1	a8	a1	a3	a1	a1	a3	a2	a1	a3	a11	a4	a4	a1	a1	a4	a1	a12	a8	a1	a4	a4	a8	a1	a1	a9	a1	a1	a7	a13	a8	a4	a10	a4	a4	a4	a3	a4	a4	a3	a2	a2	a8	a5	a4	a1	a2	a2
SP1383	a1	a1	a9	a1	a3	a1	a1	a3	a5	a1	a3	a11	a13	a4	a1	a1	a4	a1	a8	a8	a1	a4	a4	a10	a1	a1	a4	a1	a1	a7	a1	a10	a4	a11	a4	a4	a4	a3	a4	a4	a3	a4	a4	a9	a5	a4	a1	a2	a2
SP1419	a1	a1	a8	a1	a11	a1	a1	a3	a4	a1	a3	a4	a4	a4	a10	a7	a4	a1	a8	a8	a1	a4	a4	a12	a1	a1	a4	a1	a5	a1	a1	a9	a4	a4	a4	a4	a4	a3	a4	a4	a3	a8	a8	a8	a4	a4	a1	a2	a2
SP1453	a2	a9	a6	a9	a3	a9	a9	a3	a10	a9	a5	a12	a4	a4	a6	a2	a4	a6	a6	a6	a8	a4	a4	a11	a8	a1	a4	a13	a2	a8	a9	a11	a4	a12	a4	a4	a4	a3	a4	a7	a3	a6	a6	a6	a10	a4	a9	a3	a3
SP1474	a1	a6	a9	a6	a13	a6	a6	a14	a7	a6	a3	a12	a4	a4	a1	a1	a4	a1	a9	a9	a1	a4	a4	a10	a8	a1	a4	a1	a5	a1	a6	a10	a4	a11	a4	a4	a4	a3	a4	a4	a3	a9	a9	a9	a7	a4	a6	a2	a2
SP1623	a1	a6	a7	a6	a11	a6	a6	a11	a4	a6	a5	a1	a4	a4	a1	a1	a4	a1	a7	a7	a3	a4	a4	a12	a3	a1	a4	a2	a1	a3	a6	a8	a4	a1	a4	a4	a4	a3	a4	a4	a5	a9	a9	a7	a4	a4	a6	a2	a2
SP1674	a2	a5	a5	a5	a5	a5	a5	a5	a3	a5	a5	a14	a7	a7	a13	a10	a7	a2	a5	a5	a9	a7	a7	a3	a3	a1	a7	a5	a2	a5	a5	a11	a6	a12	a6	a7	a6	a5	a7	a8	a5	a5	a5	a5	a6	a7	a5	a4	a4
SP1734	a1	a1	a7	a1	a3	a1	a1	a10	a4	a1	a3	a4	a4	a4	a1	a4	a9	a1	a7	a7	a1	a4	a4	a4	a1	a1	a4	a1	a1	a6	a1	a6	a4	a4	a4	a4	a4	a3	a4	a4	a3	a9	a9	a8	a4	a4	a1	a2	a2
SP1736	a2	a4	a11	a2	a4	a4	a4	a4	a5	a8	a6	a5	a5	a5	a2	a2	a17	a2	a10	a10	a2	a5	a5	a14	a2	a1	a5	a3	a2	a9	a15	a3	a5	a5	a5	a5	a5	a4	a5	a5	a13	a12	a12	a11	a7	a5	a2	a3	a3
SP1781	a2	a12	a16	a9	a7	a12	a9	a7	a6	a11	a7	a21	a6	a6	a2	a10	a6	a8	a15	a15	a2	a6	a6	a22	a2	a1	a6	a23	a2	a14	a9	a17	a6	a19	a6	a6	a6	a5	a6	a6	a7	a18	a18	a16	a6	a6	a13	a4	a4
SP1785	a2	a0	a9	a9	a19	a4	a0	a5	a6	a11	a5	a18	a7	a7	a2	a10	a22	a2	a9	a9	a3	a7	a7	a20	a3	a1	a7	a4	a8	a14	a0	a15	a7	a16	a7	a7	a6	a5	a7	a6	a5	a9	a9	a9	a6	a7	a12	a4	a4
SP1811	a2	a4	a3	a2	a4	a4	a4	a7	a4	a7	a3	a2	a4	a4	a2	a6	a4	a2	a8	a8	a2	a4	a4	a12	a2	a1	a4	a2	a2	a5	a2	a9	a11	a2	a4	a2	a4	a3	a4	a4	a3	a10	a10	a3	a4	a4	a2	a2	a2
SP1812	a2	a7	a3	a2	a7	a7	a7	a16	a4	a6	a3	a13	a4	a4	a2	a5	a4	a2	a9	a9	a2	a4	a4	a15	a2	a1	a4	a2	a2	a8	a2	a10	a14	a12	a4	a11	a4	a3	a4	a4	a3	a11	a11	a3	a4	a4	a2	a2	a2
SP1813	a2	a8	a3	a2	a15	a8	a8	a17	a4	a7	a3	a8	a4	a4	a2	a6	a4	a2	a10	a10	a2	a4	a4	a16	a2	a1	a4	a2	a2	a9	a2	a12	a13	a14	a4	a18	a4	a3	a4	a4	a3	a13	a13	a3	a4	a4	a2	a2	a2
SP1817	a2	a6	a5	a2	a14	a17	a6	a13	a6	a8	a5	a13	a6	a6	a2	a2	a6	a2	a10	a10	a2	a6	a6	a16	a2	a1	a6	a2	a2	a9	a2	a11	a15	a13	a6	a18	a6	a5	a6	a7	a5	a12	a12	a5	a6	a6	a2	a4	a4
SP1839	a2	a9	a9	a2	a13	a9	a9	a9	a6	a8	a5	a12	a6	a6	a2	a7	a6	a2	a9	a9	a2	a6	a6	a14	a2	a1	a9	a9	a2	a9	a2	a4	a6	a12	a6	a6	a11	a5	a6	a6	a5	a10	a9	a9	a6	a6	a2	a4	a4
SP1852	a1	a6	a8	a1	a3	a6	a6	a12	a4	a5	a3	a10	a4	a4	a1	a1	a4	a1	a7	a7	a1	a4	a4	a9	a1	a1	a4	a1	a1	a1	a1	a9	a4	a10	a4	a13	a4	a3	a4	a4	a3	a7	a7	a8	a4	a4	a1	a2	a2
SP1853	a1	a7	a10	a1	a15	a7	a7	a15	a4	a1	a3	a13	a4	a4	a1	a1	a4	a1	a9	a9	a1	a4	a4	a11	a1	a1	a4	a1	a5	a1	a1	a11	a4	a13	a4	a4	a4	a3	a4	a4	a14	a16	a9	a10	a4	a6	a1	a2	a2
SP1854	a1	a8	a11	a1	a4	a8	a8	a4	a5	a7	a4	a14	a5	a5	a1	a1	a5	a1	a15	a10	a1	a5	a5	a12	a1	a1	a5	a1	a6	a1	a1	a12	a5	a13	a5	a16	a5	a4	a5	a5	a4	a10	a10	a11	a5	a5	a1	a3	a3
SP1858	a2	a11	a14	a10	a5	a22	a19	a5	a6	a11	a7	a20	a6	a6	a1	a9	a6	a9	a4	a4	a8	a6	a6	a4	a8	a1	a6	a10	a8	a10	a10	a4	a6	a16	a6	a8	a15	a5	a21	a6	a18	a4	a4	a14	a6	a6	a12	a4	a4
SP1860	a1	a10	a9	a7	a3	a10	a10	a15	a4	a9	a3	a14	a4	a4	a1	a1	a4	a1	a5	a5	a6	a4	a4	a5	a6	a1	a4	a7	a5	a12	a7	a5	a4	a5	a4	a9	a4	a3	a4	a4	a13	a5	a5	a9	a8	a4	a11	a2	a2
SP1863	a1	a4	a9	a7	a3	a13	a4	a3	a4	a8	a3	a12	a4	a4	a1	a1	a4	a1	a1	a1	a6	a4	a4	a10	a6	a1	a4	a15	a5	a7	a7	a10	a4	a11	a4	a14	a4	a3	a4	a4	a3	a1	a1	a9	a4	a4	a3	a2	a2
SP1908	a1	a7	a9	a1	a3	a7	a7	a3	a4	a1	a3	a11	a4	a4	a1	a6	a4	a1	a9	a9	a1	a4	a4	a12	a1	a1	a4	a5	a1	a3	a13	a6	a4	a11	a4	a4	a4	a3	a4	a5	a3	a10	a10	a9	a4	a4	a1	a2	a2
SP1909	a1	a7	a10	a1	a3	a12	a12	a3	a4	a1	a3	a6	a4	a4	a1	a6	a4	a1	a10	a10	a1	a4	a4	a13	a1	a1	a4	a15	a1	a9	a1	a11	a4	a6	a4	a4	a4	a3	a4	a5	a3	a1	a1	a10	a4	a4	a1	a2	a2
SP1982	a1	a8	a9	a1	a4	a8	a8	a4	a3	a7	a4	a13	a3	a3	a5	a1	a3	a5	a15	a10	a6	a3	a3	a14	a6	a1	a3	a1	a1	a9	a1	a11	a3	a13	a3	a3	a3	a2	a3	a3	a4	a12	a12	a9	a3	a3	a1	a2	a2
SP1992	a1	a7	a8	a7	a3	a7	a7	a3	a4	a7	a3	a10	a4	a4	a5	a1	a12	a5	a8	a8	a7	a4	a4	a11	a7	a1	a4	a7	a1	a7	a7	a3	a4	a10	a4	a4	a4	a3	a4	a6	a3	a9	a9	a8	a4	a4	a7	a2	a2
SP2000	a1	a6	a4	a6	a1	a6	a6	a1	a3	a7	a1	a10	a3	a3	a4	a1	a4	a4	a4	a4	a1	a3	a3	a2	a1	a1	a3	a1	a1	a1	a6	a8	a3	a10	a3	a3	a3	a1	a3	a5	a1	a9	a9	a4	a3	a3	a6	a2	a2
SP2052	a2	a8	a9	a2	a6	a8	a13	a6	a5	a2	a6	a12	a5	a5	a7	a2	a5	a7	a9	a9	a2	a5	a5	a10	a2	a1	a5	a14	a2	a2	a9	a10	a5	a12	a5	a5	a5	a4	a5	a5	a6	a11	a9	a9	a5	a5	a2	a3	a3
SP2095	a1	a11	a14	a10	a11	a11	a16	a4	a5	a11	a4	a17	a5	a5	a14	a1	a5	a7	a18	a14	a9	a5	a5	a11	a9	a1	a5	a20	a6	a13	a12	a11	a5	a15	a5	a5	a5	a4	a5	a8	a4	a12	a12	a14	a5	a5	a12	a3	a3
SP2096	a1	a7	a6	a2	a6	a6	a1	a3	a1	a6	a3	a6	a1	a1	a6	a1	a1	a1	a6	a6	a5	a1	a1	a6	a5	a1	a1	a1	a1	a6	a1	a6	a1	a6	a1	a1	a1	a3	a1	a4	a3	a1	a1	a6	a1	a1	a1	a3	a3
SP2120	a1	a2	a2	a2	a4	a2	a2	a3	a4	a2	a3	a4	a4	a4	a7	a1	a9	a5	a2	a2	a4	a4	a4	a3	a4	a1	a4	a2	a5	a4	a8	a3	a4	a4	a4	a4	a4	a3	a4	a4	a3	a4	a4	a2	a4	a4	a6	a2	a2
SP2121	a2	a6	a12	a6	a4	a6	a6	a4	a5	a6	a4	a14	a5	a5	a7	a1	a5	a7	a3	a3	a8	a5	a5	a15	a10	a1	a5	a4	a6	a4	a16	a13	a5	a14	a5	a5	a5	a4	a5	a5	a4	a4	a4	a12	a5	a5	a11	a3	a3
SP2122	a2	a7	a3	a7	a4	a7	a7	a4	a5	a7	a6	a11	a5	a5	a15	a1	a5	a2	a3	a3	a8	a5	a5	a16	a9	a1	a5	a17	a7	a11	a9	a12	a5	a11	a5	a5	a5	a4	a5	a5	a6	a13	a14	a3	a5	a5	a5	a3	a3
SP2141	a2	a3	a10	a3	a4	a3	a3	a4	a3	a8	a3	a12	a3	a3	a6	a5	a3	a6	a7	a7	a7	a3	a3	a0	a3	a1	a3	a13	a5	a9	a3	a11	a3	a12	a3	a3	a3	a4	a3	a3	a3	a3	a3	a10	a3	a3	a3	a3	a3
SP2142	a2	a8	a13	a10	a5	a8	a8	a5	a6	a11	a7	a16	a6	a6	a1	a8	a6	a3	a9	a9	a9	a6	a6	a18	a8	a1	a6	a20	a8	a12	a19	a14	a6	a16	a6	a6	a6	a5	a6	a6	a7	a15	a15	a13	a6	a6	a8	a4	a4
SP2144	a2	a7	a4	a9	a4	a7	a16	a4	a5	a10	a3	a17	a5	a5	a15	a7	a5	a3	a12	a12	a8	a5	a5	a18	a7	a1	a5	a19	a6	a11	a11	a13	a5	a14	a5	a5	a5	a4	a5	a5	a3	a1	a1	a4	a5	a5	a7	a3	a3
SP2158	a2	a10	a11	a7	a1	a13	a13	a18	a5	a8	a1	a12	a5	a5	a11	a2	a5	a2	a14	a6	a6	a5	a5	a12	a1	a1	a5	a19	a2	a10	a16	a12	a5	a12	a5	a5	a5	a4	a5	a5	a1	a11	a11	a11	a5	a5	a4	a3	a3
SP2191	a2	a11	a9	a1	a4	a1	a1	a4	a16	a1	a3	a17	a6	a6	a3	a10	a6	a3	a9	a14	a7	a6	a6	a3	a9	a1	a6	a20	a3	a13	a3	a1	a5	a17	a5	a6	a5	a4	a6	a5	a3	a3	a14	a15	a5	a6	a12	a3	a3
SP2194	a2	a13	a17	a9	a23	a13	a4	a23	a14	a12	a4	a22	a4	a4	a1	a11	a4	a1	a26	a16	a8	a4	a4	a25	a10	a1	a4	a28	a1	a15	a14	a18	a24	a21	a20	a4	a5	a4	a4	a5	a4	a19	a19	a17	a5	a4	a14	a4	a4
SP2198	a2	a0	a10	a11	a5	a26	a23	a5	a21	a15	a5	a22	a7	a7	a10	a14	a7	a8	a25	a18	a0	a7	a7	a24	a13	a1	a0	a7	a8	a17	a5	a19	a6	a22	a6	a7	a6	a5	a7	a9	a5	a14	a14	a10	a12	a7	a16	a4	a4
[truncated: 17 more columns]

## Sheet: Sheet6
Name of the strain	1464	1758	6037-01	16-5	6541-97			URUG2	CCRI1974	CCRI1974M2	SP14		08B08993	2683-05			66994	2805-02		08B01504	6BIJ	SPEC6B	08B01829	1071	6BGreece22	SP18	6B 670	PT134		274A	35A	PN131	PN314	1965-00	4068-00	SP9	1789	AP191	1300023	1300025	1309530	08b02945	08b02946	405A	635A	AP207	PT051	PT052	PT094
Nome per bidimensional	1464_4945	1758_4945	6037-01_392	16-5_440	6541-97_602			URUG2_789	CCRI1974_124	CCRI1974M2_124	SP14_124		08B08993_280	2683-05_239			66994_847	2805-02_847		08B01504_4404	6BIJ_145	SPEC6B_385	08B01829_4405	1071_146	6BGreece22_273	SP18_6214	6B 670_90	PT134_94		274A_162	35A_162	PN131_162	PN314_162	1965-00_166	4068-00_642	SP9_1269	1789_4948	AP191_143	1300023_156	1300025_156	1309530_156	08b02945_156	08b02946_156	405A_156	635A_156	AP207_156	PT051_156	PT052_156	PT094_156
ST	4945	4945	392	440	602			789	124	124	124		280	239			847	847		4404	145	385	4405	146	273	6214	90	94		162	162	162	162	166	642	1269	4948	143	156	156	156	156	156	156	156	156	156	156	156
PI-1	no	no	no	no	no			no	no	no	no		no	no			yes	yes		no	yes	yes	no	yes	yes	yes	yes	yes		yes	yes	yes	yes	Yes	Yes	yes	Yes	yes	yes	yes	yes	yes	yes	yes	yes	yes	yes	yes	yes
same alleles with respect to ST4945	7/7	7/7	6/7	5/7	4/7			6/7	4/7	4/7	4/7		2/7	1/7			4/7	4/7		6/7	5/7	5/7	5/7	4/7	4/7	3/7	2/7	2/7		4/7	4/7	4/7	4/7	4/7	4/7	4/7	4/7	3/7	3/7	3/7	3/7	3/7	3/7	3/7	3/7	3/7	3/7	3/7	3/7
aroE	7	7	7	7	7			7	7	7	7		15	15			7	7		7	7	7	7	7	5	7	5	5		7	7	7	7	7	7	7	7	7	7	7	7	7	7	7	7	7	7	7	7
gdh	5	5	5	5	5			5	5	5	5		17	17			11	11		62	6	6	62	6	6	6	6	6		11	11	11	11	11	11	11	5	5	11	11	11	11	11	11	11	11	11	11	11
gki	1	1	1	1	1			1	1	1	1		4	4			4	4		1	1	1	1	1	1	1	1	1		10	10	10	10	10	7	10	10	10	10	10	10	10	10	10	10	10	10	10	10
recP	1	1	1	1	5			1	8	8	8		16	16			1	1		1	1	2	12	2	2	2	2	2		1	1	1	1	1	1	1	18	18	1	1	1	1	1	1	1	1	1	1	1
spi	6	6	6	13	13			14	14	14	14		6	6			6	6		6	6	6	6	6	6	6	6	6		6	6	6	6	6	6	6	6	6	6	6	6	6	6	6	6	6	6	6	6
xpt	1	1	31	31	31			1	11	11	11		1	19			112	112		1	15	1	1	15	1	15	3	3		8	8	8	8	1	76	76	8	8	8	8	8	8	8	8	8	8	8	8	8
ddl	14	14	14	14	14			14	14	14	14		17	17			14	14		14	14	14	14	14	14	436	4	54		14	14	14	14	1	14	14	14	1	1	1	1	1	1	1	1	1	1	1	1
Name of the strain	1464	1758	6037-01	16-5	6541-97			URUG2	CCRI1974	CCRI1974M2	SP14		08B08993	2683-05			66994	2805-02		08B01504	6BIJ	SPEC6B	08B01829	1071	6BGreece22	SP18	6B 670	PT134		274A	35A	PN131	PN314	1965-00	4068-00	SP9	1789	AP191	1300023	1300025	1309530	08b02945	08b02946	405A	635A	AP207	PT051	PT052	PT094
SP0034	a3	a3	a3	a5	a5			a2	a2	a2	a2		a1	a1			a13	a12		a11	a11	a11	a11	a11	a11	a11	a11	a11		a4	a4	a4	a4	a4	a4	a4	a7	a7	a4	a4	a4	a4	a4	a4	a4	a4	a4	a4	a4
SP0037	a4	a4	a4	a6	a6			a3	a3	a3	a3		a16	a14			a11	a11		a13	a13	a15	a13	a13	a13	a13	a13	a13		a5	a5	a5	a5	a5	a5	a5	a10	a10	a5	a5	a18	a5	a5	a5	a5	a5	a5	a5	a5
SP0057	a3	a3	a3	a3	a3			a3	a2	a2	a3		a2	a2			a5	a5		a2	a2	a2	a2	a2	a2	a2	a2	a2		a4	a4	a4	a4	a4	a2	a2	a7	a7	a4	a4	a4	a4	a4	a4	a4	a4	a4	a4	a4
SP0120	a4	a4	a4	a6	a6			a3	a3	a3	a3		a17	a17			a20	a20		a15	a16	a16	a15	a12	a18	a16	a18	a18		a21	a5	a5	a5	a19	a5	a5	a5	a5	a5	a5	a5	a5	a5	a5	a5	a5	a5	a5	a5
SP0127	a3	a3	a3	a3	a3			a2	a2	a2	a10		a11	a11			a14	a14		a11	a11	a11	a11	a16	a11	a11	a15	a12		a4	a4	a4	a4	a13	a4	a4	a4	a4	a4	a4	a4	a4	a4	a4	a4	a4	a4	a4	a4
SP0128	a13	a3	a3	a3	a3			a2	a2	a2	a2		a10	a10			a3	a3		a9	a9	a9	a9	a9	a9	a9	a11	a11		a4	a4	a4	a4	a12	a4	a4	a4	a6	a4	a4	a4	a4	a4	a4	a4	a4	a4	a4	a4
SP0145	a2	a2	a2	a2	a2			a1	a1	a1	a1		a8	a8			a4	a10		a7	a7	a7	a7	a7	a7	a7	a9	a9		a3	a3	a3	a3	a3	a3	a3	a3	a3	a3	a3	a3	a3	a3	a3	a3	a3	a3	a3	a3
SP0155	a4	a4	a4	a6	a6			a2	a3	a3	a3		a10	a10			a12	a11		a9	a5	a4	a9	a5	a9	a5	a9	a9		a5	a5	a5	a5	a5	a5	a5	a5	a5	a5	a5	a5	a5	a5	a5	a5	a5	a5	a5	a5
SP0180	a3	a3	a3	a3	a3			a2	a2	a2	a2		a9	a7			a4	a8		a6	a2	a6	a6	a2	a2	a2	a6	a6		a2	a2	a2	a2	a2	a2	a2	a2	a2	a2	a2	a2	a2	a2	a2	a2	a2	a2	a2	a2
SP0181	a3	a3	a3	a4	a4			a2	a2	a2	a6		a3	a1			a10	a8		a7	a7	a7	a7	a7	a1	a7	a7	a7		a3	a3	a3	a3	a3	a3	a3	a3	a3	a9	a3	a3	a3	a3	a3	a3	a3	a3	a3	a3
SP0205	a3	a3	a3	a5	a5			a2	a2	a2	a2		a12	a12			a14	a14		a11	a12	a11	a11	a12	a11	a12	a11	a13		a4	a4	a4	a4	a4	a4	a4	a4	a4	a4	a4	a4	a4	a4	a4	a4	a4	a4	a4	a4
SP0250	a2	a2	a3	a5	a11			a2	a2	a2	a2		a2	a2			a2	a2		a1	a8	a1	a1	a8	a9	a8	a9	a9		a4	a4	a4	a4	a4	a4	a4	a4	a4	a10	a10	a4	a4	a4	a10	a10	a4	a4	a4	a4
SP0266	a3	a3	a3	a3	a3			a2	a2	a2	a2		a3	a3			a13	a13		a3	a11	a11	a3	a11	a12	a10	a12	a12		a4	a4	a4	a4	a4	a4	a4	a4	a4	a4	a4	a4	a4	a4	a4	a4	a4	a4	a4	a4
SP0278	a3	a3	a3	a3	a3			a2	a2	a2	a2		a11	a11			a14	a12		a10	a4	a4	a10	a4	a4	a4	a4	a4		a4	a4	a4	a4	a4	a4	a4	a4	a4	a4	a4	a16	a4	a4	a4	a4	a4	a4	a4	a4
SP0334	a6	a6	a4	a6	a6			a3	a3	a3	a3		a20	a20			a24	a24		a18	a21	a21	a18	a21	a21	a19	a25	a22		a13	a13	a13	a13	a7	a23	a5	a7	a7	a7	a7	a7	a7	a7	a7	a7	a7	a26	a7	a26
SP0337	a4	a23	a4	a6	a6			a3	a3	a3	a3		a19	a19			a21	a21		a17	a18	a18	a17	a18	a18	a18	a18	a6		a10	a10	a10	a10	a7	a20	a5	a11	a11	a7	a7	a7	a7	a7	a7	a7	a7	a22	a7	a24
SP0368	a2	a2	a4	a6	a6			a3	a3	a3	a3		a2	a2			a17	a2		a14	a3	a14	a14	a3	a14	a2	a14	a14		a5	a5	a1	a1	a15	a5	a5	a7	a7	a16	a16	a7	a7	a7	a16	a16	a7	a18	a7	a18
SP0383	a19	a19	a4	a6	a6			a3	a3	a3	a3		a15	a15			a17	a17		a14	a14	a14	a14	a14	a14	a14	a14	a16		a5	a5	a5	a5	a5	a5	a5	a5	a5	a18	a18	a5	a5	a5	a18	a18	a5	a5	a5	a5
SP0386	a18	a18	a4	a6	a6			a3	a3	a3	a3		a4	a4			a6	a6		a15	a15	a16	a15	a15	a15	a15	a15	a15		a5	a5	a5	a5	a5	a5	a5	a5	a5	a5	a5	a5	a5	a5	a5	a5	a5	a5	a5	a5
SP0436	a2	a2	a2	a5	a5			a2	a3	a3	a2		a11	a11			a12	a12		a1	a1	a1	a1	a1	a1	a1	a1	a1		a4	a4	a4	a4	a4	a4	a4	a4	a4	a4	a4	a4	a4	a4	a4	a4	a4	a4	a4	a4
SP0439	a4	a4	a4	a4	a4			a2	a3	a3	a2		a5	a5			a8	a8		a5	a5	a5	a5	a5	a5	a6	a5	a7		a5	a5	a5	a5	a5	a5	a5	a5	a5	a5	a5	a5	a5	a5	a5	a5	a5	a5	a5	a5
SP0483	a3	a3	a3	a3	a16			a2	a2	a2	a2		a13	a13			a17	a15		a7	a7	a7	a7	a7	a7	a7	a7	a7		a4	a4	a4	a4	a14	a4	a4	a4	a9	a4	a4	a4	a4	a4	a4	a4	a5	a4	a5	a4
SP0526	a6	a6	a4	a6	a6			a2	a3	a3	a2		a13	a13			a14	a14		a12	a12	a12	a12	a12	a12	a12	a12	a12		a5	a5	a5	a5	a5	a5	a5	a5	a5	a5	a5	a5	a5	a5	a5	a5	a5	a5	a5	a5
SP0558	a1	a1	a1	a1	a1			a2	a3	a4	a2		a7	a7			a8	a8		a6	a6	a6	a6	a6	a6	a6	a6	a6		a4	a4	a4	a4	a4	a4	a4	a4	a4	a4	a4	a4	a4	a4	a4	a9	a4	a4	a4	a4
SP0562	a4	a4	a4	a4	a4			a2	a3	a3	a2		a10	a10			a4	a4		a9	a9	a9	a9	a9	a9	a9	a9	a9		a3	a3	a3	a3	a3	a11	a3	a3	a3	a3	a3	a3	a3	a3	a3	a3	a3	a3	a3	a3
SP0581	a4	a4	a4	a4	a4			a3	a3	a3	a3		a12	a12			a14	a5		a3	a3	a3	a3	a3	a3	a3	a3	a3		a5	a5	a5	a5	a6	a5	a5	a5	a5	a13	a13	a6	a6	a6	a13	a13	a6	a6	a6	a6
SP0582	a4	a4	a4	a4	a4			a3	a3	a12	a3		a9	a9			a5	a5		a9	a9	a9	a9	a9	a9	a9	a9	a9		a5	a5	a5	a5	a6	a5	a5	a5	a5	a6	a6	a6	a6	a6	a6	a6	a6	a6	a6	a6
SP0614	a15	a18	a4	a4	a4			a2	a3	a3	a10		a12	a12			a14	a14		a5	a5	a5	a5	a5	a5	a5	a5	a13		a5	a5	a3	a3	a5	a3	a3	a3	a3	a5	a5	a20	a5	a5	a5	a5	a5	a5	a5	a5
SP0618	a19	a19	a4	a5	a5			a2	a3	a3	a12		a20	a15			a18	a18		a13	a16	a14	a13	a14	a14	a14	a14	a17		a3	a3	a3	a3	a3	a3	a3	a3	a3	a3	a3	a23	a3	a3	a3	a3	a3	a3	a3	a3
SP0627	a4	a4	a4	a4	a4			a2	a3	a3	a2		a10	a10			a11	a11		a9	a3	a12	a9	a3	a3	a3	a3	a3		a5	a5	a5	a5	a5	a5	a5	a5	a5	a5	a5	a5	a5	a5	a5	a5	a5	a5	a5	a5
SP0680	a4	a4	a4	a4	a4			a3	a3	a3	a3		a11	a9			a10	a10		a3	a3	a3	a3	a3	a3	a3	a3	a3		a5	a5	a5	a5	a5	a5	a5	a5	a5	a5	a5	a5	a5	a5	a5	a5	a5	a5	a5	a5
SP0689	a11	a11	a4	a4	a4			a3	a3	a3	a7		a9	a9			a10	a10		a8	a8	a8	a8	a8	a8	a8	a8	a8		a5	a5	a5	a5	a5	a5	a5	a5	a5	a5	a5	a5	a5	a5	a5	a5	a5	a5	a5	a5
SP0690	a4	a4	a4	a4	a4			a3	a3	a3	a3		a6	a6			a9	a9		a8	a8	a8	a8	a8	a10	a8	a8	a8		a5	a5	a5	a5	a5	a5	a5	a5	a5	a5	a5	a5	a5	a5	a5	a5	a5	a5	a5	a5
SP0701	a4	a4	a4	a4	a4			a3	a3	a3	a3		a7	a7			a1	a1		a10	a10	a10	a10	a10	a10	a10	a10	a10		a5	a5	a5	a5	a5	a5	a5	a5	a5	a5	a5	a5	a5	a5	a5	a5	a5	a5	a5	a5
SP0717	a8	a8	a3	a5	a4			a2	a2	a2	a2		a1	a1			a4	a4		a6	a6	a6	a6	a6	a1	a7	a1	a1		a4	a4	a4	a4	a4	a4	a4	a4	a4	a4	a4	a4	a4	a4	a4	a4	a4	a4	a4	a4
SP0793	a3	a3	a3	a3	a3			a2	a2	a2	a2		a1	a1			a12	a12		a10	a7	a7	a10	a7	a11	a7	a11	a11		a5	a5	a4	a4	a5	a4	a4	a5	a5	a5	a5	a5	a5	a5	a5	a5	a5	a5	a5	a5
SP0806	a12	a12	a4	a6	a6			a3	a3	a3	a10		a1	a1			a1	a1		a4	a4	a4	a4	a4	a11	a4	a11	a11		a3	a3	a5	a5	a3	a5	a5	a3	a3	a3	a3	a3	a3	a3	a3	a3	a3	a3	a3	a3
SP0841	a2	a2	a2	a2	a2			a2	a2	a2	a2		a2	a5			a2	a2		a2	a2	a2	a2	a2	a2	a4	a2	a3		a2	a2	a2	a2	a6	a2	a2	a2	a2	a2	a2	a2	a2	a2	a2	a2	a2	a2	a2	a2
SP0909	a4	a4	a4	a5	a5			a2	a3	a3	a9		a2	a2			a4	a4		a5	a10	a10	a5	a10	a11	a10	a11	a11		a4	a4	a4	a4	a4	a4	a4	a4	a4	a4	a4	a4	a4	a4	a4	a4	a4	a4	a4	a4
SP0930	a2	a2	a2	a3	a3			a2	a2	a2	a2		a11	a8			a2	a2		a2	a2	a9	a2	a12	a2	a2	a2	a2		a2	a2	a4	a2	a2	a2	a2	a5	a5	a2	a10	a2	a2	a2	a2	a2	a2	a2	a2	a2
SP0931	a2	a2	a2	a4	a4			a2	a2	a2	a2		a2	a9			a2	a3		a2	a8	a10	a2	a8	a8	a8	a8	a8		a3	a3	a3	a3	a3	a3	a3	a2	a2	a3	a3	a3	a3	a3	a3	a3	a3	a11	a3	a11
SP0932	a4	a4	a4	a5	a5			a2	a3	a2	a8		a4	a10			a4	a4		a4	a9	a9	a4	a9	a9	a9	a9	a9		a4	a4	a4	a4	a4	a4	a4	a7	a7	a4	a4	a4	a4	a4	a4	a4	a4	a4	a4	a4
SP0938	a3	a3	a3	a5	a5			a2	a2	a2	a2		a10	a10			a12	a4		a13	a7	a11	a9	a7	a11	a7	a11	a11		a4	a4	a4	a4	a4	a4	a4	a7	a7	a4	a4	a4	a4	a4	a4	a4	a4	a4	a4	a4
SP0954	a10	a10	a3	a5	a5			a2	a2	a2	a2		a8	a8			a4	a4		a11	a2	a2	a2	a2	a2	a7	a2	a2		a4	a4	a6	a6	a4	a4	a4	a4	a4	a9	a9	a4	a4	a4	a9	a9	a4	a12	a4	a12
SP0975	a1	a1	a3	a5	a5			a2	a2	a2	a2		a10	a9			a12	a11		a7	a8	a8	a7	a8	a10	a8	a10	a10		a4	a4	a4	a4	a4	a4	a4	a4	a4	a4	a4	a4	a4	a4	a4	a4	a4	a4	a4	a4
SP1007	a9	a9	a3	a3	a3			a2	a2	a2	a2		a10	a4			a7	a7		a3	a7	a7	a3	a7	a8	a7	a7	a7		a4	a4	a4	a4	a4	a4	a4	a4	a4	a4	a4	a4	a4	a4	a4	a4	a4	a4	a4	a4
SP1016	a3	a3	a3	a5	a5			a2	a2	a2	a2		a10	a10			a13	a11		a9	a10	a10	a9	a10	a12	a10	a10	a10		a4	a4	a4	a4	a4	a4	a4	a4	a4	a4	a4	a4	a4	a4	a4	a4	a4	a4	a4	a4
SP1121	a5	a5	a3	a5	a5			a2	a2	a2	a2		a8	a8			a4	a4		a7	a7	a7	a7	a7	a7	a7	a7	a7		a4	a4	a4	a4	a4	a4	a4	a4	a4	a4	a4	a4	a4	a4	a4	a4	a4	a4	a4	a4
SP1155	a2	a2	a2	a2	a9			a1	a1	a1	a1		a7	a7			a3	a3		a6	a6	a6	a6	a6	a6	a6	a6	a8		a3	a3	a3	a3	a3	a3	a3	a5	a5	a3	a3	a3	a3	a3	a3	a3	a3	a3	a3	a3
SP1213	a2	a2	a3	a2	a2			a2	a2	a2	a2		a2	a2			a10	a10		a9	a5	a5	a9	a5	a5	a5	a5	a5		a4	a4	a4	a4	a4	a4	a4	a6	a6	a4	a4	a4	a4	a4	a4	a4	a4	a4	a4	a4
SP1238	a3	a9	a3	a3	a3			a2	a2	a2	a2		a7	a7			a2	a2		a5	a6	a6	a5	a6	a6	a6	a8	a6		a4	a4	a4	a4	a4	a4	a4	a4	a4	a4	a4	a4	a4	a4	a4	a4	a4	a4	a4	a4
SP1244	a4	a4	a4	a4	a4			a2	a3	a3	a3		a10	a9			a5	a5		a7	a8	a8	a7	a8	a8	a8	a8	a8		a5	a5	a5	a5	a5	a5	a5	a6	a6	a5	a5	a5	a5	a5	a5	a5	a5	a5	a5	a5
SP1245	a4	a4	a4	a4	a4			a2	a3	a3	a8		a13	a12			a5	a5		a3	a11	a11	a3	a11	a11	a11	a11	a11		a6	a6	a5	a5	a6	a5	a5	a8	a8	a6	a6	a6	a6	a6	a6	a6	a6	a6	a6	a6
SP1357	a10	a10	a4	a6	a6			a3	a3	a3	a3		a9	a9			a5	a5		a8	a2	a2	a8	a2	a2	a2	a2	a2		a5	a5	a5	a5	a3	a5	a5	a5	a5	a5	a5	a5	a5	a5	a5	a5	a5	a5	a5	a5
SP1358	a3	a3	a3	a5	a5			a2	a2	a2	a2		a8	a8			a10	a10		a7	a1	a1	a7	a1	a1	a1	a1	a9		a4	a4	a4	a4	a2	a4	a4	a4	a4	a4	a4	a4	a4	a4	a4	a4	a4	a4	a4	a4
SP1380	a4	a4	a4	a4	a4			a2	a3	a3	a7		a13	a9			a11	a11		a8	a8	a8	a8	a8	a12	a8	a12	a10		a5	a5	a5	a5	a5	a5	a5	a6	a6	a5	a5	a5	a5	a5	a5	a5	a5	a5	a5	a5
SP1382	a3	a3	a3	a3	a3			a2	a2	a2	a2		a8	a8			a11	a10		a12	a8	a8	a8	a8	a2	a8	a2	a2		a4	a4	a4	a4	a9	a4	a4	a2	a5	a4	a4	a4	a4	a4	a4	a4	a4	a4	a4	a4
SP1383	a3	a3	a3	a3	a3			a2	a2	a2	a6		a10	a10			a11	a11		a8	a9	a12	a8	a9	a4	a9	a4	a4		a4	a4	a4	a4	a4	a4	a4	a5	a5	a13	a4	a4	a4	a4	a4	a4	a4	a4	a4	a4
SP1419	a11	a3	a3	a3	a3			a2	a2	a2	a2		a12	a9			a4	a4		a8	a8	a8	a8	a8	a8	a8	a8	a8		a4	a4	a6	a6	a4	a4	a4	a4	a4	a4	a4	a4	a4	a4	a4	a4	a4	a4	a4	a4
SP1453	a3	a3	a3	a5	a3			a3	a3	a3	a3		a11	a11			a12	a12		a6	a6	a6	a6	a6	a6	a6	a6	a6		a4	a4	a4	a4	a4	a4	a4	a10	a10	a4	a4	a4	a4	a4	a4	a4	a4	a4	a4	a4
SP1474	a13	a14	a3	a3	a3			a2	a2	a2	a2		a10	a10			a12	a11		a9	a9	a9	a9	a9	a9	a9	a9	a9		a4	a4	a4	a4	a4	a4	a4	a7	a7	a4	a4	a4	a4	a4	a4	a4	a4	a4	a4	a4
SP1623	a11	a11	a3	a5	a5			a2	a2	a2	a2		a12	a8			a1	a1		a7	a7	a10	a7	a7	a9	a7	a9	a9		a4	a4	a4	a4	a4	a4	a4	a4	a4	a4	a4	a4	a4	a4	a4	a4	a4	a4	a4	a4
SP1674	a5	a5	a5	a5	a5			a3	a4	a4	a3		a3	a11			a14	a12		a5	a5	a5	a5	a5	a5	a5	a5	a5		a6	a6	a6	a6	a7	a6	a6	a3	a6	a7	a7	a7	a7	a7	a7	a7	a7	a7	a7	a7
SP1734	a3	a10	a3	a3	a3			a2	a2	a2	a2		a4	a6			a4	a4		a7	a8	a7	a7	a7	a9	a7	a9	a9		a4	a4	a4	a4	a4	a4	a4	a4	a4	a4	a4	a9	a4	a4	a4	a4	a4	a4	a4	a4
SP1736	a4	a4	a4	a6	a13			a3	a3	a3	a3		a14	a3			a5	a5		a10	a11	a11	a10	a11	a12	a11	a12	a12		a5	a5	a5	a5	a5	a5	a5	a5	a7	a5	a5	a17	a5	a5	a5	a5	a5	a5	a5	a5
SP1781	a7	a7	a5	a7	a7			a3	a4	a4	a3		a22	a17			a21	a19		a15	a16	a20	a15	a16	a18	a16	a18	a18		a6	a6	a6	a6	a6	a6	a6	a6	a6	a6	a6	a6	a6	a6	a6	a6	a6	a6	a6	a6
SP1785	a19	a5	a5	a5	a5			a3	a4	a4	a13		a20	a15			a18	a16		a9	a9	a17	a9	a9	a9	a9	a9	a9		a7	a7	a6	a6	a7	a6	a6	a6	a6	a7	a7	a22	a7	a7	a7	a7	a7	a7	a7	a7
SP1811	a4	a7	a3	a3	a3			a2	a2	a2	a2		a12	a9			a2	a2		a8	a3	a3	a8	a3	a10	a3	a10	a10		a11	a4	a4	a4	a4	a4	a4	a4	a4	a4	a4	a4	a4	a4	a2	a4	a4	a4	a4	a4
SP1812	a7	a16	a3	a3	a3			a2	a2	a2	a2		a15	a10			a13	a12		a9	a3	a3	a9	a3	a11	a3	a11	a11		a14	a4	a4	a4	a4	a4	a4	a4	a4	a4	a4	a4	a4	a4	a11	a4	a4	a4	a4	a4
SP1813	a15	a17	a3	a3	a3			a2	a2	a2	a2		a16	a12			a8	a14		a10	a3	a3	a10	a3	a13	a11	a13	a13		a13	a4	a4	a4	a4	a4	a4	a4	a4	a4	a4	a4	a4	a4	a18	a4	a4	a4	a4	a4
SP1817	a14	a13	a5	a5	a5			a3	a4	a4	a4		a16	a11			a13	a13		a10	a5	a5	a10	a5	a12	a5	a12	a12		a15	a6	a6	a6	a6	a6	a6	a6	a6	a6	a6	a6	a6	a6	a18	a6	a6	a6	a6	a6
SP1839	a13	a9	a5	a5	a5			a3	a4	a4	a4		a14	a4			a12	a12		a9	a9	a9	a9	a9	a9	a9	a10	a10		a6	a6	a6	a6	a9	a11	a6	a6	a6	a6	a6	a6	a6	a6	a6	a6	a6	a6	a6	a6
SP1852	a3	a12	a3	a3	a3			a2	a2	a2	a2		a9	a9			a10	a10		a7	a8	a11	a7	a8	a7	a8	a7	a7		a4	a4	a4	a4	a4	a4	a4	a4	a4	a4	a4	a4	a4	a4	a13	a4	a4	a4	a4	a4
SP1853	a15	a15	a3	a3	a14			a2	a2	a2	a8		a11	a11			a13	a13		a9	a10	a9	a9	a10	a9	a10	a16	a12		a4	a4	a4	a4	a4	a4	a4	a4	a4	a4	a4	a4	a4	a4	a4	a4	a6	a4	a4	a4
SP1854	a4	a4	a4	a4	a4			a2	a3	a3	a9		a12	a12			a14	a13		a15	a11	a10	a10	a11	a10	a11	a10	a10		a5	a5	a5	a5	a5	a5	a5	a5	a5	a5	a5	a5	a5	a5	a16	a5	a5	a5	a5	a5
SP1858	a5	a5	a5	a7	a18			a3	a4	a4	a13		a4	a4			a20	a16		a4	a14	a17	a4	a14	a4	a14	a4	a4		a6	a6	a6	a6	a6	a15	a6	a6	a6	a6	a6	a6	a6	a6	a8	a21	a6	a6	a6	a6
SP1860	a3	a15	a3	a3	a13			a2	a2	a2	a2		a5	a5			a14	a5		a5	a9	a5	a5	a9	a5	a9	a5	a5		a4	a4	a4	a4	a4	a4	a4	a4	a8	a4	a4	a4	a4	a4	a9	a4	a4	a4	a4	a4
SP1863	a3	a3	a3	a3	a3			a2	a2	a2	a2		a10	a10			a12	a11		a1	a9	a1	a1	a9	a1	a9	a1	a1		a4	a4	a4	a4	a4	a4	a4	a4	a4	a4	a4	a4	a4	a4	a14	a4	a4	a4	a4	a4
SP1908	a3	a3	a3	a3	a3			a2	a2	a2	a8		a12	a6			a11	a11		a9	a9	a9	a9	a9	a10	a9	a10	a10		a4	a4	a4	a4	a4	a4	a4	a4	a4	a4	a4	a4	a4	a4	a4	a4	a4	a4	a4	a4
SP1909	a3	a3	a3	a3	a3			a0	a2	a2	a8		a13	a11			a6	a6		a10	a10	a10	a10	a10	a1	a10	a1	a1		a4	a4	a4	a4	a4	a4	a4	a4	a4	a4	a4	a4	a4	a4	a4	a4	a4	a4	a4	a4
SP1982	a4	a4	a2	a4	a4			a2	a2	a2	a2		a14	a11			a13	a13		a15	a9	a9	a10	a9	a12	a9	a12	a12		a3	a3	a3	a3	a3	a3	a3	a3	a3	a3	a3	a3	a3	a3	a3	a3	a3	a3	a3	a3
SP1992	a3	a3	a3	a3	a3			a2	a2	a2	a2		a11	a3			a10	a10		a8	a8	a8	a8	a8	a9	a8	a9	a9		a4	a4	a4	a4	a4	a4	a4	a4	a4	a4	a4	a12	a4	a4	a4	a4	a4	a4	a4	a4
SP2000	a1	a1	a1	a1	a1			a2	a2	a2	a2		a2	a8			a10	a10		a4	a4	a4	a4	a4	a9	a4	a9	a9		a3	a3	a3	a3	a3	a3	a3	a3	a3	a3	a3	a4	a3	a3	a3	a3	a3	a3	a3	a3
SP2052	a6	a6	a4	a6	a6			a3	a3	a3	a3		a10	a10			a12	a12		a9	a9	a6	a9	a9	a9	a9	a11	a11		a5	a5	a5	a5	a5	a5	a5	a5	a5	a5	a5	a5	a5	a5	a5	a5	a5	a5	a5	a5
SP2095	a11	a4	a4	a4	a4			a2	a3	a3	a3		a11	a11			a17	a15		a18	a14	a14	a14	a14	a12	a14	a12	a12		a5	a5	a5	a5	a5	a5	a5	a5	a5	a5	a5	a5	a5	a5	a5	a5	a5	a19	a5	a19
SP2096	a6	a3	a3	a3	a3			a2	a3	a3	a3		a6	a6			a6	a6		a6	a6	a6	a6	a6	a1	a6	a1	a1		a1	a1	a1	a1	a1	a1	a1	a1	a1	a1	a1	a1	a1	a1	a1	a1	a1	a6	a1	a6
SP2120	a4	a3	a3	a3	a3			a2	a2	a2	a2		a3	a3			a4	a4		a2	a2	a2	a2	a2	a4	a2	a4	a4		a4	a4	a4	a4	a4	a4	a4	a4	a4	a4	a4	a9	a4	a4	a4	a4	a4	a4	a4	a4
SP2121	a4	a4	a4	a4	a4			a3	a3	a3	a3		a15	a13			a14	a14		a3	a12	a12	a3	a12	a4	a12	a4	a4		a5	a5	a9	a9	a5	a5	a5	a5	a5	a5	a5	a5	a5	a5	a5	a5	a5	a5	a5	a5
SP2122	a4	a4	a4	a6	a6			a3	a3	a3	a3		a16	a12			a11	a11		a3	a3	a3	a3	a3	a14	a3	a13	a13		a5	a5	a5	a10	a5	a5	a5	a5	a5	a5	a5	a5	a5	a5	a5	a5	a5	a5	a5	a5
SP2141	a4	a4	a4	a3	a3			a3	a3	a3	a3		a0	a11			a12	a12		a7	a10	a7	a7	a10	a3	a10	a3	a3		a3	a3	a3	a3	a3	a3	a3	a3	a3	a3	a3	a3	a3	a3	a3	a3	a3	a3	a3	a3
SP2142	a5	a5	a5	a7	a7			a3	a4	a4	a3		a18	a14			a16	a16		a9	a13	a17	a9	a13	a15	a13	a15	a15		a6	a6	a6	a6	a6	a6	a6	a6	a6	a6	a6	a6	a6	a6	a6	a6	a6	a6	a6	a6
SP2144	a4	a4	a4	a3	a3			a3	a3	a3	a3		a18	a13			a17	a14		a12	a4	a15	a12	a4	a1	a4	a1	a1		a5	a5	a5	a5	a5	a5	a5	a5	a5	a5	a5	a5	a5	a5	a5	a5	a5	a5	a5	a5
SP2158	a1	a18	a4	a1	a1			a3	a3	a3	a3		a12	a12			a12	a12		a14	a11	a11	a6	a11	a11	a11	a11	a11		a5	a5	a5	a9	a5	a5	a5	a5	a5	a5	a5	a5	a5	a5	a5	a5	a5	a5	a5	a5
SP2191	a4	a4	a4	a3	a3			a3	a3	a3	a3		a3	a1			a17	a17		a9	a15	a18	a14	a9	a14	a9	a3	a3		a5	a5	a8	a8	a6	a5	a5	a16	a5	a6	a6	a6	a6	a6	a6	a6	a6	a6	a6	a6
SP2194	a23	a23	a4	a4	a4			a3	a4	a4	a4		a25	a18			a22	a21		a26	a17	a17	a16	a17	a19	a17	a19	a19		a24	a20	a5	a5	a4	a5	a5	a14	a5	a4	a4	a4	a4	a4	a4	a4	a4	a4	a6	a4
SP2198	a5	a5	a5	a5	a5			a3	a4	a4	a4		a24	a19			a22	a22		a25	a10	a10	a18	a10	a14	a10	a14	a20		a6	a6	a6	a6	a0	a6	a6	a21	a12	a7	a7	a7	a7	a7	a7	a7	a7	a7	a7	a27
[truncated: 24 more columns]

## Sheet: Sheet4
	Name of the strain		1464	1758	6037-01	16-5	6541-97		URUG2	CCRI1974	CCRI1974M2	SP14		08B08993	2683-05		66994	2805-02		08B01504	6BIJ	SPEC6B	08B01829	1071	6BGreece22	SP18	6B 670	PT134		274A	35A	PN131	PN314	1965-00	4068-00	SP9	1789	AP191	1300023	1300025	1309530	08b02945	08b02946	405A	635A	AP207	PT051	PT052	PT094
	ST		4945	4945	392	440	602		789	124	124	124		280	239		847	847		4404	145	385	4405	146	273	6214	90	94		162	162	162	162	166	642	1269	4948	143	156	156	156	156	156	156	156	156	156	156	156
	PI-1		no	no	no	no	no		no	no	no	no		no	no		yes	yes		no	yes	yes	no	yes	yes	yes	yes	yes		yes	yes	yes	yes	yes	yes	yes	yes	yes	yes	yes	yes	yes	yes	yes	yes	yes	yes	yes	yes
	same alleles with respect to ST4945		7/7	7/7	6/7	5/7	4/7		6/7	4/7	4/7	4/7		2/7	1/7		4/7	4/7		6/7	5/7	5/7	5/7	4/7	4/7	3/7	2/7	2/7		4/7	4/7	4/7	4/7	4/7	4/7	4/7	4/7	3/7	3/7	3/7	3/7	3/7	3/7	3/7	3/7	3/7	3/7	3/7	3/7
	aroE		7	7	7	7	7		7	7	7	7		15	15		7	7		7	7	7	7	7	5	7	5	5		7	7	7	7	7	7	7	7	7	7	7	7	7	7	7	7	7	7	7	7
	gdh		5	5	5	5	5		5	5	5	5		17	17		11	11		62	6	6	62	6	6	6	6	6		11	11	11	11	11	11	11	5	5	11	11	11	11	11	11	11	11	11	11	11
	gki		1	1	1	1	1		1	1	1	1		4	4		4	4		1	1	1	1	1	1	1	1	1		10	10	10	10	10	7	10	10	10	10	10	10	10	10	10	10	10	10	10	10
	recP		1	1	1	1	5		1	8	8	8		16	16		1	1		1	1	2	12	2	2	2	2	2		1	1	1	1	1	1	1	18	18	1	1	1	1	1	1	1	1	1	1	1
	spi		6	6	6	13	13		14	14	14	14		6	6		6	6		6	6	6	6	6	6	6	6	6		6	6	6	6	6	6	6	6	6	6	6	6	6	6	6	6	6	6	6	6
	xpt		1	1	31	31	31		1	11	11	11		1	19		112	112		1	15	1	1	15	1	15	3	3		8	8	8	8	1	76	76	8	8	8	8	8	8	8	8	8	8	8	8	8
	ddl		14	14	14	14	14		14	14	14	14		17	17		14	14		14	14	14	14	14	14	436	4	54		14	14	14	14	1	14	14	14	1	1	1	1	1	1	1	1	1	1	1	1
	SP0034
	SP0037
	SP0057
	SP0120
	SP0127
	SP0128
	SP0145
	SP0155
	SP0180
	SP0181
	SP0205
	SP0250
	SP0266
	SP0278
	SP0334
	SP0337
	SP0368
	SP0383
	SP0386
	SP0436
	SP0439
	SP0483
	SP0526
	SP0558
	SP0562
	SP0581
	SP0582
	SP0614
	SP0618
	SP0627
	SP0680
	SP0689
	SP0690
	SP0701
	SP0717
	SP0793
	SP0806
	SP0841
	SP0909
	SP0930
	SP0931
	SP0932
	SP0938
	SP0954
	SP0975
	SP1007
	SP1016
	SP1121
	SP1155
	SP1213
	SP1238
	SP1244
	SP1245
	SP1357
	SP1358
	SP1380
	SP1382
	SP1383
	SP1419
	SP1453
	SP1474
	SP1623
	SP1674
	SP1734
	SP1736
	SP1781
	SP1785
	SP1811
	SP1812
	SP1813
	SP1817
	SP1839
	SP1852
	SP1853
	SP1854
	SP1858
	SP1860
	SP1863
	SP1908
	SP1909
	SP1982
	SP1992
	SP2000
	SP2052
	SP2095
	SP2096
	SP2120
	SP2121
	SP2122
	SP2141
	SP2142
	SP2144
	SP2158
	SP2191
	SP2194
	SP2198
[truncated: 24 more columns]

## Sheet: Table S3
	Strain name_ST	SP0034	SP0037	SP0057	SP0120	SP0127	SP0128	SP0145	SP0155	SP0180	SP0181	SP0205	SP0250	SP0266	SP0278	SP0334	SP0337	SP0368	SP0383	SP0386	SP0436	SP0439	SP0483	SP0526	SP0558	SP0562	SP0581	SP0582	SP0614	SP0618	SP0627	SP0680	SP0689	SP0690	SP0701	SP0717	SP0793	SP0806	SP0841	SP0909	SP0930	SP0931	SP0932	SP0938	SP0954	SP0975	SP1007	SP1016	SP1121
	08B01504_4404	11	13	2	15	11	9	7	9	6	7	11	1	3	10	18	17	14	14	15	1	5	7	12	6	9	3	9	5	13	9	3	8	8	10	6	10	4	2	5	2	2	4	13	11	7	3	9	7
	08B01829_4405	11	13	2	15	11	9	7	9	6	7	11	1	3	10	18	17	14	14	15	1	5	7	12	6	9	3	9	5	13	9	3	8	8	10	6	10	4	2	5	2	2	4	9	2	7	3	9	7
	08B02447_2218	1	8	2	9	1	1	1	1	1	1	6	7	6	5	11	9	12	9	11	7	1	8	9	2	5	9	9	3	7	1	2	2	6	7	1	1	7	1	7	2	5	6	6	1	6	2	6	1
	08b02945_156	4	5	4	5	4	4	3	5	2	3	4	4	4	4	7	7	7	5	5	4	5	4	5	4	3	6	6	5	3	5	5	5	5	5	4	5	3	2	4	2	3	4	4	4	4	4	4	4
	08b02946_156	4	5	4	5	4	4	3	5	2	3	4	4	4	4	7	7	7	5	5	4	5	4	5	4	3	6	6	5	3	5	5	5	5	5	4	5	3	2	4	2	3	4	4	4	4	4	4	4
	08B08993_280	1	16	2	17	11	10	8	10	9	3	12	2	3	11	20	19	2	15	4	11	5	13	13	7	10	12	9	12	20	10	11	9	6	7	1	1	1	2	2	11	2	4	10	8	10	10	10	8
	08B09744_172	1	8	2	11	5	3	4	1	1	1	1	2	6	7	14	12	12	11	2	7	1	1	9	2	6	9	9	3	1	7	2	2	6	7	1	1	7	1	7	2	5	6	6	1	6	2	6	1
	09B10384_172	1	1	1	1	1	1	1	1	1	1	1	1	1	1	1	1	1	1	1	1	1	1	1	1	1	1	1	1	1	1	1	1	1	1	1	1	1	1	1	1	1	1	1	1	1	1	1	1
	1071_146	11	13	2	12	16	9	7	5	2	7	12	8	11	4	21	18	3	14	15	1	5	7	12	6	9	3	9	5	14	3	3	8	8	10	6	7	4	2	10	12	8	9	7	2	8	7	10	7
	1300023_156	4	5	4	5	4	4	3	5	2	9	4	10	4	4	7	7	16	18	5	4	5	4	5	4	3	13	6	5	3	5	5	5	5	5	4	5	3	2	4	2	3	4	4	9	4	4	4	4
	1300025_156	4	5	4	5	4	4	3	5	2	3	4	10	4	4	7	7	16	18	5	4	5	4	5	4	3	13	6	5	3	5	5	5	5	5	4	5	3	2	4	10	3	4	4	9	4	4	4	4
	1300044_172	1	2	6	8	1	5	1	1	1	1	1	2	1	13	15	13	9	1	17	1	1	7	15	1	1	2	2	1	1	1	6	6	2	7	1	1	3	1	1	1	1	1	1	2	1	2	6	1
	1309497_172	1	2	8	2	6	7	1	1	1	1	1	1	1	1	15	13	13	12	12	1	1	1	1	1	1	2	2	7	9	1	2	2	2	7	1	8	2	1	1	1	7	1	1	1	1	1	1	1
	1309530_156	4	18	4	5	4	4	3	5	2	3	4	4	4	16	7	7	7	5	5	4	5	4	5	4	3	6	6	20	23	5	5	5	5	5	4	5	3	2	4	2	3	4	4	4	4	4	4	4
	1309804_172	1	2	6	8	1	5	1	1	1	1	1	6	1	0	8	8	9	1	8	1	1	7	1	1	1	2	2	1	1	1	6	6	2	7	1	6	3	1	6	1	1	1	1	1	1	2	6	1
	1404_559	6	9	2	10	5	3	1	7	4	5	7	2	7	6	12	6	6	10	2	8	1	1	10	2	5	3	1	1	8	1	7	2	6	8	2	7	2	2	1	1	6	1	1	1	1	4	7	1
	1464_4945	3	4	3	4	3	13	2	4	3	3	3	2	3	3	6	4	2	19	18	2	4	3	6	1	4	4	4	15	19	4	4	11	4	4	8	3	12	2	4	2	2	4	3	10	1	9	3	5
	1623_4966	14	9	2	7	8	8	1	3	4	1	1	1	8	1	17	15	6	10	14	13	5	11	11	2	5	9	9	16	21	1	2	2	6	9	6	1	9	1	1	6	6	1	1	1	1	2	7	1
	16-5_440	5	6	3	6	3	3	2	6	3	4	5	5	3	3	6	6	6	6	6	5	4	3	6	1	4	4	4	4	5	4	4	4	4	4	5	3	6	2	5	3	4	5	5	5	5	3	5	5
	1681_4966	6	9	10	7	8	8	1	3	4	1	1	1	8	1	17	15	6	10	14	10	5	4	11	2	5	9	9	9	11	1	2	2	8	9	6	1	9	1	1	1	6	1	1	1	1	2	7	1
	1758_4945	3	4	3	4	3	3	2	4	3	3	3	2	3	3	6	23	2	19	18	2	4	3	6	1	4	4	4	18	19	4	4	11	4	4	8	3	12	2	4	2	2	4	3	10	1	9	3	5
	1789_4948	7	10	7	5	4	4	3	5	2	3	4	4	4	4	7	11	7	5	5	4	5	4	5	4	3	5	5	3	3	5	5	5	5	5	4	5	3	2	4	5	2	7	7	4	4	4	4	4
	1953_5613	8	11	9	12	7	3	5	4	5	1	8	1	8	8	16	14	6	13	13	9	3	10	5	5	7	10	10	8	10	1	8	2	7	7	6	1	8	3	8	1	6	1	8	1	1	6	7	1
	1965-00_166	4	5	4	19	13	12	3	5	2	3	4	4	4	4	7	7	15	5	5	4	5	14	5	4	3	6	6	5	3	5	5	5	5	5	4	5	3	6	4	2	3	4	4	4	4	4	4	4
	19A Hungary-6_268	1	11	5	22	17	11	5	1	1	1	15	1	14	9	28	25	6	10	14	1	1	12	10	8	14	11	11	19	22	14	12	2	6	7	1	9	2	1	1	7	6	1	1	1	1	7	8	2
	23F Colombia-26_338	1	7	5	7	5	3	1	1	1	1	1	1	1	1	2	2	8	7	7	1	1	6	1	1	1	7	7	1	1	6	2	2	2	6	1	1	4	1	1	1	1	1	1	1	1	5	6	6
	23F Poland-16_173	1	12	2	14	5	3	6	8	1	1	10	1	9	9	12	16	14	13	3	4	1	12	10	1	8	11	11	11	11	1	2	2	6	7	1	9	2	1	1	7	6	1	1	1	1	7	8	2
	2610-99_138	6	9	3	10	5	3	1	7	4	5	7	2	3	15	12	6	6	10	2	8	1	1	10	10	12	3	1	17	11	13	7	2	6	8	9	1	2	2	1	1	6	1	1	1	1	4	7	1
	2683-05_239	1	14	2	17	11	10	8	10	7	1	12	2	3	11	20	19	2	15	4	11	5	13	13	7	10	12	9	12	15	10	9	9	6	7	1	1	1	5	2	8	9	10	10	8	9	4	10	8
	274A_162	4	5	4	21	4	4	3	5	2	3	4	4	4	4	13	10	5	5	5	4	5	4	5	4	3	5	5	5	3	5	5	5	5	5	4	5	3	2	4	2	3	4	4	4	4	4	4	4
	2805-02_847	12	11	5	20	14	3	10	11	8	8	14	2	13	12	24	21	2	17	6	12	8	15	14	8	4	5	5	14	18	11	10	10	9	1	4	12	1	2	4	2	3	4	4	4	11	7	11	4
	35A_162	4	5	4	5	4	4	3	5	2	3	4	4	4	4	13	10	5	5	5	4	5	4	5	4	3	5	5	5	3	5	5	5	5	5	4	5	3	2	4	2	3	4	4	4	4	4	4	4
	405A_156	4	5	4	5	4	4	3	5	2	3	4	10	4	4	7	7	16	18	5	4	5	4	5	4	3	13	6	5	3	5	5	5	5	5	4	5	3	2	4	2	3	4	4	9	4	4	4	4
	4068-00_642	4	5	2	5	4	4	3	5	2	3	4	4	4	4	23	20	5	5	5	4	5	4	5	4	11	5	5	3	3	5	5	5	5	5	4	4	5	2	4	2	3	4	4	4	4	4	4	4
	582_4968	1	2	2	2	1	1	1	1	1	1	1	1	1	1	2	2	2	2	2	1	1	1	1	1	1	2	2	1	1	1	2	2	2	2	1	1	2	1	1	1	1	1	1	1	1	1	1	1
	6037-01_392	3	4	3	4	3	3	2	4	3	3	3	3	3	3	4	4	4	4	4	2	4	3	4	1	4	4	4	4	4	4	4	4	4	4	3	3	4	2	4	2	2	4	3	3	3	3	3	3
	635A_156	4	5	4	5	4	4	3	5	2	3	4	10	4	4	7	7	16	18	5	4	5	4	5	9	3	13	6	5	3	5	5	5	5	5	4	5	3	2	4	2	3	4	4	9	4	4	4	4
	6492-03_671	4	5	2	5	4	4	3	5	2	3	4	4	5	4	9	9	10	2	9	4	5	4	7	4	3	8	8	3	6	5	5	5	5	5	4	4	5	2	4	2	3	4	4	1	4	4	4	4
	6541-97_602	5	6	3	6	3	3	2	6	3	4	5	11	3	3	6	6	6	6	6	5	4	16	6	1	4	4	4	4	5	4	4	4	4	4	4	3	6	2	5	3	4	5	5	5	5	3	5	5
	66994_847	13	11	5	20	14	3	4	12	4	10	14	2	13	14	24	21	17	17	6	12	8	17	14	8	4	14	5	14	18	11	10	10	9	1	4	12	1	2	4	2	2	4	12	4	12	7	13	4
	6B 670_90	11	13	2	18	15	11	9	9	6	7	11	9	12	4	25	18	14	14	15	1	5	7	12	6	9	3	9	5	14	3	3	8	8	10	1	11	11	2	11	2	8	9	11	2	10	7	10	7
	6BGreece22_273	11	13	2	18	11	9	7	9	2	1	11	9	12	4	21	18	14	14	15	1	5	7	12	6	9	3	9	5	14	3	3	8	10	10	1	11	11	2	11	2	8	9	11	2	10	8	12	7
	6BIJ_145	11	13	2	16	11	9	7	5	2	7	12	8	11	4	21	18	3	14	15	1	5	7	12	6	9	3	9	5	16	3	3	8	8	10	6	7	4	2	10	2	8	9	7	2	8	7	10	7
	770_5420	9	9	2	13	8	8	1	3	4	1	1	1	8	1	17	15	6	10	14	10	5	11	11	2	5	9	9	9	11	1	2	2	8	9	6	1	9	1	1	6	6	1	1	1	1	2	7	1
	AP191_143	7	10	7	5	4	6	3	5	2	3	4	4	4	4	7	11	7	5	5	4	5	9	5	4	3	5	5	3	3	5	5	5	5	5	4	5	3	2	4	5	2	7	7	4	4	4	4	4
	AP207_156	4	5	4	5	4	4	3	5	2	3	4	4	4	4	7	7	7	5	5	4	5	5	5	4	3	6	6	5	3	5	5	5	5	5	4	5	3	2	4	2	3	4	4	4	4	4	4	4
	BG02112_171	6	9	2	10	9	3	1	3	3	4	9	1	8	1	12	6	6	10	14	8	1	1	10	2	5	9	9	1	11	8	2	2	6	7	6	1	2	1	2	1	6	1	3	1	3	4	7	1
	CCRI1974_124	2	3	2	3	2	2	1	3	2	2	2	2	2	2	3	3	3	3	3	3	3	2	3	3	3	3	3	3	3	3	3	3	3	3	2	2	3	2	3	2	2	3	2	2	2	2	2	2
	CCRI1974M2_124	2	3	2	3	2	2	1	3	2	2	2	2	2	2	3	3	3	3	3	3	3	2	3	4	3	3	12	3	3	3	3	3	3	3	2	2	3	2	3	2	2	2	2	2	2	2	2	2
	EU257_1349	1	2	2	2	1	1	11	13	7	1	1	1	1	1	2	2	19	6	19	1	1	1	7	11	13	2	2	1	1	1	2	12	11	1	1	2	13	1	1	1	1	1	1	1	1	2	6	9
	P1059_361	1	2	2	2	1	1	1	1	1	1	1	1	1	1	10	2	11	8	10	6	1	1	8	1	1	2	2	6	1	1	2	2	2	7	1	1	2	1	1	1	1	1	1	1	1	1	1	1
	PB011_176	6	17	2	10	5	3	1	7	4	11	7	2	8	0	27	9	6	10	2	8	1	1	10	2	5	15	1	1	11	1	7	2	6	8	2	7	2	2	1	1	6	1	1	1	1	4	7	1
	PN131_162	4	5	4	5	4	4	3	5	2	3	4	4	4	4	13	10	1	5	5	4	5	4	5	4	3	5	5	3	3	5	5	5	5	5	4	4	5	2	4	4	3	4	4	6	4	4	4	4
	PN314_162	4	5	4	5	4	4	3	5	2	3	4	4	4	4	13	10	1	5	5	4	5	4	5	4	3	5	5	3	3	5	5	5	5	5	4	4	5	2	4	2	3	4	4	6	4	4	4	4
	PT051_156	4	5	4	5	4	4	3	5	2	3	4	4	4	4	26	22	18	5	5	4	5	4	5	4	3	6	6	5	3	5	5	5	5	5	4	5	3	2	4	2	11	4	4	12	4	4	4	4
	PT052_156	4	5	4	5	4	4	3	5	2	3	4	4	4	4	7	7	7	5	5	4	5	5	5	4	3	6	6	5	3	5	5	5	5	5	4	5	3	2	4	2	3	4	4	4	4	4	4	4
	PT094_156	4	5	4	5	4	4	3	5	2	3	4	4	4	4	26	24	18	5	5	4	5	4	5	4	3	6	6	5	3	5	5	5	5	5	4	5	3	2	4	2	11	4	4	12	4	4	4	4
	PT134_94	11	13	2	18	12	11	9	9	6	7	13	9	12	4	22	6	14	16	15	1	7	7	12	6	9	3	9	13	17	3	3	8	8	10	1	11	11	3	11	2	8	9	11	2	10	7	10	7
	RP1554_156	4	5	4	5	4	4	3	5	2	3	4	4	4	4	7	7	7	5	5	4	5	4	5	4	3	6	6	5	3	5	5	5	5	5	4	5	3	7	4	2	3	4	4	4	4	4	4	4
	RP3718_156	10	3	4	5	4	4	3	5	2	3	4	4	4	4	7	7	7	5	5	4	5	4	5	4	3	6	6	5	3	5	5	5	5	5	4	5	3	2	4	2	3	4	4	4	4	4	4	4
	SP14_124	2	3	3	3	10	2	1	3	2	6	2	2	2	2	3	3	3	3	3	2	2	2	2	2	2	3	3	10	12	2	3	7	3	3	2	2	10	2	9	2	2	8	2	2	2	2	2	2
	SP18_6214	11	13	2	16	11	9	7	5	2	7	12	8	10	4	19	18	2	14	15	1	6	7	12	6	9	3	9	5	14	3	3	8	8	10	7	7	4	4	10	2	8	9	7	7	8	7	10	7
	SP195_156	4	5	4	5	4	4	3	5	0	0	4	4	4	4	7	7	7	5	5	4	5	4	5	4	3	6	6	5	3	5	5	5	5	5	4	5	3	2	4	2	3	4	4	4	4	4	4	4
	SP9_1269	4	5	2	5	4	4	3	5	2	3	4	4	4	4	5	5	5	5	5	4	5	4	5	4	3	5	5	3	3	5	5	5	5	5	4	4	5	2	4	2	3	4	4	4	4	4	4	4
	SPEC6B_385	11	15	2	16	11	9	7	4	6	7	11	1	11	4	21	18	14	14	16	1	5	7	12	6	9	3	9	5	14	12	3	8	8	10	6	7	4	2	10	9	10	9	11	2	8	7	10	7
	URUG2_789	2	3	3	3	2	2	1	2	2	2	2	2	2	2	3	3	3	3	3	2	2	2	2	2	2	3	3	2	2	2	3	3	3	3	2	2	3	2	2	2	2	2	2	2	2	2	2	2
[truncated: 48 more columns]
