# Supplementary material for: Sequence Analysis of 96 Genomic Regions Identifies Distinct Evolutionary Lineages within CC156, the Largest Streptococcus pneumoniae Clonal Complex in the MLST Database
Source: PLoS One. 2013 Apr 12;8(4):e61003. doi: 10.1371/journal.pone.0061003 (PMC3625235; doi:10.1371/journal.pone.0061003)
Supplement: File S1 — Nucleotide sequences of the 96 loci of the 66 strains analyzed in this study. (TGZ) [file pone.0061003.s009.gz]

Archive with 66 entries (66 files):
- 08B01504.mfa
- 08B01829.mfa
- 08B02447_95.mfa
- 08B08993_96.mfa
- 08B09744.mfa
- 08b02945A.mfa
- 08b02946A.mfa
- 09B10384.mfa
- 1071.mfa
- 1300023.mfa
- 1300025.mfa
- 1300044.mfa
- 1309497.mfa
- 1309530.mfa
- 1309804.mfa
- 1404_96.mfa
- 1464.mfa
- 16-5.mfa
- 1623_96.mfa
- 1681_95.mfa
- 1758.mfa
- 1789_96.mfa
- 1953_96.mfa
- 1965-00_95.mfa
- 23FCOLOMBIA26_96.mfa
- 23fPOL16_96.mfa
- 2610-99.mfa
- 2683-05_96.mfa
- 274A.mfa
- 2805-02_96.mfa
- 35A.mfa
- 405A.mfa
- 4068-00_96.mfa
- 582_96.mfa
- 6037-01.mfa
- 635A.mfa
- 6492-03_96.mfa
- 6541-97_96.mfa
- 66994.mfa
- 670_6B.mfa
- 6BGREECE22.mfa
- 6BIJ.mfa
- 770_95.mfa
- AP191_96.mfa
- AP207.mfa
- BG02112_96.mfa
- EU257.mfa
- Hungary19A_6.mfa
- McGill_CCRI1974.mapped.mfa
- McGill_CCRI1974M2.mapped.mfa
- P1059.mfa
- PB011.mfa
- PN131.mfa
- PN314.mfa
- PT051.mfa
- PT052.mfa
- PT094.mfa
- PT134_96.mfa
- RP1554.mfa
- RP3718.mfa
- SP14.mapped.mfa
- SP18.mapped.mfa
- SP195.mapped.mfa
- SP9.mapped.mfa
- SPEC6B.mfa
- URUG2_96.mfa
