# Supplementary material for: Sequence Analysis of 96 Genomic Regions Identifies Distinct Evolutionary Lineages within CC156, the Largest Streptococcus pneumoniae Clonal Complex in the MLST Database
Source: PLoS One. 2013 Apr 12;8(4):e61003. doi: 10.1371/journal.pone.0061003 (PMC3625235; doi:10.1371/journal.pone.0061003)
Supplement: File S1 — Nucleotide sequences of the 96 loci of the 66 strains analyzed in this study. (TGZ) [file pone.0061003.s009.gz › 08B02447_95.mfa]

>08B02447_95/08B02447_95_SP0034
ttagagagttgtttgagaggggtaaagaaactactagacacaccgagagaggtcagaagg
gtggttaggagcgatgcaaggatgaagtaaaggataaaaagtgggaagacttttttcagt
tgtaagccttgcttatttttttgctcgcgactttgccagtaggagagaaagagagtgatg
gggatgatagctagggtgcgcgtgagtttgacaatggttgcggattcgagggtattggtc
tggtagagactgtcccaagcgctagctgtggcggttacagaggaagtatcattgaccgca
gttcctgcaaagagggcgaagccgtcattggatagatgaagccaggtgccgagggttgga
aagatgagcgcagccaagacattgaagaaaaagataacggagatggcttgggctacttcc
ttttccttagcatggataacaggcgctgtcgctgcaatggcagaacccccacagatagaa
gaacctactccaatcaaggtagccagttttgtatccagggcaaagaagcgctggaagagg
taggcaacaatcaaggctattgaaatggtggaaaggatgacagggagtgaagattgccca
actgcgaagacttgagagatattgagaccaaaaccaagtaagataacggcatactggagc
aatttcttggaactaaaggtcaatccaacatccagttgtttataag
>08B02447_95/08B02447_95_SP0037
tttcgctcaagcctggaatcaagcaagagctacgccaatttatggatcaattatatgaag
agtacgttgggattcacctaaaatcaaagaaatttattgattccctagcagactggggac
aattactaaaagaggaaaagaaatgaaaaaaatcgcagtagatgccatggggggcgatta
cgcacctcaggccatcgttgagggtgtcaatcaagccctatctgacttttcagatatcga
ggttcaactctacggagatgaagctaaaatcaagcaatatctgacagcgacagagcgcgt
cagcattatccatacggatgagaagattgattcggatgatgaacctacgagagctattcg
gaataagaaaaatgccagtatggtattggcagccaaggctgtcaaagatggtgaagcaga
cgctgtcctttcggctgggaatacaggtgctttgttggctgctggattcttcatcgtggg
tcgtatcaagaata
>08B02447_95/08B02447_95_SP0057
taattagcacggaagtagtctttgttgtggtctgcaaaggcagtcatgagttcaaagatt
tcctcttccttgtactcagcgcttggtctatctgcccagattgaaagcatacttccgact
gttggaagatctacttcaggatatttggtagaagctagttgattgaatggtgtttttcca
gtattctcaatagctttcttgaggaaaccaccaccatcttctggtttttgaccaagaatg
tagtaccagtcaccgttggtattcaagaatttatagcctttgcttgctaggtattgaggt
gatgcgaggttatatccccaccagcctttagaccagtaagaaatcaagacatctttgtca
aactgaacatcgtccttgtcttcatagtagaagccatcgttgaaggccattggtt
>08B02447_95/08B02447_95_SP0120
catcagttgcgtgcgactttggaaaccaagaaaatctcaggacttttcactgctggtcag
acaaatggaacatcaggttacgaagaggcagcaggccaagggattatcgcagggatcaat
gcggctctgaaaatccaagataagcctgagttgattttgaagcgtagtgacggttacatt
ggggtcatgattgatgatttggtgaccaagggaaccatcgaaccctaccgtctcttgacc
agtcgtgctgaataccgtctcattctccgtcatgacaatgccgatatgcgtttgacagag
atgggacgcgagattgggcttgtggatgatgaacgctgggctcgttttgaaatcaagaaa
aatcaatttgataatgagatgaaacgcctagacagtatcaaactcaagccagtcaaggaa
accaatgctaaggttgaggaaatgggcttcaagccgttgacagatgcggtgacagccaag
gaattccttcgccgtccagaagtttcttacc
>08B02447_95/08B02447_95_SP0127
tttctctggctattttagaggataagcaggttcttgccgagacgacgattaatattaaga
aaaatcacagtattacccttatgcctgccatcgattttttgatggcaagtttggattgga
cacccaaggacttggaccgaatcgtggtagctgaagggccgggtagctatacaggcttac
gaatcgcggtagccactgccaaaactctggcttatactctgaatatcgagttggttggta
tgtcgagtctcttggctctggtgccctaccaacaagaaggtttgtttgtccccttgatgg
atgcgcgtcgcaataatgtttatgcaggattttatgaaaatgccaaacctgtcatggcag
aagcacatctgccttttgagcgagtcattgagctaatcaagggcgctagtcaggtaacct
ttgtcggagaagttggcccctttgttgagcagattcaaaaacacttgccaaggactgatt
acaaagaaacattgcccaatgcagctaatctagctcttttggcctgggacaaggaagcag
actccttgcatgattttgtgccaaattacctcaaacgtgttgaggcagaggaaaactggc
tcaagaaccataccgagtctggtgagtcctacattaaacgcctatgatagaaatcaagcg
aattcaacaacagcctgacctagctcaagccatctacgctgttatggca
>08B02447_95/08B02447_95_SP0128
tttgaagcagaagtcctgcaaatcgctgtcaaaggagcttatcagggtcagggaattgcg
tcagccttgtttgctcaattgccgacagataaggagattttcctcgaagtcagaaagtca
aatcaacgagcgcaagcattttacaagaaagaaaaaatggcggtcatcgctgagcgaaag
gcctactaccatgacccagtcgaggacgccattatcatga
>08B02447_95/08B02447_95_SP0145
tggcgattttactcatcacgatttcagaaaccctgccccaagttctacaaatctttctgg
gagttttggcggattttcaacatcatcgtgtcttgaaatacacagtcattagttttgcaa
aatttttgctttactctatagtgtctttatcactttcagggcagtccttttccttgttat
tagtagcatttatttgtctgattaacctcttgtctgacacgttgagttatttttcaggcg
ccatgctcactccgattttcattagaattattgggcaagaccatctggcagaagctattg
gatttaaacagtcaactgttagtttagtgaaaacaatcagtaatattctaggaggagtct
tattaggtattctatccatccagtttatttccttgctgaacgctcttacctttttaatcg
catttttaggtatcctcttcat
>08B02447_95/08B02447_95_SP0155
aaccagcaggaaatagttttgccattccagtgtcagatccagtgtcagatcaagacttag
gagtgatttacatctccttggatcctgctgttttataccatgccattgataatactagag
gtcatactccgatggcagtaacagtgacctcaccttttgatacggagatttttcatatgg
gtgagacagttgataaggagagtgaaaattggctagttggcttaacttctcatggttatc
aggttcaggtggcagttcccaaaaactttgttttacaaggaacggtgaccagctctgctt
tgattgtgggcttgagccttctctttattgtcattctttatctgactttgaggcagacct
ttgctaattatcaaaagcaggtagtggatttggtggattccatccaagctattgcccaag
gacaagaaggtcttcgcattgatacgcttgaaaaggatcaggaattgctcctaatcgcgg
agacgaccaatgatatgttggatcgattggaaaagaatatccatgatatttaccagttag
aactcagtcaaaaagatgccaatatgcgggccttgcaggcgcaaatcaaccctcacttca
tgtataatacgctggagttcttgcgtatgtacgcagtcatgcagagtcaagatgagttgg
cag
>08B02447_95/08B02447_95_SP0180
ccagctaaaacacccttatctgagaaattagccaaagatctcaaaaaacgaggcttcaag
ttcacaggcccagtcgccgtattgtcttttctacaggctgcagggctagttgatgaccac
gagaatgattgtgagtggaaatgtcttaaatgatgtctaacaaaaataagggaattctga
tttttgtgattctctatacagtcctctttgtgtttgatggcgttaaattgctggcttctt
taatgccatctgccattgcaaattatc
>08B02447_95/08B02447_95_SP0181
ccttttctattatttatgtgaaagaaaaagagaatatctactatcccctacttgttcaca
tgttaagcaacagcctctccttaatcattttagctatcagtatagtaaaatgaaatgaga
acaggacaaatcgatttctaacaatgttttagaagtagaggtgtactattctagtttcaa
tatactgtaatatgtgatgaaaatgccag
>08B02447_95/08B02447_95_SP0205
tggtgacctgtagcgtgaataatcctgctagcagagcagtcattctagcaaatggtggaa
tatttgaggatgctcgcaatggagtcgagcgttattggatagaggtagcgaatgaataat
ccaaaaccacaagaatggaaaagcgaggaacttagtcaaggtcgtatcattgactacaag
gcctttaactttgttgatggcgaaggcgtgcgtaactctctctatgtagcaggctgtatg
tttcactgcgaggggtgttataatgtagcgacctggtccttcaatgcaggcattccctat
acagctgagttggaagaacagattatggcagatcttgcccatccttatgttcaggggtta
accttactaggaggggagccttttcttaatactgggattctcttgccacttgttaagcgg
attcggaaggaattgccagacaaggacatttggtcctggaccggctacacttgggaagaa
atgatgttggaaactccagataaactggaactcttgtcactgattgacattcttgtcgat
ggaagatatgatcgaactaagagaaatcttatgctccagtttcgaggttcgtctaaccaa
cgaattatcgatgtgcaaaaatcgctcaaaagtgggcaagtagtgatttgggacaagctc
aatgacggaaaagaaagctatgaacaggtgaagcgagaatgaagaaaaaagacttagta
>08B02447_95/08B02447_95_SP0250
gcatttgtaattttcttatcttctatgattgtatatattttagcgaagtcattgactaat
ggcggaacattcatagaaatgatttattctgctattcaagttccgttgcaaggtttaact
ggatctttgtatggtgctattggaattgcattctttatatcatttttgtggtggtttggt
gttcatgggcaatcggtagtaaatggagtagtgacagctctgcttttatctaatcttgat
gctaataaagctatgttagcctctggtaatctatcattagaaaatggtgcacatattgtt
actcaacaatttttagattcatttttaattctatcaggttcagggattacgtttggtctt
gtagttgccatgctttttgcagcaaaatcaaaacaataccaagccttagggaaagttgca
gcttttccagcaatatt
>08B02447_95/08B02447_95_SP0266
ttgacttgtcagatatcggtaagggaacttatccttactacatgcttaaggaaattgatg
agcaaccaactgttatgcgtaaactcattcaagcctacacggatgatgctggtcaagtag
tggttgctcctgctatcattaaggctgttcaagacgcagaccgcatctacatccttgcag
ctggaacatcttaccatgcaggatttgcttctaagaaaatgttggaagaattgacagata
caccagttgaacttggaatctcatctgagtggggctacggtatgccacttctcagcaaga
aaccactcttcatctttatcagccaatctggtgaaacagcggatagtcgtcaagttttgg
tcaaggctaatgaaatgggaattccaagcttaacagtgacaaatgttccaggttcaaccc
tctcacgtgaagccaactataccatgctccttcacgcaggtcctgaaattgccgtggcat
ca
>08B02447_95/08B02447_95_SP0278
gctgatcgtacaattcttctatcgacagcactcttgtcaggtgctattgctttagcagga
atcttttctgctttgaaagaaaaataaaaatagaaaagagaaaacagaatggttttacca
aattttaaagaaaatctagaaaaatatgcgaaattgttggttgcaaatggaatcaacgtg
caacctggtcacactttggctctctctatcgatgtggagcaacgtgagttggctcactta
atcgtcaaagaagcttatgccttgggtgcgcatgaggtcatcgttcagtggacagatgat
gtgattaaccgtgagaaattcctccatgccccgatggagcgtttggacaatgtgccagaa
tacaagattgctgagatgaactatcttttggagaacaaggctagccgtcttggggttcgt
tcatctgatctaggtgccttgaacggagtggacgctgacaagctttcagcttctgctaaa
gctatgggacttgccatgaagccaatgcgaatcgcaactcaatctaacaaggttagctgg
actgtagcagccgctgctggacttgagtgggctaagaaagtcttcccaaatgctgcgagc
gacgaagaagcagttgatttcctttgggatcaaatcttcaaaacttgtcgtgtcta
>08B02447_95/08B02447_95_SP0334
tgtcaagtatttttgacatattttttgaagaaatagtagtctccttgtcctatttgtctg
acaagtgcaagctggtcggatttgtggtaaaatagataagatatgacaaaagaatttcat
catgtaacggtcttactccacgaaacgattgatatgcttgacgtaaaacctgacggtatc
tacgttgatgcgactttgggtggagcaggccatagcgagtatttattaagtaaattaagt
gaaaaaggccatctctatgcctttgaccaggatcagaatgccattgacaatgcgcaaaaa
cgcttggcaccttacattgagaagggaatggtgacctttatcaaggataacttccgtcat
ttacaggcacgtttgcgcgaagctggtgttcaggaaattgatggaatttgttatgacttg
ggagtgtctagtcctcaattggaccagcgtgagcgtggtttttcttataaaaaggatgcg
ccactggacatgcggatgaatcaggatgctagtctgacagcctatgaagtggttaatcat
tatgactatcatgacttggttcgtattttcttcaaatacggtgaggataaattctctaaa
cagattgcgcgtaagattgagcaagcgcgtgaagtgaagccgattgagacaacgactgag
ttagcagagattatcaagttggtcaaacctgccaaggaactcaagaagaagggtcatcct
gctaagcagattttccaggctattcgaattgaagtcaatgatgaactgggagcggcagat
gagtccatccagcaggctatggatatgttggctctggatggtagaatttcagtgattacc
tttcatt
>08B02447_95/08B02447_95_SP0337
aataatgtgggaatgattttgttcatcttggtcttgtatggcttggtcggatttttagat
gactttctcaaggtctttcgtaaaatcaatgaggggcttaatcctaagcaaaaattagct
cttcagcttctaggtggagttatcttctatcttttctatgagcgcggtggcgatatcctg
tctgtctttggttatccagttcatttgggatttttctatattttcttcgctcttttctgg
ctagtcggtttttcaaacgcagtaaacttgacagacggtgttgacggtttagctagtatt
tccgttgtgattagtttgtctgcctatggagttattgcctatgtgcaaggtcagatggat
attcttctagtgattcttgccatgattggtggtttgctcggtttcttcatctttaaccat
aagcctgccaaggtctttatgggtgatgtgggaagtttggccctaggtgggatgctggca
gct
>08B02447_95/08B02447_95_SP0368
tcagtcaggccgatgatgatatcagtgtggaagaagcgcgtgcagagattgccaagattg
aagccttgaagaatgctttggttcagaagaaaacggctttggtagcagaagactttgcaa
gtcttacagctcctgctcaggctcaagaaggtcttgcaaatgcctttgatggaaacttat
ctagtttatggcatacatcatggggcggaggagatgtaggcaagcctgcaaccatggtct
tgaaagaaccaactgaaatcactggacttcgttatgttccgcgtggatcaggtttaaatg
gtaacttgcgagatgtgaaacttgttgtgacagatgagtctggcaaggagcataccttta
ctgcaactgattggccagataacaataagccaaaagacattgattttggtaagacaatta
aggctaagaaaattgtccttacaggtactaagacttacggagatggtggcgataaatacc
aatctgcagcggaactcatctttactcgtccacaggtagcagaaacacctcttgacttgt
cag
>08B02447_95/08B02447_95_SP0383
gctgactagcgctgtcttgcttaagcgaggagacaatggttccatgggcgaccttgcctg
tattgtggcagaggatttggttctctaccagtcatttgatcgccagaaggcggctgcttg
gttagaagaagaaaacttggcgacagttctggagcgtgattggggattttttatctcaca
agtgaaaccaactttagaatgtgatttcttagtgggatggaccaaggaagtggctgtatc
gagtcacatggttcagcaaatcaagcaaaatatcaatcaaaattttttaacttcctcaaa
agaaacggtggtttctttggtcgaagccttggagcaggggaaagccgaaaaaattatcga
gcaagtagaagtagccagcaagcttttagaaggcttgagtacagatatttacacgccttt
gcttagacagttgaaagaagccagtcaagatttgcaggccgttgccaagagtagtggtgc
tggtggtggtgactgtggcatcgccctgagttttgatgcgcaatcaaccaaaaccttaaa
aaatcgttgggccgatctggggattgagctcttatatcaagaaaggataggacatgacga
caaatcgtaaggacgagcatatcctctatgcccttgagcagaaaagttcctataatagct
ttgatgaggtggagctgattcattctt
>08B02447_95/08B02447_95_SP0386
ggagttgtttgcggcccacatgattttatcgggtatcagtcagcaggctttgaaattgga
tagagaaaagatgcagatccagttgcagagtgtcacagctattttagaaactgcccagaa
ggatttgcgggttttgctcttgcatttgcgaccagttgaactggagcagaagagcttgat
agaagggattcagattctcttaaaagagcttgaggacaagagtgatcttagggttagtct
caagcagaatatgacgaaattgcctaagaaaatcgaggagcatatcttccgtatcctgca
agagttgattagcaataccctccgccatgcccaggcatcttgcctagatgtctacctcta
tcagacagatgttgaattgcaactgaaggtggtggacaatgggattggtttccagttagg
gagcttagacgacttgagttatggactgcgaaatatcaaggagcgggttgaagatatggc
agggacggttcagttattaacagctcccaagcaagggctggcagttgatatccgtattcc
cctgttagataaggaatgataaaggagtaaagatgaaaattttactagtagatgaccatg
aaatggtccgtttgggtttgaaaagctac
>08B02447_95/08B02447_95_SP0436
tcttaacgtcagaaatgccagcgtactggataacttccttgagggctgtcagataagcat
aggcttcttcaggagaacgcatatctgcctcagatacaatctcaatcaagggaacccctt
ggcggttgaggtcaacataagagtagccatctgtaccatgggtgtttttaccagcgtctt
cctctaggtgggcacgttcgataccgattttcttggtcgtaccgtcttctagttcgactt
caatccagccattatatccgattggttcatcaaattgagaaatttggtaggctttggggt
tatcaggatagaagtagttcttgcggtcaaagtgcatctttttgtggatgtccatgttga
gggcaagagcagccttgattccggcatcgacaacccctttattgagaactggcagaactc
ctgggaaagaccagtcaatcacgttagtgttggcattttgatcatttccgaagtgggcag
aagtaggtgagaagatttttgaattggtgttgagctctacgtggacttcaagtccgatga
ctgtttcaaagttcattagttgtcacctccaaaaatcacgggttgttgcttgtggtagtc
tgttgttgcttcaaaagcagcagcagcttggtaaatggtttcct
>08B02447_95/08B02447_95_SP0439
tgctaggcgctgttggtcaactccagtttgaagtctttaaacaccgtatggaaggcgaat
acaatgcggaagtggtcatgagcccaatgggtaaaaagaccgttcgttggatcaagcctg
aggacttggatgaacggatgtcgtcaagtcgcaatatcttagccaaagaccgttttgacc
aaccagtctttctctttgaaaatgactttgccctccgctggtttgcggacaagtatccag
acgtagagttaga
>08B02447_95/08B02447_95_SP0483
ttgtcaggtggacaaaagcagcgagtcagtctggctggtgtcttgattgatgaaagtccg
attctcttgtttgatgagccactcgccaatctagatcccaagtcaggtcaggatattatc
gaattgattgaccagattcataaggaagaggggacgacgactctgattatcgagcaccgt
ttggaggatgttctgcatcgccctgtggatcggattgtcttgataaacgatggtcgtatc
ctttttaatgggagccctgaccagttgcttgcgactgatttattgactcaaaatggaatt
cgagaacccctttatctaacgactctccgtcaattaggtgtggacttagtcaaggaagaa
cagttagcgaatctggataacatgtctatctcaaaaggtcaggttcagctgcagaatgaa
ctggcaaaagaaactccagaattgcagtcactctttaaattagaggacgtgtctttctct
tatgatgatagaccgattttaaaatccctacatttagatattaaaaagggtgaaaagatt
gctattgtcggaaaaaatggagcagggaaatcaactctagccaaggctataagtagcttt
attcagacggaaggacgctatcattgggaaaaacaggatataaaagtcgattctgttgca
gagcgg
>08B02447_95/08B02447_95_SP0526
cctttttcttggagaagaaggtcaatacgctgtcaagtatgccagacgtcgctatagaga
aattcgtcaaaaatggttgaaagaaggagagtaagaagatgagaatatttgttttagaag
atgatttttcccaacagactagaattgaaacgacgattgagaaactcttgaaggaacatc
atatcactctgagttcttttgaagtttttggtaagccagatcaattgctggcagaggtgc
atgagaagggggcccatcagctattctttttggatattgagattcgaaatgaggagatga
agggtctggaagtggctagaaagattcgggatcgggatccgtatgccctgattgtctttg
tgacgactcactcggagtttatgcccctgtcctttcgctaccaagtgtctgctctggact
atattgataaggccctttcggcagaggagtttgaatctcgtatcgagacagccctcctct
atgccaatggtcaagacagtaaaagtctagcggaagattgcttttactttaaatcaaaat
ttg
>08B02447_95/08B02447_95_SP0558
tttgctacgtgctggtggtataacaattgccaaacaggtaatgaaaacagtgcctaataa
agctttaacaaagacgctttggtaccctattttgaaaaaagtcttaaaaatatttggtgt
gaatcttaccaagggagggctggccaaaggaatagggaaatttattcctatcttgggtgg
tatcatttcaggtggtttaacctttgcaactatgaaaccaatgggggaaagcttgcagaa
agaattatccaagctagtcaactatagtgaagttcaatatcaagaagatgttgaaacaat
ccgaaaagaggctgaaatcatcaaaggagaataatatgaatcctatcaaagcttttgcta
aaatttatggtaattactttttgaccgtgcaaggtgtaaa
>08B02447_95/08B02447_95_SP0562
ccccttgccaatcccttaatgcgcaatacagttggtcgtaaagtatcacttaaacagggt
tctaagctagcaggaactcctatggacaagattgtacgcacactggaagcgaatggctac
gaagtgattggattagactaatgacagatgaacggattcatatcctacgggatattttgt
tagaattgcacaatggcgcctctcctgagtcggttcaagatcgctttgatgcgaccttta
cgggcgtgtcagccatcgagatttcccttatggagcacgagctgatgaactcggattcgg
gcgtcacttttgaagatgttatggaactctgtgatgtccatgccaatctttttaaaaatg
ctatcaaaggtgtcgaagtttcagatactgagcatccaggtcacccagttcgtgtcttca
aagaagaaaatctggctctccgtgcagctttgattcgcattcgtagattgttagatacct
atgagttgatggaagacgaggaaatgcttgcggagatgcgcaagggcttggtgcgtcaga
tggggcttgtggggcaatttgacatccattaccaacgtaaggaagaactcttctttcct
>08B02447_95/08B02447_95_SP0581
gacaagccagtagcccttgcaggtgtcatgggtggtcaagcaacagaaatctctgaaaaa
tctagtcgtgttgtccttgaagctgctgttttcaatggcaaatctatccgtaagacaagt
ggtcgcctgaaccttcgttctgagtcatcttctcgctttgaaaaaggaattaatgtggca
acagttaatgaagcccttgatgcggcagctagcctgattgcggaacttgcaggtgcgacg
gtgcgtaagggcatcgtttcagcgggtgagcttgatacttcagatgtagaagtttcttca
acccttgctgatgttaaccgtgtcctcggaactgagctgtcttatgctgatgtagaagac
gtcttccgtcgtcttggctttggtctttctggaaatgcagacagctttacagtcagagtc
ccacgtcgtcgttgggatatcacaatcgaagctgatctctttgaagaaatcgctcgtatc
tatggatatgaccgcttgccaaccagccttccaaaagacgatggtacagctggtgaattg
actgtgacacaaaaactccgccgtcaagttcgtaccattgctgaaggagcaggtttgaca
gaaa
>08B02447_95/08B02447_95_SP0582
gttgtgcttctatttgattagcgacgttccaagttactaattttaaggttttagtcttat
ttgatgcagaagaaagggttttatctgttccgaataatagtaatatgagcgatagtaaga
gcaaaatgccagagtaaaaccgtatttgtttatttttcttgtaaaaagataggaaaaaaa
ataagaaacttaaaatagcagccatagttgcagtagctaaggggaaggcataaatctgtg
ccaagataggttgggtagatagccaaatgttaagattagaagatgggaaaaaagaataag
ttatgatagggatagaaaagagaatgaccgaaagggcagagagaaatgttttaatcattg
tgtgagtacctcaatttgcaatggttgctcggagctaatgtgactttgtgactttacttg
attgatat
>08B02447_95/08B02447_95_SP0614
caagtattggatatggagtggggggtgaatgtcctctaccctgatgccaatcgagtggaa
gaaccagagtgtgaagatattcccgtcttgtaccttttgcacgggatgtctggaaatcat
aatagttggcttaagcggaccaatgtagaacgcttgcttcgaggaactaatctcatcgtt
gttatgcccaataccagcaatggttggtacaccgatacccagtatggttttgactactac
acggctctagcagaggaattgccacaggttctgaaacgcttcttccctaatatgacgagc
aagcgtgaaaagacctttatcgctggtctttctatgggaggctacggctgcttcaaactg
gctcttacgacaaatcgtttttctcatgcagctagtttttcaggtgccctcagctttcaa
aacttttctcctgaaagtcaaaatctgggaagtccagcctactggagaggtgtttttgga
gagattagagactggacaactagtccctattctcttgaaagtctggctaaaaaatcggat
aaaaagaccaaactttgggcgtggtgtggcgaacaggatttcttgtacgaagccaataat
ctcgca
>08B02447_95/08B02447_95_SP0618
gatgtctttggctactatgtggataagggctggatgtgtgtgcaggttttctttgttcgt
cagggcaagctcatcgagcgcgatgtcaatctcttcccctacttcaatgatccagatgag
gatttcttgacctatgtgggacaattctatcaagaaaaatctcacctagttcccaatgag
gtactgattccgcaggatattgacgaagaggctgtcaaggccttggtggattccaagatt
cttaagcctcaacgtggagagaaaaagcagctggtcaatttagctataaaaaatgcccgt
gttagcctagagcagaagttcaacctgctagagaaatctgtcgagaagacccaaggagct
attgaaaatttaggacgcttgcttcaaatcccaaccccagttcgcatcgagtccttcgat
aactccaacatcatgggaactagtcctgtttcagccatggtggtctttgtcaacggcaag
cctagtaagaaggattaccgtaagtataaaatcaagaccgtagtcgggccagacgactat
gccagtatgcgagaggtcattcgcagacgctatggtcgagtacagcgtgaggctttgact
cctccagatttgattgtgattgatgggggggcaaggtcaagtcaatattgctaagcaagt
catccaagaagaactgggcttggatattccaattgcaggtctgcaaaag
>08B02447_95/08B02447_95_SP0627
ttggttaccagccagttcgcacagccaagggtggtgtcaatgtgaccatcaaaggtcaaa
aaaacgaagaacatcgctatgtaactgcccatgtggacacactcggagccattgttcgtg
ctgtcaaacctgacggtcgtctcaaattggaccggatcggtggttttccttggaacatga
ttgagggtgaaaactgtaccgttcatgtgactagtacaggtaaaacggtatctggaacta
tcctcatccaccagacttcttgccatgtctacaaagatgcaggaactgctgaacgcactc
aggacaatatggaagttcgtttagacgaaaaagtgaccaatgaaaaagaaacacgtgcct
tgggtattgaggttggtgacttcatcagctttgacccgcgaactgtcgtgacagagactg
gttttatcaagtctcgacatttggacgacaaggtcagcgcagcaattttgctaaatctcc
ttcgagtttataaagaagaaggaattgacttgccgatgacgacacactttgctttttcag
tctttgaagaggtgggccatggtgctaactccaatattccagaagaggtagtagaatatc
tggctgtggat
>08B02447_95/08B02447_95_SP0680
cattttcttgatttgatgaaattttccttctgaaatggtgatagaggcttgactgaggga
aggacttgctgatagaatctctagtcttgcaggtttacagatagtgccatctaaaaagac
aattcctttttgaaaggtttggatatggtcaggtgttagaagtccattaacctcaacttg
ataagtcttatcgacatgatattggggatggaggagttggaagcccaagggaccgttatc
ggtcaagagaaggagtcctgttgtatctcggtccagtcggccgacggcatagagcttgtc
agactggatgtcagatggaagcaagtccatgacggtcggaagttccttgtctttgttggc
tgtaacgacaccagcaggtttatgaagcataagataggtgtgttcatagccttgaatgat
tcgatcctgaaaaaggagttcttgtagtcctgtatcgatattttgagctagggagcgggc
tgggc
>08B02447_95/08B02447_95_SP0689
gaatctgacctgtctatgggcttggccaataaaatcgcctataaatttgcgactaagatg
tattcaacctttgaacaagcttcgagtttggctaaggttgagcatgtgggagcggtgacc
aaggtttcggacaaaaacactccagaaccagatgaattggtggatattcaaacccacttt
aatcccaaattgccaactgtattgtttgttggcggttctgcaggcgctcgtgtctttaac
caattggtgacagaccataagaaagaactaacagagcgctacaatattatcaatctaact
ggagattctagcctgaatgagttgaggcaaaatctttttcgtgttgactatgtgaccgat
ctctatcaacccttgatggaattggctgatattgttgtgacacgaggtggtgccaatacg
atttttgagctcttggcgatagcaaaattgcatgtcattgtgccgcttggtcgtgaagct
agtcgtggtgaccagattga
>08B02447_95/08B02447_95_SP0690
cacgattttatttccaagtctgcttttattgattgtctctgcctacttgctcagtcctta
tgcgaccatgaaagatattcgtgttgagggaacggtgcaaactacagctgatgatattcg
acaggcttcaggcattcaggattcggattatacgattaaccttctgctagacaaggcaaa
atatgaaaagcagattaagtctaactattgggttgaatcagctcaacttgtctatcaatt
tccaactaagttcactattaaggtcaaggaatatgatattgtggcctactatatttctgg
tgaaaatcattatcctattctttccagtggtcagcttgagactagttctgtgagtctgaa
cagtttaccagaaacttatttatcagttctctttaatgatagtgaacaaatcaaggtttt
tgtctcagaacttgctcaaattagcccagaactcaaggcgactatccaaaaggtggaatt
agccccaagcaaggtgacatccgatttaattcgattgaccatgaatgattcggacgaagt
cttggttcctctatctgaaatgagtaagaaactgccatattacagtaagattaagcctca
attgtcagaaccgagtgtggtcgacatggaagctggaatctacagctacactgtgg
>08B02447_95/08B02447_95_SP0701
tacccatttttcgtggaaccttgctgttggcaggttccttttttcgtggcttctgttggc
cagactctctcactagtaaaggtaaaaggagaaacctatgcgagaacatcgtccaatcat
tgctcttgattttcctagttttgaggtggtcaaggaatttttagctcttttcccagcaga
agaaagcctttatctcaaggtagggatggagctttattacgcagcggggcctgagattgt
gtcctacttaaaaggtttgggtcatagtgtctttttggatctcaaacttcatgacattcc
caatacagtcaagtcagcaatgaagatcctatctcagcttggtgtggatatgaccaatgt
tcatgcggctggtggtgtagagatgatgaaggctgcgcgtgaaggtcttggaagtcaagc
taaattgatcgctgtaactcagctcacatcaacgtcagaagctcagatgcaggagtttca
aaatatccaaaccagtctgcaagagtctgtgattcactatgccaagaagacagctgaagc
tg
>08B02447_95/08B02447_95_SP0717
attgctctagcagcaaatgagaagttcaatattccaatagtagtaacaggtgaagtggat
gccattgctgttaatggagaagtggtaacgattcataatggtagtgctatgatgccgaaa
gtcattgggacaggatgcttattaggagctgtagtagcaagctttatcggactagaaaaa
ggtcaagaattgaaatcattagaaacagcaatgttggtttacaatatcgctggagaaata
gcagaaaaacatccaaatggacatcttcctgggacatttaaagttgaatttataaatgcc
ttatacgagattacagatgaagatgtaaaggaattcaaaagagtgaagtaagatgtttca
taaagaattactaaaactatattttatttgtggaacgactacttgccaaggaaaaaatct
atatacagtcgttgaggaagccttaaaaggtggtataaccttatt
>08B02447_95/08B02447_95_SP0793
ttgcttctagcctagcaggtggaggtggtcacgcctatacttcatccaagcatgccttgg
ctggcttcaccaagcagttggctctagactatgctgaagctgggattcaggtctttggga
ttgctccaggagcagtcaagacggctatgaccgctgcggattttgagccaggtggcttag
ctgactgggtggctagtgaaacaccaatcaagcgctggattgaaccagaggaagtggcag
aagtcagtctctttttggccagtggaaaggcatctgccatgcaaggacaaatcttgacaa
tagatggtggctggtctttgaagtaggaggagttggatggaaatcaaaaaacactttgga
gtctacgctgtttgcttagaaaatgggaagttactctgcattgaaaaagcgagaggccct
tatcaacatcggtatgatcta
>08B02447_95/08B02447_95_SP0806
aagctgcaggacttgatacccacttgtttaccagtatcgtgaatttaagacaagtattag
acatataagaaaaaggaataagatgacagaagaaatcaaaaatctgcaggcacaggatta
tgatgccagtcaaattcaagttttagagggcttagaggctgttcgtatgcgtccagggat
gtacattggatcaacctcaaaagaaggtcttcaccatctagtctgggaaattgttgataa
ctcaattgacgaggccttggcaggatttgccagccatattcaagtttttattgagccaga
tgattcgattactgttgtggatgatgggcgtggtatcccagtcgatattcaggaaaaaac
aggtcgtcctgctgttgagaccgtctttacagtccttcacgctggaggaaagttcggcgg
tggtggatacaaggtttcaggtggtcttcacggggtggggtcgtcagttgttaatgccct
ttccactcaattagacgttcatgtccataaaaacggtaagattcattaccaagaataccg
tcgtggtcatgttgtcgcagatcttgaaatagttggagatacggataaaacaggaacaac
tgttcacttcacaccggacccaaaaatcttcactgaaacaacaatctttgattttgataa
attaaataaac
>08B02447_95/08B02447_95_SP0841
aatgcaaaagcgacgatatttcaatctaatatttatgcaagagttcaagggcgatttgac
catgtcatttccaatcctcctatccgtgcgggcaagcaagtcgttcatgaaatcatcgag
aaaagtaaagatttcttggaaattggtggagatttgaccatcgtcatccagaaaaaacaa
ggagctccaagtgccaagtctaagatggaagatgtgttt
>08B02447_95/08B02447_95_SP0909
aatctgtctctcctagctccaaatgaaactgactgattatgtcaagcaggtttcactaga
agacttcggcagaccttttatccatcatgtccagtggaataggcgtctacgttcgacagg
tgggcgatttttccccaaagatgggcatttggattttaatcccaaggtttatcaggaact
ggggttggacgtttttaggaaaattgtccgacatgaactctgtcattatcacctctattt
tcaagggaaaggctatcaacacaaggatcgggattttaaggaactgttgaaagcagtgga
tggattacggtttgtaccatccttgcccaatagtaactccaagccaatcaagctctatcg
ttgccaatcctgccagcaaacttatcagcgtaagcgtaggattgatacccaacgctat
>08B02447_95/08B02447_95_SP0930
gtctatgggataatctgtatggctatgataaggttttacagactgctgcagaaaaaggtg
tttcagttattcaaaatatcacacaaggggatgctcattttcagtttggggacatggata
ttcagctctataattatgaaaatgaaactgattcatcgggtgaattaaagaaaatttggg
atgacaattccaattccttgattagcgtggtgaaagtcaatggcaagaaaatttaccttg
ggggcgatttagataatgttcatggagcagaagacaagtatggtcctctcattggaaaag
ttgatttgatgaagtttaatcatcaccatgataccaacaaatcaaataccaaggatttca
ttaaaaatttgagtccgagtttgattgttcaaacttcggatagtctaccttggaaaaatg
gtgttgatagtgagtatgttaattggctcaaagaacgaggaattgagagaatcaacgcag
ccagcaaagactat
>08B02447_95/08B02447_95_SP0931
ttcatgttataatggataaatatgaataatcggagtgagactatgaaatacaaacggatt
gtctttaaggtgggtacttcttctctgacaaatgaggatggaagtttatcacgtagtaag
gtaaaggatattacccagcagttggctatgctgcacgaggctggtcatgagttgattttg
gtgtcttcaggtgccattgcggctggttttggagccttaggatttaaaaagcgtccgact
aagattgctgataaacaggcttcagcagcggtagggcaggggcttttgttggaagaatat
acgaccaatcttatcttgcgtcaaatcgtttctgcacaaatcttgctgacccaagatgac
tttgtggataagcgtcgttataaaaatgcccatcaggctttgtcggttttactcaaccgt
ggggcaattcctatcatcaatgagaatgatagtgtcgttattgatgaggtcaaggttggg
gacaatgacactctaagtgcccaagtagcggcgatggtccaagcagaccttttggttctc
ttgacagatgtggacggtctctatactgga
>08B02447_95/08B02447_95_SP0932
agtggaaatgcggttgttcttcgtagtggtaaggatgcctatcaaacaacccatgccatt
gtcacagccttgaagaagggcttggagacgactactattcacccaaatgtgattcaactg
gtggaagatactagccatgaaagtagttatgctatgatgaaggccaagggctatctagac
ctcctcattcctcgtggaggagctggcttgatcaatgcagtggttgagaatgccattgta
cctgttatcgagacagggactgggattgtccatgtctatgtggataaggatgcagacgaa
gacaaggcgctgtctatcatcaacaatgccaaaaccagtcgtccttctgtttgtaatgcc
atggaggttctgctggttcatgaagataaggcagcaagcatccttcctcgcttggatcaa
atgctggttgcagagcgtaaggaagctggactggaacca
>08B02447_95/08B02447_95_SP0938
tatacagggagtaagcatgcaaattcaaaaaagttttaaggggcagtctccctatggcaa
gctgtatctagtggcaacgccgattggcaatctagatgatatgacttttcgtgctatcca
gaccttgaaagaagtggactggattgctgctgaggatacgcgcaatacagggcttttgct
caagcattttgacatttccaccaagcagatcagttttcatgagcacaatgccaaggaaaa
aattcctgatttgattggtttcttgaaagcagggcaaagtattgctcaggtctctgatgc
cggtttgcctagcatttcagaccctggtcatgatttagttaaggcagctattgag
>08B02447_95/08B02447_95_SP0954
agagttcattatgtcttgaccaaggaagactattttgcaaataaataagcagttgaaaag
aaatttttcgactgttttttcttcctcttacgaataatctaagagaggagaaaatatgga
agcaattatcgagaaaatcaaagagtataaaatcatcgtcatctgtactggtctgggctt
gcttgtaggcggatttttcctgctaaagccagctccacaaacacctgtaaaggaaacgaa
tttgcaggctgaagttgcagctgtttccaaggatttggtatccgaaaaggaagtgaacaa
ggaagagaaggaagaaccagttgaacaagatctaatcacagtagatgtcaaaggtgctgt
caaatcgccagggatttatgacttgcctgtaggtagtcgagtcaatgatgctgttcagaa
ggctggtggcttgacagagcaagcagacagcaagtcgctcaatctagctcagaaagttag
tgatgaggc
>08B02447_95/08B02447_95_SP0975
gttaatgatttggctcaggctttgggaaaagacagttccaaggattttcgtgagttgatt
aaaaccttgtccttaatggaaagaaagcaccagattcgctttgaagaagatggcagtctg
accttggaagccaagaaaaaacatgagattaccctcaaggggatttttcatgcccataaa
aatggttttggttttgtcagcctagaaggggaagaggacgacctttttgtagggaaaaat
gatgtcaactatgctattgatggtgataccgtcgaggtagtgattaagaaagtcgctgac
cgcaataagggaacagcagcagaagccaaaattattgatatcctagaacacagtttgaca
acagttgtcgggcaaatcgttctggatcaggaaaagcctaagtatgctggctatattcgt
tcaaaaaatcagaaaatcagtcaaccgatttatgttaagaaaccagccctaaaattagaa
ggaacagaagttctcaaagtctttatcgataaatacccaagcaagaaacatgatttcttt
gtcgctagtgtactcgatgtagtgggacactcaacggatgt
>08B02447_95/08B02447_95_SP1007
gtgataacaccagtgctgagaaccaaccaaacgcaactgcagaatctaacattgaaactg
ctagcgacgaaaacaaaccaagcaatacaagagattctaaacctgctgaatcaacttcag
aaaatgaaacaacagaatcttctacaactactggaaatcaagaaaaaccagtagaataaa
aagaaaggcgaagtagctgagctacctcgtctttttagcctttataagctacgatgccaa
tgatggtatcaactgcacgttccatagtctgaaggctaacgtattcaaaacgtc
>08B02447_95/08B02447_95_SP1016
aggctagattttccaacgttggggcggccgatgatagctgttgaaattccttcccgaaga
attttacctcgacgggctgtcctaaggagattagttagcaattgctcaaactccatagtc
ttctcgcggacaacggcagtagtagcttcctcaacatcatcgtattcaggatagtcgata
ttgacttcaacttgggcaagtgtgttaaggatttcttgacgggtattattgataagatca
gaaagggaaccatcaagttgtttgaccgcaatgttcatggccttgtctgtcttagcgcgg
atgatatccatgaccgcctcagcctgtgtcaaatctacgcgaccgtttaaaaaggcacgt
ttggtaaattcaccaggttcagccaaccgagctccttcacggatagctagctggagaatc
tcattggtcaccgcaatcccaccgtgggtgttaatctcgataatatcctcacgagtgaag
gtttttggagatttcatggctcccaccatgacctcgtccatgactttaccagtcagagga
tcaacgatgtgaccgtagttgagagtgtggctagcaaccttgttcaagtcttttccttta
aaaatcttttgcgcaatagcaaaactgtctgttccgctcaggcggacaataccaatagcc
ccttcacctagtggagtagagatagcaacgatggtatcaaattcacgtgtaatcataata
tttcctttaatcaat
>08B02447_95/08B02447_95_SP1121
atctaggagcacatagggaagaactaaatggagagcatggctataccttccgtgtttggg
cacctaatgctcaggctgttcacttggttggtgattttaccaactggattgaaaatcaga
ttccaatggtaagaaatgattttggggtctgggaagtctttaccaatatggctcaagaag
ggcatatttacaaatatcatgtcacacgtcaaaatggtcatcaactgatgaagattgacc
cttttgctgtcaggtatgaggctcgtccaggaacaggggcaatcttaacagagcttcctg
agaagaaatggaaggatggactttggctggcacgaagaaaacgttggggctttgaagagc
gtcctgtcaatatttatgaagttcacgctggatcatggaaaagaaattctgatggcagtc
cttatagttttgcccaattgaaagatgaactcattccttac
>08B02447_95/08B02447_95_SP1155
taaaatttgttgattttgtgacgattttagtagatgcacgcttgcctctatctagtcaaa
atcctatgttgaccaagattgttggtgataaaccaaaactcttgattttaaacaaggccg
acttggctgatccagcaatgaccaaggaatggcgtcagtattttgaatcacaaggaatcc
agacgctagctatcaactccaaagagcaagtgactgtaaaagttgtaacagatgcggcca
agaagctcatggctgataagattgctcgccagaaagaacgtgggattcagattgaaacct
tgcgtaccatgattatcgggattccaaacgctggtaaatcaactctgatgaaccgtttgg
ctggtaaaaagattgctgttgttggaaacaagccaggggtcacaaaaggtcaacaatggc
ttaaaacc
>08B02447_95/08B02447_95_SP1213
cgcgaagagaccttgttatccttctcaaagtaagcatttggaaaggcgaaactacggacc
ttgttaaactcactctctgcatactgttctaggctttccccaatcgcttttgtagattgt
tgagccttaaaattcttataaaactcgacttgttcactggctgctttgagctgggcttcg
tagttttgcttaacagaagccaaagacaactcattttccttttcttgcagtaggagctga
tttttgacctgattgcgttctttttctaggtcagaaagggtcttttgcagttgattttca
tgctccaaacgcaaggtcgccaactggttttccaaggcctgtacttccttgtccttagcc
aataaggcctgatggcttgtctgttcaacttctttcttggccaattctttttctgtatca
aagttttggatttgactctgcaattgcgcaatttcttgatccttctgagccagtttagtc
tgttgctcattcatggccttttgctcagccaaggccagttcctgcttcatcctatcgtgt
agttccttatcaaac
>08B02447_95/08B02447_95_SP1238
ttataggccatctgaattttccgacggcgggcagtttcatcgatagcacgttgcatagac
tgggtaaccgtgtctgcatacatgatgacatggccttcactgttacgagcagcacgtcca
atagtctggatgagtccacgttcgttgcgaaggaaaccttccttgtcagcatcgagaata
gctacgaggctcacttcaggaacgtcaattccttcacggagcaggttaattccgaccaag
acatcaaagacacccaagcgcaggtcacggataatctccgtccgttccaaggtcttgata
tccgagtgcatgtacttaaccttgatacccatttccttgaagtagtcggtcaagtcctct
gccattttcttggtcaaagttgtgataaaggtacgctcatttttttcaacgcgggcattg
atttcacccaagaggtcatcaatctgtcccatagtcggacggacttccacc
>08B02447_95/08B02447_95_SP1244
gttaagttagaagcgacttggacaccaacatcactcataatcaacagttcttccagttcc
tcgaaaaattcttcgtcaacagagcggaagttagcaaagaaggcattcaagcgggcaccg
aaacctgtgcgagttttcttaagactgcggtcatatttttcctgaacagtttcttctgtt
tgaggcctttctgcttcaagaacttcagaattattttcttctacagtctctagaaactca
gtattcccttcttctgagtgtggaaattctttgacttctttttgagaaacttctataact
ggctctaaatccagactttcttcaactgtgtcttggatttcctcttcttggaacacagct
tgttcaacaatttcaacctctgcttcttcctgagaaacttcctcaacttctgtgaaggta
ggatcaacatcttcagacaaatcaagattttccagagcttcttttacaacttcttcgatt
ttaggttcttctttttttccgaatagacggtcaaacaatcccatatcttagttctccttt
agcacatattcttcgatagcccaggcgacagcttcctc
>08B02447_95/08B02447_95_SP1245
caaaatcaactggaacaaaagtcaaagctggattgaatttggcataaagactttcttggt
ccgattgaatttgataaacagttccttctgagatagcgtcaagaggcagtgataatttct
ctgtttcttcatacaagcgtgccacatcatcatatgaaaagactgtcttatcaaggattt
cacctgtatttttctgaaccaaaccaccattaaaagtaatggtatactcatcttcatggc
cgtcagtccctaactcatggagaaagaagtccatggcttttaagggacgaccagttgtca
atacgaccttgataccacgatcacgcgcagctttcaaggtttccttggtacgatccgtca
gccttttatcagtagtcagcaaggtcccgtccaagtccaatgcgattaattttatatctg
ccattataagccctccatataagctataaccgactggtccttatggtgaccaatcacagt
ctttgctaattctaaaatttcaggtcgtgcattttca
>08B02447_95/08B02447_95_SP1357
tcatcaaaacaccaatgaaaaattggttaaaaatcatggtcaagccagctgccaactgtt
cgatgtccgtggttacacgactaaccatctctccactaccttgcctatctacaaaggcaa
tcggtaaacgatggagcttatggatgattcgctcccgtaaatctctggtataagagaaga
ttagacgattatagaggagaggattggcccattgtaccagagtatttcctattaccacca
agagcatctggagaaaaatctgccaaaaaactggtgatgaaccagccactaggacttggt
caatgacctgcccaatcagaataggtaggtaaattgataagccaacttgagcaatagttc
ctagaaaggctaggaaaaggaggaaaggatggcttgctaaatctacggctaaacgtttga
gcgtctggtttacagtttgtcgtttcattctagtcctcctttccatgttgggatgcattg
atttca
>08B02447_95/08B02447_95_SP1358
tggtttacagtttgtcgtttcattctagtcctcctttccatgttgggatgcattgatttc
acaatagacttggctggatttcatcaagtcatcgtgcttgccaacagctagcaactcacc
tttttccaagaggagaatctggtccgccatctgtaaagttgaggttcgttgagagatcaa
aattaagctcgtgtttggaaaattttctctaatagctttcaagagcttggactctgtaat
ggtatccagtgccgaggttgcatcatctaggatgagaaacggagcttggcgcaagactgc
tcgggcgatagacaatctttgtttttgtccacctgagaaatttcgcccccctgcctcaac
tagagcatccaagagtccttccttttcactgacaaaatccttagcttgcgcaatctccaa
ggcctgccagagttcctggtcagatacttcttgattgaaacctagagtcaagttggaacg
aatggttcctttaaagagttcgaccttttgaggtacataggcaatccaagaccgccactg
ctccaaattaagaggactacgtccattttgataaaggtcaatgttccccttgtctactgg
ataaagtc
>08B02447_95/08B02447_95_SP1380
gaactcctatcccaatcatcacattcgaaaaaatagactgatactttctgaagaccgtag
tttgagccaagaaatgtactgccactaccatcactaaagtaacagagacaaataataagg
tcaaggacagtagcatcaaaggcaaacccaaccacagagaaggtgctagcctaatgtaga
ggaccagaaaataagctaggattggtacaattccagctagagctggcaagaggacagaca
gacctttggccattataatctctgattctttaaaggcatagggcctataggaggccaggt
ccttactctcataaaagacattgtaaaatgcagtgaaagaagttgaaaaggccagcacca
gtaaaatagcaaccatcgagctaaaataaataggtatttcctcaaaaggaaaatgaatgg
ctatattactaaaacagatgagcatcaagagactggaaaaaatgtaagaacttaggactc
tagcggaaacatttacttttttcccaggattcttagcctgcttctttcgtagattagcca
gattagcttcttgagatgaatagaggatattgatatcaactaattttttaatgaccttga
gacg
>08B02447_95/08B02447_95_SP1382
tatgacttatttgacttaggagagttcaaccaaaaagggactgtccgcaccaagtatggt
ttcaaagaagactatcttcaagccattcaagcccttaaagcgcagggaattcaacctatg
gccgatgtggttctcaaccacaaggctgctgctgatcacagggaagcctttcaagttatt
gaagtggatcctgtagaccgtacagttgaacttggagaacccttcaccatcaatggctgg
actagttttaccttcgatggtcgccaagatacctacaatgacttccactggcactggtac
cacttcacaggtacagactatgatgccaaacgccgtaagtctgggatttatctgatccaa
ggggacaacaagggctgggctaacgaggaattggtcgataacgaaaacggaaac
>08B02447_95/08B02447_95_SP1383
gtccgtggtcagcgacctgtccacccatttcagcatagaatggcgtttccgcaaagataa
gtgaggtagttccttctgatacagcttctacttctgcattgtcagcaacgatagccacca
atttagaagacaattggctagcattgtggttgaagacactttctacagtgatgttttgaa
gagtttcattttgcatacccattgagccacccttgacagctgacgcacgcgcgcgttctt
gttgttctttcatggctgcttcaaaaccttcacggtctacagtcataccagcctcttcag
caatttcttcagtcaattcaactgggaatccgtatgtatcatagagtttaaagacatctt
gaccagcaatgacagattgacctttttctttcaagtctgccacaatgccttgggcaaagt
gttgacctgagtgaagggtacgggcaaatgattcttcttcgctcttaacgattttctcaa
taaagtcacgtttctcaagcacttctgggtagtagctttccatgatt
>08B02447_95/08B02447_95_SP1419
ataataaataagatccgcaagatagccttttctctctacaccattaacaatggtttgtag
ataggacattccagccttttccatgacacgacctgaagctgggttgagactggcataacg
tgctctgaccttttgaaaacctgcttgagtaaaacaaaagtccaagatagctttcaaagt
ctctgtcatcataccatttccccagtaagccttgcctaacacatagccaatttcacagct
taaatcagcctcgtctatcttaacaatgctgatatctcctatcacttgctctgggttttc
ttttagacaaatggcccatttataatagttgagattagtataggaagcaacccaattgca
aatcgagtttcgagtgatttcgacatcaggatggggatcccaggtaacataggtcagatt
ctcagcggatgaagcccaattttgaaacatggcttctgcatcactctccacaaatcttct
taaaatcaaacgttctgtctgtaatatttgcgtaccgatagatttcatgatgctacctca
cttccttatttctatactcgtagtaaaaaggctcaactcagtaacagctagaaaacgagt
ttgtcttctaatttcttgacgcagttgctgcctggtttgaaat
>08B02447_95/08B02447_95_SP1453
tgttccgatagttgtttttccatccttcttcttgatggtgacatccatgagaacaccacg
ttcagtccacttagcattctcttcatctcccatagattcaattcgttaattggaaatgaa
gttccccatttaatagacaatgagcttcttatctccatctttttccaccgtttcagatgg
ttcaacaacgtgaggatgccctccaaagataatatccgctccccaatcgatcatcttgtg
ataaagagctttttgttcttcagttggttccaatcgatactcaacacccatcagaggcat
gataatggtgatatctgcttccttctctgcccgttcaacttcagccttcatcttatcttc
gtttaaatctaaaagataacgattatagtcttcctgagaaatatactgctcaattccatt
gaaaccataggaataggctaacaatgcaaccttgataccattcacttccttaatgaccag
cggagcctgatcacgttgttcgtgcgtataaactccgattggagtgattccagctttctc
aataatatcggccgttgaaataactccctcaatttgcgaatccaaaatatgattatgagc
taaatccagcacatgataacctgcttccttaatagcatccataacttcagcaggagcatt
aaagagaagataacccgctaaataatgatccttattaatggttccttcgaaatc
>08B02447_95/08B02447_95_SP1474
gatttggtcaacaatcatttgctcacgttcacatggatctgcgattacaaactgcttacg
aaggtcttcttcatagctcaatgctgactgaattttggtttctttccccaagaaacgatg
gccacggctcacacgacttcccttgatatcaaggaaatccaagtcaaactcttgctcatc
caagagaacagttaaagtgtgaacagggcggatgtattcaaagctatttccagcccagtg
catgctgacagggaaagtcaatgacttcaagacatctacaacaccaggaacaatggcttc
aactgattggccaacttcttccttagtgacatagacatattcttcacccttaatttcacg
gaattcgatatcttcaacagtcaaacctttcccacggacaaatccttgagctgctttggt
gaagtttccatcactatccaaggcaattttctttgctggtcccttgaaatcttctgtcaa
atcagactgtttgtctgataaaccagtcacacgaacagccaaacgacgtggtgttgagaa
ggtttgaatggcttcaaaa
>08B02447_95/08B02447_95_SP1623
gaattcttgggaagagagctgtggctaggaagcctcctactgaccagacaatcaatagga
ctcgccatagagtgaatggcatgcaggctctaaatacggataagaaaccaattgacccca
agagataatagaggagagttgagatttctaactcagaccaaccttgactcgttccaaaga
ttttcacaaaaagaacgctaaacacgaccatgagggcacttggtagggcacgaagcatgg
atcttctgaggaagtttggctcgacaggtttgatatttcgctcaaaagtcaaaacgaatg
gtgggaaaccttccacaaactggtcaatcatggtaatctggattggaatgaaggggaaaa
tcaagatccattcagaccgacctagtaaagcactggcgatacagat
>08B02447_95/08B02447_95_SP1674
tattttttgcaagctgaaacgattacagatgatttatcttctcaacaagtcacccaaaaa
ttacatatttctcaagctgctttgacccgctttgctaaaaagtgtggctttactggctac
cgagaatttattttccaataccaacatcaggcagaaaatcaagccaaccaagtttccaag
cacagtccactgaccaaacgagtcctcagaagttatagcaatatgagggaacaaacacaa
gacttgattgacgaaatccaactagaacgaattgcccagctaatcgaagatgctgagcgt
atctacttctttggaacagggagttctggcctcgtcgcccgtgaaatgaaattacgtttt
atgcgattaggtgtggtctgcgaagctttgacagaccaagacggctttgcctggacaacc
agcatcatggatgaaaattgtctagtactgggcttctcactttcaggctcaactccttct
attttagatagtctattagatgccaaggagatgggggcaaagactgtactctttacaagt
gttcccaataaagatagccagacctatacagagactgttcttgtagccacccacagccaa
ccctcctatatccaacgaatatccgctcaacttcctatgctcttctttatcgatttgatt
tatgcc
>08B02447_95/08B02447_95_SP1734
aggcaatggagtcacgcttgttttttcgcttgatgctagaaatatctggccagccttcac
gcaagatacggcgaaggagggcattgaccaatttttcactgccttttttacgaagtttgg
ccaattccactgcttcattgaccacagcatgatctggaatcttgtccaaatagcggagtt
ggtaggcactcatgagaagaaggacatagagccagctgtctaactggtctctgtcttcga
taaagtgggataggtaccattccagagtcagtttacgggctaccgttccatagaccagct
cggtcactaagcccttgtctgctgccaaaagttgacttccctttagatgcttatttaagg
cgatatttgagtatgcttggttcacaaaaacatcctctagcactgctagagctaaacttc
tagccgtttctactttagtcaccaaatcgttctcctacagtcaatgtacgtccaactccg
ttgaggaaggaagcaatgtccatctta
>08B02447_95/08B02447_95_SP1736
tagcgaatcttctgaaccaaacaggcgtactcgttcttcctgactcaagccttccagagg
atagagaatcttgtcatagctagaattcagaaatcctggaagcatggccttgaggataga
gattttgtaggagaagacagatttgcgtaactcctcagccagccagagttgttctggcgt
gagaacaggagaaaaatccagcacctctgcaatatcttttaaatcttgctccatctcttc
tccatctgattgggactccaaaccaagaacaatcccttgaatcaggcgattacccttacc
aaaaggtacatgaacccgcatcccaacttccagcattccctcaaattcctccggaatcct
gtaactatagggctggtccgtctgcatcaagggcacatctacgataatcttagctagggc
catcttctcacctcctccttgtcagtacattcttgcaatagaaaaaataagattgagtcc
ccccaac
>08B02447_95/08B02447_95_SP1781
ctcttatttctctaattctactaaaacactaagggctgataaggcgtaaagcggtgctgt
ttctgctcgcaaaatacgaggacctaggcctaccaaaacggctcccttagcttcaaaact
ttcgatttctgcaggtgagagaccgccttctggaccaaagataaagagcagtttggctcc
tgtttcaagaccagtgactgcttgcagaagcgcagcggcttctccttctttacctgattc
ttcataggctactatgatagagtcaaactggtccagctgagttagaaaatctgctttttt
ctcgaaaagtttaatacttggtacaatattacgcttgctttgctcggctgctccaagggc
aattttttctagtttttcaacttttttacccaatttcttgccatcccacttggcaactga
ccagtctgcaggaaaggcccagatttggctagcacccagttcggttactttttgagcgat
gaactccagcttgtctcccttgggaaatccagatgcgatggtcacttgaactggtagttc
cacattgtcatttaattcttggaccaactcaaactgacgattttccatatccagcacgcg
cgccaagcgcttgatgccatcatcaaagactaaggtaacctcatcctcttctttcaagcg
cataacctgaaacatatgcttactggtttccttgttctcgatagtgacaggagagatagc
actgccttttacaaaatactgctgcatgctagcctccaatcacaccagagatatccttgg
ttttctta
>08B02447_95/08B02447_95_SP1785
gttccacaagcaaaagctagcataataaagacaacagctagcacataaaccaaataagtc
ccaattttcttcataacacctccaaccaactcctagtatcttggataaggataaaattct
ccctcttccaagccaacttttccttcttcaaagacttcttggttccattccatgacaaat
tcctctgcttctgggtcttccaaaaagtccatgaggacatctagcccaacctcagcagta
tctttaaggaaaagcacaaaataagctaaaaattcacgggaaaatccttttttaggcagg
taaggaataacagtcaaatagtcttcctcattgactgttgacttagcaggattgtagaaa
aggaccgcttcctcaaaaagaatgtcatctgatgaaacctctccgtcttcatccaccatc
tccacacctgcagcattttgcgcttccaatagaaaactcacttctaccgcatggttgcgt
ttgtcccagctaatctcaaagtcaaagggaaagttcttgtccaactcttcctctaaaaca
tctaaaaatccgtatgttgccattttgtcctctttctatgcgactctttaatcgccccga
ttgctcggaaatatgctaaa
>08B02447_95/08B02447_95_SP1811
gctgtatcagccagatctttgacaaagttctccacaccgtactgaaagagggggttgaag
taggtcatgatgaccagtggaatctctgtttcaatggttttcaaggtttcaactaaagcc
tgggtagaggtcccgtgggctaaactgcgcaagccagcttcttcgataacaggtccatct
gcaacagggtctgaaaagggaatacccacttcaattgcagagacacccaaatcttctaaa
aagtgaattgtttcagcaagaccgtccaaacctttctcgtggtcaccagccatgatatag
ggaacaaaaattccttttccagctgctttaatagcattcaatttttctgttagtgtctta
ggcatgagcttctcccttctttgctgcatctgcttccaagcggtctttgacttgaacc
>08B02447_95/08B02447_95_SP1812
tctggaccaataccaggatagtccaaacctgctgagatagagaaggcttcaagaatttga
ccatgggcatcttggagcacatccatgagagaaccgtgaagaacacccggacgacccttg
gtcaaggtagcagcgtggtgctctgtatccacaccaagccctgctgcttcagttccatac
atagctactgactcatcttctacaaagggatggaagagcccaatagcattagatccacca
ccaacacaggctactagagcatcgggcagattttgacctgtcatatcgcgatactgttgt
ttagcttcgcgaccgatgacactttggaagtcacgaacgatttctggaaatggatgaggc
cccaaggcagaaccaaggatatagtgggtatcgtcgatattagccacccatgaacgaagg
gctgcattgaccgcatccttgagcacgcgcgaaccatctgtt
>08B02447_95/08B02447_95_SP1813
aatgtttctgggacaaaacgtccgccgaattttccgtaaaatccatctttatttggttcc
tgatatgccatgctttaccctctctataaatcttctaatcttttcatgatctttttgtcc
atctgtctccactccgctcgatacatctactgcatagggagtaaaatgttgaattgcttt
tactacattatcttcattaaggccacctgcgataaagaagggctgtgctagtccagtcgt
atccagttgaccccaatcaaagggctggccacttcctgccacaggggcatcaaagagtag
ataatctgcctgagaattggggacatgcccatttccatctacctgcacagcctgaatact
ggcacaaggcaaattctcaaataaatcatctgccacctgaccgtgaacttgaaccaagtc
caagccaactttgtcaatcgcttccagcagttctacccgacttggtgaaacaaatactcc
aacctttttcacatctgaaggaataagctttgccaactcagctgcctcttctaaagtcac
ctgtcttttactaggtgcaaagacaaaaccgatgtagtcggctcctgctgaaacggctgt
ttccaccgcttcttcggtcgatagtccacaaattttaacctttgtcaatctgcaactcct
tgattctctggaccacattttctgcctgcataagagctgtccctaccaaaattccgttaa
agtatggggctagtcgttccgcatcctg
>08B02447_95/08B02447_95_SP1817
aatttttggtgctccagaaacggttccagcaggaagcgttgctttcaaggcatccatggc
agtgagttctgcaagcaaacgtcccttgaccacactggtcaaatgcatgacgtagcggaa
gagctccacctccatatacttagtaacttggacactggccgtttcagagatgcggccaat
atcgttacgccccaagtctaccaacattcgatgttctgctgtttccttctcatcagagag
gaggtcagtcgccaaggccttgtcttcttcatccgtagcccctcttggtcgcgtccctgc
aatcggattggttgtcacgatgccatttttgacagaaaccaaactttctggactagctcc
gatgatttgataatccccaaaatcatagaaataaaggtaattagaaggattagtcacgcg
gagatttctgtagaagtcaaatggatttccagtaacttctgctgagaaacgctggctgag
tacacattggaacatatcaccattacgaatcaagtcgcgagcagtttctaccattacctc
aaacttatgtggagcgatatgcggtttgaagtcaagtggtgataaatccaagtcttcaaa
ttcatttggagcaggaatgcgtaattcctcaagcacttggttcaaggatttttccaaggc
ctcttgactgcgctcactataaagtgcatcctctatgacatgtatcttctccttcttgtg
gtcaaaga
>08B02447_95/08B02447_95_SP1839
ccacgctcggaaacaggggagtcgtacccctgaggaagttcttgaataaaggaatctgca
tccacaaaggctgccgcagcctgaacctgctcatcactggtttcttggtacatggcgata
ttggacttaatagttccatgatagaggaagggttcctgcaagaccaaaccgatgtttttt
ctcagctcttcttgactgaaatccctgatatccacatcatccaagagaactctccctgac
tggaattcataaaagcgcatgaggacattgataatagacgatttccctgaacctgtatga
cctacaaaggcaatggtttcacccttattaacagagaaagaaatgtcatccagaatcgga
tgtttaccgtcatatgagaaacacacatgttcaaaacggatattgccttcttggactttg
gcttgcccattttcttgaagaggttcataggtcctctcgtctatcagggcaaagacacga
cctgcagaaaccatagccgtttgcagagttgaaaagttttgcgtcacctcaatcaagggg
tcaaaaaggcggttgatgtactggataaaggcatacatggtcccgaccgttatcccgata
gaaaaac
>08B02447_95/08B02447_95_SP1852
gcttagagagattgatggtaatttcaagttctccataatcagatggaacacgataagcga
tatttttagcaatggccttgagtttgatgtagtcatttttctgactgagttgataaaaat
cctctatcgcttgctcaggagagtaggcataggcttcccagaagtcacgattgacctgac
tcggacaaggagtcaccaagtccatcaattcagtaccaaggatttcacgcgcagtctgac
tatcctcaatcgtctctaatcgaacggcttcctcaactagctggtccttgaggtcaatca
atttatccagattggtctcaacttccaaaacaccttctcccactcgtgccaaaacacgat
tggtcaggtagattcgatccatttcctcaaatgaactttcagaaatgacatgtgttacaa
atttatctactaagatcactatagagcctccttttgactagtca
>08B02447_95/08B02447_95_SP1853
gtatcaaggtaaatagcacgttgatcggcccccataccaatagcaaactggtccatgata
ccagagttgactccgataaagttgttttctgtttgttttccgattttaaccaaatcgaga
cgctctaattttaaatcaaagagatgctctgccacgactcctgtcaagagctccaaggat
gctgaagaagacaagccagcaccatttgggatattcccataaacataaaaatcaaaacct
ttgtcaatcacgtgcccagcttcttgcaagaaatgaaggacaccttttggataattggtc
cagttgtgctctttttcaaacttgaggtcagcgagaggcacttcgataatgcccttgtcc
tcaaagttagctgagtagaaacgcaagacttggtcgtcacgcttacgagctgcaccgtaa
gttcccaaggaaatagcagcaggaaaaacgtgcccaccgttgtagtctgtgtgttcacca
atcaaattaatacggcctggtgaaaagaaggtttggtctgcttcttgaccaaaaacag
>08B02447_95/08B02447_95_SP1854
aatcctttttactaaaattttactaaaatatcagtaaaaagaagaaaaatatgatatact
aacctaatcaaggaggatttatggctaccttaaaagacattgcacagctagcctctgtct
caatcgcgaccgtatcccgtgtcctcaaccgcgaccagagcctatctgttacagaagaaa
ccagacaccgtattttaaccgttgctgaagagttaggctacaccaaacacctcaagacag
gcgagtcccacaagcccaagcaaaagattgccattatccaatgggtcagcgaacaagggg
agctagacgacctctactactaccagattcgcctaggaatagaaaaaagagcccaagagt
tggactacgatatcttgcgctattttaatgaccatccttttaccttaagcgaggaagtga
ttgggattctctgcatcggaaaatttagccgagctcagatttctgcctttgaagaatacc
aaaagcctcttgtatttctagacagcgatacactttccctgggacatacctgtattatca
cggatttttacactgctatgaaacaggttgtcgattatttcctcagtcaagggatggacc
gcatcgggattctaacagggcttga
>08B02447_95/08B02447_95_SP1858
cattcctttgttataatagatttatgaacaccttgttcattatcattatccactaaaact
caaagaaaggatagaagcaaaacgtcagctttattcagttctgaacaatttgccttaagt
gtccatatgactaacattgaccgccgtatcagcaaaaccaaaaaagccatctatcaagct
tttatacaacttttgaatgctaagggctacgaggccactactgttcaggatatcattgat
ctcgcagatgtgggacgatccaccttttactgtcactatgagagtaaggagcttcttctg
gaccagctctgccgctacctcttccatcatctttttgaaagagagcaagccatttcaacc
gaggactacctcgcccacctctttctccattttcataaaaaccaagaccatatcaccagt
ctgctattttccaaaaatgactacttcctccgtcaactccataaagagctagaacaccat
gtctattccgtgctagctgataatttaaaagaagcccaccctaatctgcctacttcttac
ctccaacacttggtcatgtccaactttatcgagacattgacctggtggctcaaaaaaggt
caagatttcacagaccaggaagttgtccaattttatctagaccttctcattcctaaaaat
tgaatatagagtaaagcttcagttgtcttatttctaggttactgagttttttatcttttc
aacaacaaaagaggacccgccgatcctctttttcata
>08B02447_95/08B02447_95_SP1860
tttgaatatcccctgactgaatagcctgatagcgaagggctggctccatggtcgctacat
tgagattgagaccatacattgattgcaagcccttatttccatcttcacggtcgttaaact
cgagtgtaaaacctgccttcaactgcccttccacttttttcaagtctgaaatggtcttca
agccatattcttgagcaatctttttcggaacagctacagcataggtgttttgataagaca
tgggtttgagataggctagatgatcctgcttagcaatgccatcacgcgccacctgataaa
cctgttctggttcatgactcaccttgggtgatggttgaagcaaactttcagtcaccgtac
cagtaaattcaggatagatgtcaatatcgccttttttcagagcttcataaaggaagcttg
tcttcccaaaattcggtttaacagtcgcagtcatgctggtattttcttcaatcagcaact
tatacatattggccaaaatttctggttctggacctattttcccagcaataaccaagtttt
ccttctctttttgaaccaaaagagctggactataagacagacccagtaataaagccacca
aggcaaaacctgagaa
>08B02447_95/08B02447_95_SP1863
tgtataggttgtgagcatttttcacttgttgtgacatattctaaacctcatttcccttct
ctttcaaattcgccaaaattctttcttgaaaaccttcaaattggtgaatttcttcctctg
aaaatcctttgtaaaagatagtatccaatttctgactgacacgatgccccacttctttct
gggacttgcctaactccgttaaaactaaatacttcttacgcttgtcttttccacacggac
taacaattacaagcttttgttcctctagcttttttatcatagtcgtcagcgtattattcg
caagtccagtcgcaagcgcgatatctgtcgcagttgcgcagccagtttcactattccata
aaaccgctaaaatcttgccctgttcacccctataaagagcctcaggatcttgactcagta
acttttgaaaaatccgcccattcaacaaacgaatatgatgggctagcaaatgaccatctt
tcataacacctccaatttatttcgatatcgaaatgaataaaacaattgtaacactcatcg
ttctaactgtcaactatttcgatttag
>08B02447_95/08B02447_95_SP1908
ctgcattattttcacgcatagcacgttgagcacgactttccaagagttggaatcctgtga
caagtacttcggtcacgtagttcatttggccatttttctcaaagcgacgggtacgcaatt
ctccatcaacggaaatgagactacctttggttgcgtagcttgccaaagtttctgctagtc
tgccccataggaccatattgacaaaatcagcttcacgttcaccgttttggtctttgtaac
gacggttc
>08B02447_95/08B02447_95_SP1909
tgaatcatgaaacctgtcgcctgttgattggccataatggtcatatctgtaatctgaaca
cggcgaggctgactggtcacatagactactgtgtctgcaatatcctgagcttgcaaggct
tctattccttggtaaacggacgcagcccgctctttatcaccatgaaaacgaacagttgag
aaatctgtttcgacaatcccaggctgaatggttgtcaccttgatatccgttgcgatggta
tcaattcgcagtccatccgaaaaggtcttaaccgctgccttggtagctgagtaaacagcg
gcaccagcataggcgtagattcctgcggttgaccccatattgataatatgaccttgattg
acttttatcattgctggcaagaaacagcgagtaaccgccatcagacctttaacattggta
tccaacatggtcaacatatccaactcctcatagtcttgatagggagccaagtcaagagcc
agtccggcgttgttgaccaagatatcaatcctccctatcgtttctagaatatcagagcaa
acagtcttcaccatgaccatatccgtcacatctagtggaaaagtccagacggtttgattt
ggaaagcttactgcaaactccgacttgaggatttctaatctgtctatccgtcgtcctgtt
agaacgacatcctcaccctgctccagataagcacgcgcaatcgcttcaccgattcctgag
gttgctcccgtaatcactacattttttgccatcttatttccttctatcagatgctgacaa
>08B02447_95/08B02447_95_SP1982
gacattggccaacatatggtcaatacggccacccaaggcaccgaaaatagtaacctgagc
ctgaggattttgttcaaagatggttaagagagccaattccaaatcggtatcatctttttc
tggtcgtgcttggacaaaatgctgggcacgtttttgaatcacctgtcgctcttcttcggt
cacagaatcaaaatccccaactgctagagcaagaggcaagtcttcttccaagacccagag
cgagcctcgatccaccccaacaaaagcatcaaaatctgtccgataatgaccgcggtctcc
gcctgcaaaaacggcaaccctagtccagttgttttctgagagtttgtactcgctcattga
catctcccttaaagacataggaacctgctacaaaaacggtcgcaccagcttctttagctt
gggcaatagtttggtcatcaatcccaccatccacttcg
>08B02447_95/08B02447_95_SP1992
cttataatctaactttaagtagagaatagaattttctagctgttctattttctacgtcta
gtctttcttcctagcaaagcaaaaccacttgttgccgccgctagagcaagactagcaagt
gctgcacttgatgctgaacctgtgttaggtaattgtttgccagcaggtgactggtaggta
acatcttgcattgttcctgcagttgcttgcggtgtacttgttgtcttaggagcagcatta
ggagccactggtctcttaggaactgtaaccatgacaatggcttgcactccaatcgtttct
gcttccttcacatcttccatagttttcgcattttcaatctctttgagagctgcttgtttt
tctgcttccactcttgctaaaagttctgctttttctttatcagaaagcggtgcgcctttg
atttcatcctgcttgtccttggctgctttttcaatggcatttttagctgattctttttca
gtagctaattgcttagaagcttgtgattgagctgagttttgtgaacctgtgtgagctgat
ccacccgcctggctaccaccgccttcattcgcattagcatctgagcttccagtattgcct
ccctta
>08B02447_95/08B02447_95_SP2000
catagtttcgaatagttccgtttgagaggtaaagctgatctgcgatttcttggttggata
agccccgggcgatcccctttaagacagcaatctcttgttctgtcaacggattgggacggg
tcatcaccacttccatcaattcaggcgaatactccttgcgtccttcgaggacggtgtgca
aggtttgcatgaggtctgcaacgcttcgttcctttaatacataagcatccactccagcct
tgaccgcacgttcaaaatacccag
>08B02447_95/08B02447_95_SP2052
atggtgcggttgactcgggtaaaaaaggcttcccaagttttttcagcatagatttccaac
tcactacccagcttggacttaacttccccatactctatgatgagactcaattccttccta
aagaaaggataggttcctatcgtctgagaaaattcacggccatttttcagggtttgagcc
agatcttgaccgatttctttaaagagctgggaaccttgttcctgcatcatttgaaaaatc
tgcgtcagctccattccctgtgaaatcatattcccccattcacgtgcataataggctgtc
aagtaggtctgcacaaagattccaataaagggaaggcgtgctaagatagaaaagacactc
atcttagaacttcttttataaaaagttagtgctaaaagggcaagcacggaaacaagccct
accatgcctagaaaaatttggggcagattaccgataatttgggtggcaatattgctacta
tccagttgtgggagcaggtaattccgtagccccagcataattaagagaagaaaacccagc
aaaatcaaaggataggtcgctacttcaattaattttttcttgaccttagccagattgtcc
agatattcttctatctttcccaaactcaggtggagatttccatgaacttcggctagggat
aactgagtgacaatggtacttgaacatcccaaactttccatcatttctgagaatgatttc
ccttgagacaagcccgcacgcatctggatcacacactgcttgtccaacaaagcactccta
tctaaaaaggagatagtctccaccagatgaaaaccgctagaaaagagattgttaaatagg
gtgatga
>08B02447_95/08B02447_95_SP2095
agtgaccaacattagtaaaaataccaaggccgtcactaagaggaagaaactcgtcacagg
gtaacgtctatcaaagatttccttcatcaattaatacctcctgaacaggaatatcatggt
tttcaggtataaagtcctgaatttgacaaggatgaaccgtactcaaagtatgaccagaaa
aatgttccagatagcggtcataataacctccaccatatccaatccgatatccatccgtcg
taaaagccaggccaggaacatgaatcaaatcaatctgagatgcatccactacttccaaat
ctccctgtggctccagtaaggcaaaggcagtttttaccaactgttgcggatcatagacca
caaagtccatgcgccccttgggataggtcttaggtgtcagaaccctcttgccgtccttca
gcgcctgctcaatcagttcctgcgtttgaaactcatgaggaaaagagaggtaggttgcga
tgaccttggcttcttggtagaagggatggtgtaaaagccgctcggttaaagcttggtcta
tagcctgtttttgctcttgagatatagccttcatttcatgcaagacttgcttgcgtaatt
ccgatttcatagacaagccctctattctgctgccttctttttcaggaaactagacaccgc
agccaccccaatagctaagacttcttccttaggactcatttgag
>08B02447_95/08B02447_95_SP2096
aactagacaccgcagccaccccaatagctaagacttcttccttaggactcatttgagggt
gatgaagagcgtagggactatcgatacctagccaaaacatcacgccatcaacctttgaaa
ggagataaccaaagtcctcgcctgtcatagcaggttcgatatcaatcaactcgattccgt
ctttttcgtcaaagaagtccatcagttcacacgccaaggctggattgttctcaacaggta
ggtatccaccttgtttgagttccacttcgacttccatatcaaaggcagctgcaacccctt
ctgcaactgtttttaccctcttttgcaccaagagactcatgtcctgtgtcaaggcacgaa
tagttccatgtaaaaaagctgtgtctgtgatgacattgttggtggttccagcttgaaaaa
cgccgaaggtcaccactgctccctcgattgggttgacattgcggctaacaactgactgca
cttgggtcacaaagtaactagccgccaccaaggcgtcattggcttcatgaggaaaagctg
cgtggccacctttgcctttgaaacggatcttcacctcgcaagttcctgcaaagagtgtat
gagtattagtcgcaatctggccgact
>08B02447_95/08B02447_95_SP2120
gggtgtactcatcccgttctagtaggctaatggtctgtctggaaacccctgccagtttgg
ctaggtcggtttgattgagaccatcgcgagctcgaagctcttttagacgattttttagtt
gcacgttacacacctactctccgtcaaattcaacggtttggatatcttcaatacgttgca
acttgaatttttcttttcccgtattatcaacactacgtagtttgacccattcc
>08B02447_95/08B02447_95_SP2121
atcaaggcttggcggtaggctgcacggctctcaggatttccaagagtgttgaggtgcaat
ttgacaccttgaataccgatttccttcaaaaaatgggctgccatagcgattgtttccaca
tcggtagctggattgctagagccaaaacactcaacaccaatctggtggaattggcgcaag
cgccctgcctgtggacgctcataacggaacataggtcccatatagtagaacttgcttggc
ttttgcacttctggggcgaagagtttattttccacataggaacggacaacgggcgcagtt
ccttctggacggagggtaatatgacggtcacccttgtcataaaaatcgtacatttccttg
gttacgatatccgttgtatctccgacagagcgactgataacctcgtaatgctcaaaaata
ggcgtgcgcacttctgcatagttatagcgcttgaaaatctcacgggcaaagccctcaacg
tactgccacttagcagat
>08B02447_95/08B02447_95_SP2122
ccacttttaagaaaaacgagacgtaaatttcggtaaattgttaggaactggtctttgata
gaaagcttctcattttttaagttttcaccatcagcagatgacattgacaggctcaatttg
ctttttcctaaaaagaggatagtggctgatactaggaaaaagcaggcattgattcccgca
acgagagaaaaattgttgaccgatagagctaagagccagactccgaaagcttgaccacca
atagctgaaatataggtgatgaactgtgaaaaagaataagcctccatcaaatcatcttca
gctactttttccttaataagaggcatacgcaggccacctgcaaaatcactgatgatatca
ctaatgacattgatcaaacacaggctagaaaaggcaaagagactagcttgctgaacaact
agggctgccagaaaaaataaaaccgcctgaaacaaaccgctatagaccatccatttgacc
ttggccctcgtgtaatctgcccgaatccctgcaaaa
>08B02447_95/08B02447_95_SP2141
gcatagtttccagctttttctttaatgttagcaagcgtctcagcagcctgagcgaagtgc
ggtttgtcctgttcaggtgtcatgtgttgatcaagaatcggacaaagaacatcctgataa
aaaacatagcggttgggattgataccgctgagattgcctggtaggtctggtaagaggttg
gcaaggtcaatctgcataaaatcctcaaccgttagaccagtattggtcttgaagtgcgca
gacaaaccatctaggtcattgcgatagctgagttctgcccagatttgcaagcttggtagg
atagagaactgggcagtttcaccaccattgtctccccaacccgttacgatgacttcttta
atctgattggcacggcaggctttattagcctcgatagccactagacggctaaaatggttg
tgaggtgtaaagccaatccacttccaagctccccctgcaaatgcaaggtcatggctaat
>08B02447_95/08B02447_95_SP2142
tcccaatcagtatgaccagatttttcaatcacgtatcgtaccatattcccagttgatgct
agttgcgaccagttattaagtttttcagcaggggcaagggttgtcatgtagccaaattct
ccacccagaccgtggcgacctcgatgaagtctaccattgataatcatggctccgccaatc
cctgtcccaatcacgacacaggctgcattttcaagctctggatgagctagtagttcactg
agtccaacgcagttggcatcattttctaaatggacaggtagctgataagagctaagcgcc
tcataccaagaaaagccatggatgtagggcaccgcactgaagccatcaatcacacctgtc
tcttgattaaccgcacctggaacgctcatagcaatcccactgtaatcctgttctgacaag
cgttgatctagccacgctagtaaatcctccaagttttcaggcgttgaaatacttgtctta
tccagtattttcccatcaggagtcagactggcaaacttaatcccagtccctccgatatca
atcgttgcaatggtcattgttttcaccataaaaaggggcgaatcagtagttagttcttac
cttttcgcccctcctttct
>08B02447_95/08B02447_95_SP2144
ttcttgcacataacccaagactactacagcaaacatatttgacggaatcaagtaactata
ctggcaacagtcatcactcggacgaaaagctgaccaagtcatacctgtcactgcaaagtc
aggtccaaagccatcatttaccaaggtgtcttccttacggtccgtatctcggacaaaacg
ataaggagagttcttgtggtcttgttctaccgtccacagatgaagaatttccttagtcgc
tgcgacaaaagtctcatcaaactgactagtctcgccagtttctttccagaggagataaga
caactgcaaaggatagcaaagcgagtccacctcatacttgcgttcccaaatccagccatt
aaggtcggtgtggtcggtctcgtggtgccccttccagttttcctctatgttgaaggaatt
ggcataaggatccttgagtaccaaggtcatctgacgtttgaccaaacctgcaatggtctg
acgcaggagggcatctcttttagctacatgaaggtagggtctgagttgg
>08B02447_95/08B02447_95_SP2158
ataacaaattcccattgtctatctttttcttcacggcttaaaacaaggtcttcacggtta
tggtcgaatccttcttttacgttttctttcacccatttgagcgcacgttcgaactcttca
gggtcgtaaataccacggtccatacggcgtgtgaactccgtcatatctaccgattcattt
cgcattcctaggtattcttggaagaaatccggatttacaatagaaccaccaatccccatc
gaaacactccccattgataagtaagctgtatctctcatcaagccagttgcaagagctgcc
cgcgcataacgtaaaagtttttctttgacatcttctggaatagctgtatcattagcttcc
tgaacatctctaccataaatcccaaaggctggaatccctttttgagcatgtgaagctagt
acagctgcaagatagacagctcctgggcgttctgtcccattaaatccccaaatagcatga
ggaatatctggagacatatccatagtttcactaccataacaccagcatggtgtaactgta
attgttgcgcaaacatttgattttttaaacaactcatgggaagctgcagcctctggaaca
cgaccaatggtagatggagaaatcacacattccacaggttccccatctggatatttcaat
gtgcttgaaatcaa
>08B02447_95/08B02447_95_SP2191
tattcgtcgatacaaaataactgcataaactggaaaaactaaaacaaaagtcacataagc
atgactcaacaaggtcaagccaatcaactcaggaagaatatttaaaaagtaattaggatg
ttttactgtcctaaacaagatatgatctacatatttgtgattattgacaagcataagctt
cactgtccaaatatctcccaacaagtgaatcaccaacatcaacatcagcatagaaaaaat
aagcaagactaaaccaaccatgcccatgccatcaaaaattgtcttgtgcaccattgcttc
aacgaggcaagagagataaaaaacaatatgagccaacgttaatcgttttgtattctcaa
>08B02447_95/08B02447_95_SP2194
aaagaggagaacggaatagggtttattgcgaaccttctctgtcaactccccaccttcttc
gtaacccacatagcctggaggagctccatttagacggctggctgcgaatttctccatata
ctcactcatatcaaagcggataagggctgattcgtcatcaaagagaacttctgccaaagc
cttggccaactcggtcttaccgacacctgtgggtcctaggaacataaaggaaccgatcgg
acgcttgtgactgcgaattcctgactgattgcggcgaatggcacgactaatacttgaaac
agcttggtcttgaccgatgacacgtttgtgcagttcagcttccaagtttaagtatttctt
ggcatcagtctgagtcagtttttgaacggggatacctgacaagcgactcaaggtggtcaa
aatatcagattctgtcaccaagtctttatagacaggcacttcctcttcttttgcgattag
ctgggctgcctgtttccacttgccatccatcaaggccttgtcagctggactcaagtcaga
atcgtctgcttttacatgctttgatttattttgcactgttgctgccgcctcatccaagag
atcgatagcagagtctggcaag
