# Supplementary material for: Sequence Analysis of 96 Genomic Regions Identifies Distinct Evolutionary Lineages within CC156, the Largest Streptococcus pneumoniae Clonal Complex in the MLST Database
Source: PLoS One. 2013 Apr 12;8(4):e61003. doi: 10.1371/journal.pone.0061003 (PMC3625235; doi:10.1371/journal.pone.0061003)
Supplement: File S1 — Nucleotide sequences of the 96 loci of the 66 strains analyzed in this study. (TGZ) [file pone.0061003.s009.gz › 1404_96.mfa]

>1404_96/1404_96_SP0034_1_706
ttagagagttctttgagaggggtaaagaaactactggacacacctagagaggtgagtagt
gtagtgaggagagaggcaaggataaagtaaaggataaaaagtgggaagacttttttcagt
tgtaggctttgcttgttttcttgttggcgactttgccagtaggatagaaagagcgtgata
gggataatggccaaagtacgtgtgagtttaacaatggttgcagactcgagggtattgctt
tggtaaagactgtcccaagcgctggcggcagccgttacagaggaagtgtcgttgaccgca
gtccctgcaaagagggcgaagccttcattggatagatgaagccaggtgccgagggttgga
aagatgagcgcagccaagacattgaagaaaaagataacggaaatggcttgggctacttcc
ttttccttagcatcaataacgggcgctgtcgctgcaatggcagagccaccacagatagaa
gaacctactccaaccaaggtagccagttttgtatccagtgcaaagaagcgctggaagaag
taggcaataatcagagctattgagatagtggacaggatgacagggagcgaagattgccca
actgcgaagacctgcgagatattgagaccaaaaccaagcaagacaacggcatattggagc
aacttcttggaactaaaggtcaaaccagcatccagttgtttatagg
>1404_96/1404_96_SP0037_1_494
tttcgctcaagcccgaaatcaagcaagagctacgccaatttatggatcaactctacgaag
agtacgttgggattcacctaaaatcaaagaaatttattgattccctagcagactggggac
aattattaaaagaggaaaagaaatgaaaaaaatcgcagtagatgccatgggaggcgatta
cgcacctcaggccatcgttgagggtgtcaatcaagccctagctgacttttcagatatcga
ggttcaactctacggagatgaagctaaaatcaagcaatatctgacagcgacagagcgcgt
cagcatcatccatacggatgaaaagattgattcagacgatgaacctacgagagctattcg
gaagaagaaaaatgctagtatggtattggcggccaaggctgtcaaagatggagaagcaga
tgctgttctctcagctgggaatacaggtgctttgttggcggctggattcttcatcgtggg
tcgtatcaagaaca
>1404_96/1404_96_SP0057_1_415
taattagcacggaagtagtctttgttgtggtctgcaaaggcagtcatgagttcaaagatt
tcctcttccttgtactcagcgcttggtctatctgcccagattgaaagcatacttccgact
gttggaagatctacttcaggatatttggtagaagctagttgattgaatggtgtttttcca
gtattctcaatagctttcttgaggaaaccaccaccatcttctggtttttgaccaagaatg
tagtaccagtcaccgttggtattcaagaatttatagcctttgcttgctaggtattgaggt
gatgcgaggttatatccccaccagcctttagaccagtaagaaatcaagacatctttgtca
aactgaacatcgtccttgtcttcatagtagaagccatcgttgaaggccattggtt
>1404_96/1404_96_SP0120_1_511
catcagttgcgtgcgactttggaaaccaagaaaatctcaggtctcttcactgctggtcag
acaaatggaacgtcaggttacgaagaggcagcaggccaagggattatcgcgggtatcaat
gcggctctgaaaatccaaggtaagcctgagttgattttgaagcgaagtgacggttatatc
ggggtgatgatcgacgacttggtgaccaagggaaccattgaaccttaccgtctcttgacc
agtcgtgctgaatatcgtctcattcttcgccatgacaatgctgatatgcgcttgactgag
atgggacgcgagattggccttgtggatgatgaacgctgggctcgttttgaaatcaagaaa
aatcaatttgataatgagatgaaacgcctagacagtatcaaactcaagccagtcaaggaa
accaatgctaaggttgaggaaatgggcttcaagccgttgacagatgcggtgacagccaag
gaattccttcgccgtccagaagtttcttacc
>1404_96/1404_96_SP0127_1_709
tttctctcgctattttagaggacaagcaggttcttgccgagacgacgattaatattaaga
aaaatcacagtattactcttatgcctgccatagattttttgatggcaagtttggattgga
cacccaaggatttggaccgaatcgtggtagctgaagggccgggtagctatacaggcttgc
gaattgcggtagcaactgctaagaccttagctcacaccctgaacatcgagttggttggta
tgtcgagtctcttggctctggtgccccaccaacaagaaggtttgtttgtccccttgatgg
atgcgcgtcgcaataatgtttatgcaggattttatgaaaattccaaacctgtcatggcag
aagcacatctgccttttgagcgagtcattgagctaatcaagggcgctagtcaggtaacct
ttgtcggagaagttggcccctttgttgagcagattcaaaaacacttgccaaggactgatt
acaaagaaacattgccaaatgcagctaatctagctctatgggcctgggacaaggaagcag
actccttgcatgattttgtgccgaactacctcaagcgtgtcgaagctgaggaaaactggc
tcaagaatcacaccgagtctgtcgagtcttacattaaacgcctatgatagaaatcaaacg
aatccaacagcgacctgacttggctcaagccatctacgctgttatgata
>1404_96/1404_96_SP0128_1_220
tttgaagcagaagtcctgcaaatcgctgtcaaaggagcttatcagggtcagggaattgcg
tcagccttgtttgctcaattgccgacagacaaggaaattttcctcgaagtcagacagtca
aatcaacgagcgcaagcattttacaagaaagaaaagatggcagttatcgctgagcgaaag
gcctactaccatgacccagtcgaggacgccattatcatga
>1404_96/1404_96_SP0145_1_442
tggcgattttactcatcacgatttcagaaaccctgccccaagttctacaaatctttctgg
gagttttggcggattttcaacatcatcgtgtcttgaaatacacagtcattagttttgcaa
aatttttgctttactctatagtgtctttatcactttcagggcagtccttttccttgttat
tagtagcatttatttgtctgattaacctcttgtctgacacgttgagttatttttcaggcg
ccatgctcactccgattttcattagaattattgggcaagaccatctggcagaagctattg
gatttaaacagtcaactgttagtttagtgaaaacaatcagtaatattctaggaggagtct
tattaggtattctatccatccagtttatttccttgctgaacgctcttacctttttaatcg
catttttaggtatcctcttcat
>1404_96/1404_96_SP0155_1_663
aaccagcaggaaatagttttgccattccggtgtcagatccagtgtcagatcaagatttag
gagtgatttacatctccttggatcctgctgttttataccatgccattgataatactagag
gtcatactccgatggcagtaacagtgacctcaccttttgatacggagatttttcatattg
gtgagacagttgataaggagagtgaaaattggctagttggcttaacttctcatggatatc
aggttcaggtggcagttcctaaaaactttgttttacaaggaacagtgactagctctgctt
tgattgtgggtttgagccttctctttattgtcattctttatctgactttgaggcagactt
ttgctaattaccaaaagcaggtagtggatttagtagaatccattcaagtcattgctcaag
gcgaagaggggcgtcggattgacatttccgagaaagatcaggaattactcctaatcgcgg
agacgaccaatgatatgttggatcgattggaaaagaatatccatgatatttaccagttag
agcttagtcaaaaagatgccaatatgcgagccttgcaggcgcaaatcaatcctcatttta
tgtataatacgctggagttcttgcgcatgtatgcagttatgcagagtcaagatgagttgg
cag
>1404_96/1404_96_SP0180_1_267
ccagctaaaacacccttatctgagaaattagccaaagatctcaaaaaacgaggcttcaag
ttcacaggcccagtcgccgtattgtcttttctacaggctgcagggctagttgatgaccac
gagaatgattgtgagtggaaaggtcttaaatgatgtctaacaaaaataagggaattctga
tttttgcgattctctatacagtcctctttgtgtttgatggcgttaaattgctggcttctt
taatgccatctgccattgcaaattatc
>1404_96/1404_96_SP0181_1_227
ccttttctattatttatgtgaaagaaaaagagaatatctactatcccctacttgttcaca
tgttaagcaacagcctctccttaatcattttagctatcagtatagtaaaatgaaataaga
acaggacaaatcgatcaggacagtcaaatcgatttctaacaatgttttagaagtagaggt
gtactattctagtttcaatttgctgtaatatgtgatggaaatgccag
>1404_96/1404_96_SP0205_1_719
tggtgacctgtagcgtgaataatcctgctagcagagcagtcattctagcaaatggtggaa
tatttgaggatgctcgcaatggagtcgagcgttattggatagaggtagcgaatgaataat
ccaaaaccacaagaatggaaaagcgaggaacttagtcaaggtcgtatcattgactacaag
gcctttaactttgttgatggcgaaggcgtgcgtaactctctctatgtatcaggctgtatg
tttcactgcgagggatgttataatgttgcgacttggtcttttaatgctggcattccctat
acagcagaattagaagagcagatcatggcagaccttgcccaaccctatgttcaaggcttg
actttgctgggaggggaaccttttctcaatactggcattctcttgcctctagttaaacgc
atccgaaaggaattgccagacaaggacatttggtcctggacgggctacacttgggaagaa
atgatgttggaaactccagataaactggaactcttatcattgattgacattcttgtcgat
ggaagatatgatcgaactaagagaaatctcatgctccagtttcgaggttcgtccaaccaa
cgaattatcgatgtgcaaaaatcgctcaaaagtgggcaagtagtgatttgggacaagctc
aatgacggaaaagaaagctatgaacaggtgaagagagaatgaagaaaaaagacttagta
>1404_96/1404_96_SP0250_1_437
gcatttgtaattttcttatcttctatgattgtatatattttagcgaagtcattgactaat
ggcggaacattcatagaaatgatttattctgctattcaagttccgttgcaaggtttaact
ggatctttgtatggtgctattggaattgcattctttatatcatttttgtggtggtttggt
gttcatgggcaatcggtagtaaatggagtagtgacagctctgcttttatctaatcttgac
gctaataaagctatgttagcctctgctaatctatcattagaaaatggtgcacatattgtt
actcaacaatttttagattcatttttaattctatcaggttcagggattacgtttggtctt
gtagttgccatgctttttgcagcaaaatcaaaacaataccaagccttaggaaaagttgca
gcttttccagcaatatt
>1404_96/1404_96_SP0266_1_482
ttgacttgtcagatatcggtaagggaacttatccttactacatgcttaaggaaattgatg
agcaaccaactgttatgcgtaaactcattcaagcctacacggatgatgctggtcaagtag
tggttgatcctgctatcattaaggctgttcaagacgcagaccgcatctacatccttgcag
ctggaacatcttaccatgcaggatttgcttctaagaaaatgttggaagaattgacagata
caccagttgaacttggcatctcatctgagtggggctacggtatgctacttctcagcaaga
aaccactcttcatctttatcagccaatctggtgaaacagcggatagtcgtcaagttttgg
tcaaggctaatgaaatgggaattccaagcttaacagtgacaaatgttccaggctcaaccc
tctcacgtgaagccaactataccatgctccttcacgcaggtcctgaaattgccgtggcat
ca
>1404_96/1404_96_SP0278_1_658
gctgatcagacaattcttctatcaatagcacttttgtcaggtgccattgctttagcagga
ttattttctgctttgaaagaaaaataaacaaatagaaaaggaaaaacagaatggttttac
caaatttcaaagaaaatctagaaaaatatgcgaaattattggttgcgaacggaattaacg
tgcaacctggtcacactttggctctctctatcgatgtggagcaacgtgagttggctcact
taatcgtcaaagaagcttatgccttgggtgcgcatgaggttattgttcagtggacagatg
atgtcattaaccgtgagaaattcctctatgctccgatggagcgtctggacaatgtgccag
aatacaagattgctgagatgaactatcttttggagaacaaggctagccgtctcggagttc
gttcatctgatccaggtgctttgaacggtgtggatgctgacaagctttcagcttctgcta
aagctatgggacttgccatgaagccaatgcgcatcgcaacgcaatccaacaaggttagct
ggactgtagcagccgctgctggacttgagtgggctaagaaagtctttccaaatgctgcga
gcgacgaagaagcagtcgatctcctttgggaccaaattttcaaaacttgccgtgttta
>1404_96/1404_96_SP0334_1_847
tgtcaagtatttttgacatattttttgaagaaatagtagtctccttgtcctatttgtctg
acaagtgcaagctggtcggatttgtggtaaaatagataagatatgacaaaagaatttcat
catgtaacggtcttactccacgaaacgattgatatgcttgacgtaaaacctgacggtatc
tacgttgatgcgactttgggtggagcaggccatagcgagtatttattaagtaaattaagt
gaaaaaggccatctctatgcctttgaccaggatcagaatgccattgacaatgcgcaaaaa
cgcttggcaccttacattgagaagggaatggtgacctttatcaaggacaacttccgtcat
ttacaggcacgtttgcgcgaagctggtgttcaggaaattgatggaatttgttatgacttg
ggagtgtctagtcctcaattagaccagcgtgagcgtggtttttcttataaaaaggatgcg
ccactggacatgcggatgaatcaggatgctagtctgacagcctatgaagtggtgaacaat
tatgactatcatgacttggttcgtattttcttcaagtatggagaggacaaattctctaaa
cagattgcgcgtaagattgagcaagcgcgtgaagtgaagccgattgagacaacgactgag
ttagcagagattatcaagttggtcaaacctgccaaggaactcaagaagaaggggcatcct
gctaagcagattttccaggctattcgaattgaagtcaatgatgaactgggggcggcagat
gagtccatccagcaggctatggatatgttggctctggatggtagaatttcagtgattacc
tttcatt
>1404_96/1404_96_SP0337_1_483
aataatgtgggaatgattttgttcatcttggtcttgtatggcttggtcggatttttagat
gactttctcaaggtctttcgtaaaatcaatgaggggcttaatcctaagcaaaaattagct
cttcagcttctaggtggagttatcttctatcttttctatgagcgcggtggcgatatgctt
tctgtctttggttatcaagtgcatctagggattttctatattgtcttcgctcttttctgg
ctagtcggtttttcaaacgcagtaaacttgacagacggtgttgacggtttagctagtatt
tccgttgtgattagtttgtctgcctatggagttattgcctatgtgcaaggtcagatggat
attcttctagtgattcttgccatgattggtggtttgctcggtttcttcatctttaaccat
aagcctgccaaggtctttatgggtgatgtgggaagtttggccctaggtgggatgctggca
gct
>1404_96/1404_96_SP0368_1_543
tcagtcaggccgatgatgatatcagtgtggaagaagcgcgtgcagagattgccaagattg
aagccttgaagaatgctttggttcagaagaaaacggctttggtagcagatgactttgcaa
gtcttacagctcctgctcaggctcaagaaggtcttgcaaatgcctttgatggaaacttat
ctagtttatggcatacatcatggggcggaggagatgtaggcaagcctgcaaccatggtct
tgaaagaaccaactgaaatcactggacttcgttacgttccacgtggatcaggttcaaatg
gtaacttgcgtgatgtgaaacttgttgtgacagatgagtctggcaaggagcataccttta
ctgcaactgattggccagataacaataagccaaaagacattgattttggtaagacaatta
aggctaagaaaattgtccttacaggtactaagacttacggagatggtggcgataaatacc
aatctgcagcggaactcatctttactcgtccacaggtagcagaaacacctcttgacttgt
cag
>1404_96/1404_96_SP0383_1_687
gctgactagcgctgtcttgctcaagcgaggagacaatggttccatgggagaccttgcctg
tattgtggcagaggatttggttctctaccagtcatttgatcgccagaaggtggctgcttg
gttagaagaagaaaacttggcgacagttctggagcgtgattggggcttttcaatttcaca
agtgaaaccaactttagaatgtgatttcttagtgggatggaccaaggaagtggctgtatc
gagtcacatggtccagcaaatcaagcaaaatatcaatcaaaattttttaagttcctcaaa
agaaacggtggtttctttggtcgaagccttggagcaggggaaagccgaaaaagttatcga
gcaagtagaagtagccagcaagcttttagaaggcttgagtacagatatttacacgccttt
gcttagacagttgaaagaagccagtcaagatttgcaggccgttgccaagagtagtggtgc
tggtggtggtgactgtggcatcgccttgagttttgatgcgcaatcaaccgaaaccttaaa
aaatcgttgggccgatctggggattgagctcttatatcaagaaaggataggacatgacga
caaatcgtaaggacgagcatatcctctatgcccttgagcagaaaagttcctataatagct
ttgatgaggtggagctgattcattctt
>1404_96/1404_96_SP0386_1_629
ggagttgtttgcggcccacatgattttatcgggtatcagtcagcaggctttgaaattgga
tagagaaaagatgcagacccagttgcagagtgtcacagctattttagaaacagcccagaa
ggatttgcgggttttgctcttgcatttgcgaccagttgaactggagcagaagagcttgat
agaagggattcaaattctcttaaaagagcttgaggacaagagtgatcttagggttagtct
caagcagaatatgacgaaattgcctaagaaaatcgaggagcatattttccgtatcctgca
agagttgattagcaatacgctccgccatgcccaggcatcttgcctagatgtctacctcta
tcagacagatgttgaattgcaactgaaggtggtggacaatgggattggtttccagttagg
gagcttagacgacttgagttatggactgcgaaatatcaaggagcgggttgaagatatggc
agggacggttcagttattaacagctcccaagcaagggctggcagttgatatccgtattcc
cctgttagataaggaatgataaaggagtaaagatgaaaattttactagtagatgaccatg
aaatggtccgtttgggcttgaaaagctac
>1404_96/1404_96_SP0436_1_644
tcttaacgtcagaaatgccagcgtactggataacttccttgagggctgtcagataagcat
aggcctcctctggcgaacgcatatcggcttcagatacaatctcaatcaaaggtatccctt
ggcggttaaggtcaacgtaagagtagccgtctgtaccgtgggtgtttttaccagcgtctt
cctctaggtgggcacgttcgataccgattttcttggtcgtaccgtcttctagttcgactt
caatccagccattatatccgattggttcatcaaattgagaaatttggtaggctttggggt
tatcagggtagaagtagttcttgcggtcaaagtgcatctttttgtggatgtccatgttga
gggcaagagcagccttgattccggcatcgacaacccctttattgagaactggcagaactc
ctgggaaagaccagtcaatcacgttagtgttggcgttttgatcatttccgaagtgggcag
aagtaggtgagaagatttttgaattggtgttgagctctacgtggacttcaagtccgatga
ctgtttcaaagttcattagttgtcacctccaaaaatcacgggttgttgtttgtggtagtc
tgttgttgcttcaaaagcagcagcagcttggtaaatggtttcct
>1404_96/1404_96_SP0439_1_253
tgctaggcgctgttggtcaactccagtttgaagtctttaaacaccgtatggaaggcgaat
acaatgcggaagtggtcatgagcccaatgggtaaaaagaccgttcgttggatcaagcctg
aggacttggatgaacggatgtcgtcaagtcgcaatatcttagccaaagaccgttttgacc
aaccagtctttctctttgaaaatgactttgccctccgctggtttgcggacaagtatccag
acgtagagttaga
>1404_96/1404_96_SP0483_1_666
ttgtcaggtggacaaaagcagcgagtcagtctggctggtgtcttgattgatgaaagtccg
attctcttgtttgatgagccactcgccaatctagatcccaagtcaggtcaggatattatc
gaattgattgaccagattcataaggaagaggggacgacgactctgattatcgagcaccgt
ttggaggatgttctgcatcgccctgtggatcggattgtcttgataaacgatggtcgtatc
ctttttaatgggagccctgaccagttgcttgcgactgatttattgactcaaaatggaatt
cgagaacccctttatctaacgactctccgtcaattaggtgtggacttagtcaaggaagaa
cagttagcgaatctggataacatgtctatctcaaaaggtcaggttcagctgcagaatgaa
ctggcaaaagaaactccagaattgcagtcactctttaaattagaggacgtgtctttctct
tatgatgatagaccgattttaaaatccctacatttagatattaaaaagggtgaaaagatt
gctattgtcggaaaaaatggagcagggaaatcaactctagccaaggctataagtagcttt
attcagacggaaggacgctatctttgggaaaaacaggatataaaaggcgattctgttgca
gagcgg
>1404_96/1404_96_SP0526_1_543
cctttttctcggagaagaaggtcaatacgctgtcaagtatgccagacgtcgctatagaga
aattcgtcaaaaatggttaaaacaaggagagtaaaaagatgagaatatttgttttagagg
atgatttttcccaacagactaggattgaaacgacgattgagaaactcttgaaggaacatc
atatcactcccagctcttttgaggtatttggcaagccagaccaactgctggcagaggtgc
atgagaagggggcccatcagctattctttttggatattgagattcgaaatgaggagatga
aggggctggaagtggctagaaagattcgggaacaagacccctatgccctgattgtctttg
tgacgactcactcggagtttatgcccctgtcctttcgctaccaagtgtctgctctggact
atattgataaggccctttcgacagaggagtttgaatctcgaatcgagacagccctcctct
atgccaatagtcaagatagtaaaagtctggcggaagattgcttttactttaaatcaaaat
ttg
>1404_96/1404_96_SP0558_1_400
tttgctacgtgctggtggtataacaattgccaaacaggtaatgaaaacagtgcctaataa
agctttaacaaagacgctttggtaccctattttgaaaaaagtcttaaaaatatttggtgt
gaatcttaccaagggagggctggccaaaggaatagggaaatttattcctatcttgggtgg
tatcatttcaggtggtttaacctttgcaactatgaaaccaatgggggaaagcttgcagaa
agaattatccaagctagtcaactatagtgaagttcaatatcaagaagatgttgaaacaat
ccgaaaagaggctgaaatcatcaaaggagaataatatgaatcctatcaaagcttttgcta
aaatttatggtaattactttttgaccgtgcaaggtgtaaa
>1404_96/1404_96_SP0562_1_599
ccccttgccaatcccttaatgcgcaatacagttggtcgtaaagtatcacttaaacagggt
tctaagctagcaggaactcctatggacaagattgtacgcacactggaagcgaatggctac
gaagtgattggattagactaatgacagatgaacggattcatatcctacgggatattttgt
tagaattgcacaatggcgcctctcctgagtcggttcaagatcgctttgatgcgaccttta
cgggcgtgtcagccatcgagatttcccttatggagcacgagctgatgaactcggattcgg
gcgtcacttttgaagatgttatggaactctgtgatgtccatgccaatctttttaaaaatg
ctatcaaaggtgtcgaagtttcagatactgagcatccaggtcacccagttcgtgtcttca
aagaagaaaatctggctctccgtgcagctttgattcgcattcgtagattgttagatacct
atgagttgatggaagacgaggaaatgcttgcggagatgcgcaagggcttggtgcgtcaga
tggggcttgtggggcaatttgacatccattaccaacgtaaggaagaactcttctttcct
>1404_96/1404_96_SP0581_1_604
gacaagccagtagcccttgcaggtgtcatgggtggtcaagcaacagaaatctctgaaaaa
tctagtcgtgttgtccttgaagctgctgttttcaatggcaaatctatccgtaagacaagt
ggtcgcctgaaccttcgttctgagtcatcttctcgctttgaaaaaggaattaatgtggca
acagttaatgaagcccttgatgcggcagctagcctgattgcggaacttgcaggtgcgacg
gtgcgtaagggcatcgtttcagcgggtgagcttgatacttcagatgtagaagtttcttca
acccttgctgatgttaaccgtgtcctcggaactgagctgtcttatgctgatgtagaagac
gtcttccgtcgtcttggctttggtctttctggaaatgcagacagctttacagtcagagtc
ccacgtcgtcgttgggatatcacaatcgaagctgacctctttgaagaaattgctcgtatc
tatggttatgaccgcttgccaactagtctaccaaaagacgatggtacagcaggtgaattg
acagccacacaaaaactccgccgtcaagttcgtactattgctgaaggagcaggtttgaca
gaaa
>1404_96/1404_96_SP0582_1_428
gttgtgcttctatttgattagcgacgttccaagttactaattttaaggttttagtcttat
ttgaagcggaagaaagggttttatctgttccgaataatagtaatatgagcgataataaga
gcaaaatgccagagtaaaaccgtatttgtttatttttcttgtaaaaagatagggaaaaaa
atacgaaacttaaaatggcagccatagttgcagtagctaaggggaaggcataaatctgtg
ccaagataggtctggtagatagccaaatattaagattagaagatggaaaaaaagaataag
ttatgatagggataacaaagagaatgaccgaaagggcagagagaaatgttttaatcattg
tgtgagtacctcaatttgcaatggttgctcggagctaatgtgactttgtgactttacttg
attgatat
>1404_96/1404_96_SP0614_1_606
caagtattggatatggagtggggggtgaatgtcctctaccctgatgccaatcgagtggaa
gaaccagagtgtgaagatattcccgtcttgtaccttttgcacgggatgtctggcaatcat
aatagttggcttaagcggaccaatgtagaacgcttgcttcgaggaactaatctcatcgtt
gttatgcccaataccagcaatggttggtacaccgatacccagtatggttttgactactac
acggctctagcagaggaattgccacaggttctgaaacgcttcttccctaatatgactagc
aagcgtgaaaagacctttatcgctggtctttctatgggaggctacggctgtttcaaactg
gctcttgcgacaaatcgtttttctcatgcagctagcttttcaggtgcattgagctttcaa
gatttttctcctgagagtcaaaatctgggaacgccagcctactggagaggtgtttttgga
gagattaaagactggacaactagtccctattctcttgaaagtctggctaaaaaatcggat
aaaaagaccaaactttgggcgtggtgtggcgaacaggatttcttgtacgaagccaataat
cttgca
>1404_96/1404_96_SP0618_1_709
gatgtctttggctactatgtggataagggctggatgtgtgtgcaggttttctttgttcgt
cagggcaagctcatcgagcgcgatgtcaatctcttcccctacttcaatgatccagatgag
gatttcttgacctatgtgggacaattctatcaagaaaaatctcacctagttcccaatgag
gtactgattccgcaggatattgacgaagaggctgtcaaggccttggtggattccaagatt
cttaagcctcaacgtggagagaaaaagcagctggtcaatttagctataaaaaatgcccgt
gttagcctagagcagaagttcaacctgctagagaaatctgtcgagaagacccaaggagct
attgaaaatctaggacgcttgcttcaaatcccaaccccagttcgcatcgagtccttcgat
aactccaacatcatgggaactagtcctgtttcagccatggtggtctttgtcaacggcaag
cctagtaagaaggattaccgtaagtataaaatcaagaccgtagtcgggccagacgactat
gccagtatgcgagaggtcattcgcagacgctatggtcgagtacagcgtgaggctttgact
cctccagatttgattgtgattgatgggggggcaaggtcaagtcaatattgctaagcaagt
catccaagaagaactgggcttggatattccaattgcaggtctgcaaaag
>1404_96/1404_96_SP0627_1_611
ttggttaccagccagttcgcacagccaagggtggtgtcaatgtgaccatcaaaggtcaaa
aaaacgaagaacatcgctatgtaactgcccatgtggacacactcggagccattgttcgtg
ctgtcaaacctgacggtcgtctcaaattggaccggatcggtggttttccttggaacatga
ttgagggtgaaaactgtaccgttcatgtgactagtacaggtaaaacggtatctggaacta
tcctcatccaccagacttcttgccatgtctacaaagatgcaggaactgctgaacgcactc
aggacaatatggaagttcgtttagacgaaaaagtgaccaatgaaaaagaaacacgtgcct
tgggtattgaggttggtgacttcatcagctttgacccgcgaactgtcgtgacagagactg
gttttatcaagtctcgacatttggacgacaaggtcagcgcagcaattttgctaaatctcc
ttcgagtttataaagaagaaggaattgacttgccgatgacgacacactttgctttttcag
tctttgaagaggtgggccatggtgctaactccaatattccagaagaggtagtagaatatc
tggctgtggat
>1404_96/1404_96_SP0680_1_485
cattttcttgatttgatgaaattttccttctgaaatggtgatagaggcttgactgatgga
gggacttgcagatagaatctctagttttgcgggtttacagacagtaccatctaaaaagac
aattcccttttgaaaggcttggatatggtcaggtgttagaagtccattaacctcaacttg
ataagtcttatcgacatgatattggggatggaggagttggaagcccaagggaccgttatc
ggtcaagagaaggagtcctgttgtatctcggtccagtcggccgacggcatagagcttgtc
agactggatgtcagatggaagcaagtccatgacggtcggaagttccttgtctttgttggc
tgtaacgacaccagcaggtttatgaagcataagataggtgtgttcatagccttgaatgat
tcgatcctgaaaaaggagttcttgtagtcctgtatcgatattttgagctagggagcgggc
tgggc
>1404_96/1404_96_SP0689_1_500
gaatctgacctgtctatgggcttggccaataaaatcgcctataaatttgcgactaagatg
tattcaacctttgaacaagcttcgagtttggctaaggttgagcatgtgggagcggtgacc
aaggtttcggacaaaaacactccagaaccagatgaattggtggatattcaaacccacttt
aatcccaaattgccaactgtattgtttgttggcggttctgcaggcgctcgtgtctttaac
caattggtgacagaccataagaaagaactaacagagcgctacaatattatcaatctaact
ggagattctagcctgaatgagttgaggcaaaatctttttcgtgttgactatgtgaccgat
ctctatcaacccttgatggaattggctgatattgttgtgacacgaggtggtgccaatacg
atttttgagctcttggcgatagcaaaattgcatgtcattgtgccgcttggtcgtgaagct
agtcgtggtgaccagattga
>1404_96/1404_96_SP0690_1_656
cacgattttatttccaagtctgcttttattgattgtctctgcctacttgctcagtcctta
tgcgaccatgaaagatattcgtgttgagggaacggtgcaaactacagctgatgatattcg
acaggcttcaggcattcaggattcggattatacgattaaccttctgctagacaaggcaaa
atatgaaaagcagattaagtctaactattgggttgaatcagctcaacttgtctatcaatt
tccaactaagttcactattaaggtcaaggaatatgatattgtggcctactatatttctgg
tgaaaatcattatcctattctttccagtggtcagcttgagactagttctgtgagtctgaa
cagtttaccagaaacttatttatcagttctctttaatgatagtgaacaaatcaaggtttt
tgtctcagaacttgctcaaattagcccagaactcaaggcgactatccaaaaggtggaatt
agccccaagcaaggtgacatccgatttaattcgattgaccatgaatgattcggacgaagt
cttggttcctctatctgaaatgagtaagaaactgccatattacagtaagattaagcctca
attgtcagaaccgagtgtggtcgacatggaagctggaatctacagctacactgtgg
>1404_96/1404_96_SP0701_1_542
tacccatttttcgtggaaccttgctgttggcaggttccttttttcgtggcttctgttggc
cagactctctcactagtaaaggtaaaaggagaaacctatgcgagaacatcgtccagtcat
tgctcttgattttcctagttttgaggcggtcaaggaatttttagctcttttcccagcaga
agaaagcctttatctcaaggtagggatggagctttattacgcagcggggcctgagattgt
gtcctacttaaaaggtttgggtcatagtgtctttttggatctcaaacttcatgacattcc
taatacagtcaagtcagccatgaaggtcttgtctcagcttggtgtcgatatgactaatgt
ccatgcggctggtggtgtagagatgatgaaggcggcgcgtgaaggccttgggagtcaagc
taaattgatcgctgtaactcagctcacatcaacgtcagaagctcagatgcaggagtttca
aaatatccaaaccagtctgcaagagtctgtgattcactatgccaagaagacagctgaagc
tg
>1404_96/1404_96_SP0717_1_465
attgctctagcagcaaatgagaagttcaatattccaatagtagtaacaggtgaagtggat
gccattgctgttaatggagaagtggtaacgattcataatggtagtgctatgatgccgaaa
gtcattgggacaggatgcttattaggagctgtagtagcaagctttatcggactagaaaaa
ggtcaagaattgaaatcattagaaacagcaatgttggtttacaatatcgctggagaaata
gcagaaaaacgtcccaatggacatcttcctggaacatttaaagttgaatttataaatgcc
ttatacgagattacagatgaagatgtcaagaaattcaaaagagtgaagtaagatgtttca
taaagaattactaaaactatattttatttgtggaacgactacttgccaaggaaaaaatct
atatacagtcgttgaggaagccttaaaaggtggtataaccttatt
>1404_96/1404_96_SP0793_1_441
ttgcttctagcctagcaggtggaggtggtcacgcctatacttcatccaagcatgccttgg
ctggcttcaccaagcagttggctctagactatgctgaagctgggattcaggtctttggta
tcgctccaggagcagtcaagacagctatgaccgctgcggattttgaaccaggtggtttag
ctgactgggtggctagtgaaacaccaatcaagcgctggattgaaccagaggaaatagcag
agcttagtctttttttagcaagtggaaaagcgagcgccatgcaaggacaaatcttgacaa
tagatggtggctggtctttgaagtaggaggagttggatggaaatcaaaaatcactttggg
gtctactgtgtttgctttgaaaatggaaagttactttgtattgaaaaaacgagaggccct
tatcaacatcggtatgatcta
>1404_96/1404_96_SP0806_1_671
aagctgcaggacttgatacccacttgtttaccagtatcgtgaatttaagacaagtattag
acatataagaaaaaggaataagatgacagaagaaatcaaaaatctgcaggcacaggatta
tgatgccagtcaaattcaagttttagagggtttagaggctgttcgtatgcgtccagggat
gtacattggatcaacctcaaaagaaggtcttcaccatctagtctgggaaattgttgataa
ctcaattgacgaggccttggcaggatttgccagccatattcaagtttttattgagccaga
tgattcgattactgttgtggatgatgggcgtggtatcccagtcgatattcaggaaaaaac
aggccgtcctgctgttgagaccgtctttacagtccttcatgctggaggaaagttcggcgg
tggtggatacaaggtttcaggtggccttcacggggtggggtcgtcagtagttaatgccct
ttccactcaattagacgttcatgtccataaaaacggtaagattcattaccaagaataccg
tcgtggtcatgttgttgcagaccttgaggtggttggggatacagatagaactggaacaac
ggttcacttcacaccggacccagaaattttcactgaaacaacaatctttgattttgataa
attaaataaac
>1404_96/1404_96_SP0841_1_219
aatgcaaaagcgacgattttccagtccaacatctatgaacaagttgaaggacattttgat
catgtcatttccaatcctcctatccgtgcgggcaagcaagtcgttcatgaaatcattgag
aaaagtaaagatttcttggaaactggtggggatttgacaatcgtcatccagaaaaaacaa
ggggctccaagtgctaagtccaagatggaggatgtgttt
>1404_96/1404_96_SP0909_1_418
aatctgtcgctcctcgctccaaatgaaactgactgattatgtcaagcaggtttcactaga
agacttcgggagagcttttatccatcatgtccagtggaataggcgtctacgttcgacagg
tgggcgatttttccccaaagatgggcatctggattttaatcccaaggtttatcagaaact
gggtatggaggtttttaggaaaattgtccgacatgaactctgtcattatcacctttattt
ccaagggaagggctatcaacacaaggatcgggattttaaggaacttttgaaagcagtgga
tggattacggtttgtaccatccttgcccaatagtaactctaaaccactcaagctttatcg
ttgtcaatcctgccagcaaaggtatcagcgcaagcgtaggattgataccaaacgctat
>1404_96/1404_96_SP0930_1_506
gtctatgggataatctgtacggttatgataaggttttacagactgctgcagaaaaaggtg
tttcagttattcaaaatatcacacaaggggatgctcattttcagtttggggacatggata
ttcagctctataactatgaaaatgaaaccgattcatcgggtgaattaaagaaaatttggg
atgataattccaattccttgattagtgtggtaaaagtcaatggcaagaaaatttaccttg
ggggcgacttagataatgttcatggagcagaagacaagtatggtcctctcattggaaaag
ttgatttgatgaagtttaatcatcatttagatacaaaaaattctaatacaaaaaatttta
taaaaaatttgtctcctgagataattgttcaaacttcctcctcaccaattggttcgtatg
atagcggtcaagaaataaatagggaatatattagttggcttgaatcaatgggaattcaac
atataaatgcagccagcaaagactat
>1404_96/1404_96_SP0931_1_570
ttcatgttataatggataaatatgaataatcggagtgagactatgaaatacaaacggatt
gtctttaaggtgggtacttcttctctgacaaatgaggatggaagtttatcacgtagtaag
gtaaaggatattacccagcagttggctatgctgcacgaggctggtcatgagttgattttg
gtgtcttcaggtgccattgcggctggttttggagccttaggatttaaaaagcgtccgact
aagattgctgataaacaggcttcagcagcggtagggcaagggcttttgttggaagaatat
acaaccaatcttctcttgcgtcaaatcgtttctgcacaaatcttgctgacccaagatgat
tttgtggataagcgtcgttataaaaatgcccatcaggctttgtcggttttactcaaccgt
ggggcaattcctatcatcaatgagaatgatagtgtcgttattgatgaggtcaaggttggg
gacaatgacactctaagtgcccaagtagcggcgatggtccaagcagaccttttggttctc
ttgacagatgtggacggtctctatactgga
>1404_96/1404_96_SP0932_1_459
agtggaaatgcggttgttcttcgtagtggtaaggatgcctatcaaacaacccatgccatt
gtcacagccttgaagaagggcttggagacgactactattcacccaaatgtgattcaactg
gtggaagatactagccatgaaagtagttatgctatgatgaaggccaagggctatctagac
ctcctcattcctcgtggaggagctggcttgatcaatgcagtggttgagaatgcgattgta
cctgttatcgagacagggactgggattgtccatgtctatgtggataaggatgcagacgaa
gacaaggcgctgtctatcatcaacaatgctaaaaccagtcgtccttctgtttgtaatgcc
atggaggttctgctggttcatgaagataaggcagcaagcatccttcctcgcttggatcaa
atgctggttgcagagcgtaaggaagctggactggaacca
>1404_96/1404_96_SP0938_1_355
tatacagggagtaagcatgcagattcaaaaaagttttaaggggcagtctccctatggcaa
gctgtatctagtggcaacgccgattggcaatctagatgatatgacttttcgtgctatcca
gaccttgaaagaagtggactggattgctgctgaggatacgcgcaatacaggtcttttgct
caagcattttgacatttccaccaagcagatcagttttcatgagcacaatgccaaggaaaa
aattcctgatttgattggtttcttgaaagcagggcaaagtattgctcaggtctctgatgc
cggtttgcctagcatttcagaccctggtcatgatttggttaaggcagctattgag
>1404_96/1404_96_SP0954_1_489
agagttcattatgtcttgaccaaggaagactattttgcaaataaataagcagttgaaaag
aaatttttcgactgttttttcttcctcttacgaataatctaagagaggagaaaatatgga
agcaattatcgagaaaatcaaagagtataaaatcatcgtcatctgtactggtctgggctt
gcttgtaggcggatttttcctgctaaagccagctccacaaacacctgtaaaggaaacgaa
tttgcaggctgaagttgcagctgtttccaaggatttggtatccgaaaaggaagtgaacaa
ggaagagaaggaagaaccagttgaacaagatctaatcacagtagatgtcaaaggtgctgt
caaatcgccagggatttatgacttgcctgtaggtagtcgagtcaatgatgctgttcagaa
ggctggtggcttgacagagcaagcagacagcaagtcgctcaatctagctcagaaagttag
tgatgaggc
>1404_96/1404_96_SP0975_1_581
gttaatgatttggctcaggctttgggaaaagacagttccaaggattttcgtgagttgatt
aaaaccttgtccttaatggaaagaaagcaccagattcgctttgaagaagatggcagtctg
accttggaagccaagaaaaaacatgagattaccctcaaggggatttttcatgcccataaa
aatggttttggttttgtcagcctagaaggggaagaggacgacctttttgtagggaaaaat
gatgtcaactatgctattgatggtgataccgtcgaggtagtgattaagaaagtcgctgac
cgcaataagggaacagcagcagaagccaaaattattgatatcctagaacacagtttgaca
acagttgtcgggcaaatcgttctggatcaggaaaagcctaagtatgctggctatattcgt
tcaaaaaatcagaaaatcagtcaaccgatttatgttaagaaaccagccctaaagttagaa
ggaacagaagttctcaaggtctttatcgataaatacccaagcaagaaacatgatttcttt
gtcgcgagtgttctcgatgtggtgggacactcaacggatgt
>1404_96/1404_96_SP1007_1_294
gtgataacaccagtgctgagaaccaaccaaacgcaactgcagaatctaacattgaaactg
ctagcgacgaaaacaaaccaagcaatacaagagattctaaacctgctgaatcaacttcag
aaaatgaaacaacagaatcttctacaactactggaaatcaagaaaaaccagtagaataaa
aagaaaggcgaagtagctgagccacctcgtctttttagcctttataagctacgatgccaa
tgatggtatcaactgcacgttccatagtctgaaggctaacgtattcaaaacgtc
>1404_96/1404_96_SP1016_1_735
aggctggatttcccaacgttgggacgtccgatgatagctgttgaaattccttcacgaagg
attttgccgcgacgggctgttctaagaagattggttagcaattgctcaaactccatagtc
ttctcacggacaacggcagtagtagcttcctcaacatcatcatattcaggatagtcgata
ttgacctcaacttgggcaagtgtattgaggatttcttgacgggtattgttaatgaggtca
gaaagggagccgtctaattgcttaactgcaatgttcatggccttgtctgtcttggcgcgg
atgatatccatcaccgcctcggcctgtgtcaaatctacgcgaccgtttaaaaaggcacgt
ttggtaaattcaccaggttcagccaatcgagctccttcacggatagctagctggagaatt
tcattggtcaccgcaatcccaccgtgggtgttaatctcgataatatcttcacgagtgaag
gtttttggagatttcatggctcccaccatgacctcgtccatgactttaccagtcagagga
tcaacgatgtgaccgtagttgagagtgtggctagcaacctgactcaagtcttttccttta
aaaattttttgcgcaatagcaaaactttctgttccgctcaggcggacaataccaatagct
ccttcacctagtggagtagagatagcagcgatggtatcaaattcacgtgtaatcataatg
tttcctttaattaat
>1404_96/1404_96_SP1121_1_461
atctaggagcacatagggaagaactaaatggagagcatggctataccttccgtgtttggg
cacctaatgctcaggctgttcacttggttggtgattttaccaactggattgaaaatcaga
ttccaatggtaagaaatgattttggggtctgggaagtctttaccaatatggctcaagaag
ggcatatttacaaatatcatgtcacacgtcaaaatggtcatcaactgatgaagattgacc
cttttgctgtcaggtatgaggctcgtccaggaacaggggcaatcttaacagagcttcctg
agaagaaatggaaggatggactttggctggcacgaagaaaacgttggggctttgaagagc
gtcctgtcaatatttatgaagttcacgctggatcatggaaaagaaattctgatggcagtc
cttatagttttgcccaattgaaagatgaactcattccttac
>1404_96/1404_96_SP1155_1_428
taaaatttgttgattttgtgacgattttagtagatgcacgcttgcctctatctagtcaaa
atcctatgttgaccaagattgttggtgataaaccaaaactcttgattttaaacaaggccg
acttggctgatccagcaatgaccaaggaatggcgtcagtattttgaatcacaaggaatcc
agacgctagctatcaactccaaagagcaagtgactgtaaaagttgtaacagatgcggcca
agaagctcatggctgataagattgctcgccagaaagaacgtgggattcagattgaaacct
tgcgtaccatgattatcgggattccaaacgctggtaaatcaactctgatgaaccgtttgg
ctggtaaaaagattgctgttgttggaaacaagccaggggtcacaaaaggtcaacaatggc
ttaaaacc
>1404_96/1404_96_SP1213_1_555
cgcgaagagaccttgttatccttctcaaagtaagcatttggaaaggcgaaactacgaacc
ttgttaaactcactctctgcatactgttctaggctttccccaatcgcttttgtagattgt
tgagccttaaaattcttataaaactcgacttgttcactggctgctttgagctgggcttcg
tagttttgcttaacagaagccaaagacaactcattttccttttcttgcagtaggagctga
tttttgacctgattgcgttctttttctaggtcagaaagggtcttttgcaattgattttca
tgctccaaacgcaaggtcgccaactggttttccaaggcctgtacttccttgtccttagcc
aataaggcctgatggcttgtctgttcaacttctttcttggccaattctttttctgtatca
aagttttggatttgactctgcaattgcgcaatttcttgatccttctgagccagtttagtc
tgttgctcattcatagccttttgctcagccaaggccagttcctgcctcatcctatcgtgt
agttccttatcaaac
>1404_96/1404_96_SP1238_1_471
ttataggccatctgaattttccgacggcgggcagtttcatcgatagcacgttgcatagac
tgggtaaccgtgtctgcatacatgatgacatggccttcactgttacgagcagcacgtcca
atagtctggatgagtccacgttcgttgcgaaggaaaccttccttgtcagcatcgagaata
gctacgaggctcacttcaggaacgtcaattccttcacggagcaggttaattccgaccaag
acatcaaagacacccaagcgcaggtcacggataatctccgtccgttccaaggtcttgata
tccgagtgcatgtacttaaccttgatacccatttccttgaagtagtcggtcaagtcctct
gccattttcttggtcaaagttgtgataaaggtacgctcatttttttcaacgcgggcattg
atttcacccaagaggtcatcaatctgtcccatagtcggacggacttccacc
>1404_96/1404_96_SP1244_1_578
gttaagttagaagcgacttggacaccaacatcactcataatcaacagttcttccagttcc
tcgaaaaattcttcgtcaacagagcggaagttagcaaagaaggcattcaagcgggcaccg
aaacctgtgcgagttttcttaagactgcggtcatatttttcctgaacagtttcttctgtt
tgaggcctttctgcttcaagaacttcagaattattttcttctacagtctctagaaactca
gtattcccttcttctgagtgtggaaattctttgacttctttttgagaaacttctataact
ggctctaaatccagactttcttcaactgtgtcttggatttcctcttcttggaacacagct
tgttcaacaatttcaacctctgcttcttcctgagaaacttcctcaacttctgtgaaggta
ggatcaacatcttcagacaaatcaagattttccagagcttcttttacaacttcttcgatt
ttaggttcttctttttttccgaatagacggtcaaacaatcccatatcttagttctccttt
agcacatattcttcgatagcccaggcgacagcttcctc
>1404_96/1404_96_SP1245_1_517
caaaatcaactggaacaaaagtcaaagctggattgaatttggcataaagactttcttggt
ccgattgaatttgataaacagttccttctgagatagcgtcaagaggcagtgataatttct
ctgtttcttcatacaagcgtgccacatcatcatatgaaaagactgtcttatcaaggattt
cacctgtatttttctgaaccaaaccaccattaaaagtaatggtatactcatcttcatggc
cgtcagtccctaactcatggagaaagaagtccatggcttttaagggacgaccagttgtca
atacgaccttgataccacgatcacgcgcagctttcaaggtttccttggtacgatccgtca
gccttttatcagtagtcagcaaggtcccgtccaagtccaatgcgattaattttatatctg
ccattataagccctccatataagctataaccgactggtccttatggtgaccaatcacagt
ctttgctaattctaaaatttcaggtcgtgcattttca
>1404_96/1404_96_SP1357_1_486
tcatcaaaacaccaatgaaaaattggttaaaaatcatggtcaagccagctgccaactgtt
cgatatccgtggttacacgactgaccatctctccattgccttgccgatccgcaaaagcaa
tcggtaaccgatggagtttatggatgattcgctctcgtaaatctctggtataagagaaga
ttagacgattatagaggagaggattggcccattgtaccagagtatttcctattaccacca
agagcatctggagaaaaatctgccaaaaaactggtgatgaaccagccactaggacttggt
caatgacctgcccaatcagaataggtaggtaaattgataagccaacttgggcaatagttc
ctagaaaggctaggaaaaggaggaagggatggtttgctaaatctacggctaaacgtttga
gcgtctggtttacagtttgtcgtttcattctagtcctcctttccatgttgggatgcattg
atttca
>1404_96/1404_96_SP1358_1_608
tggtttacagtttgtcgtttcattctagtcctcctttccatgttgggatgcattgatttc
acgatagacttggctggatttcatcaagtcatcgtgcttgccaacagctagcaactcacc
tttttccaagaggagaatctggtccgccatctgtaaagttgaggttcgttgagagatcaa
aattaagctcgtgtttggaaaattttctctaatagctttcaagagcttggactctgtaat
ggtatccagtgccgaggttgcatcatctaggatgagaaacggagcttggcgcaagactgc
tcgggcgatagacaacctttgtttttgtccacctgagaaatttcgacctcctgcttcaac
tagagcatccaagagtccttccttatcactgacaaaatccttagcttgagcaatttccaa
ggcttgccagagttcttgatcagtcacttcttgatttaaacctaaagtcaagttggaacg
aatagttcccttaaagagttcgaccttttgaggtacataggcaatccaagaccgccactg
ctccaaattaagaggactacgtccattttgataaaggtcaatgttccccttgtctactgg
ataaagtc
>1404_96/1404_96_SP1380_1_604
gaactcctatcccaatcatcacattcgaaaaaatagactgatactttctgaagaccgtag
tttgagccaagaaatgtactgccactaccatcactaaagtaacagagacaaataataagg
tcaaggacagtagcatcaaaggcaaacccaaccacagagaaggtgctagcctaatgtaga
ggaccagaaaataagctaggattggtacaattccagctagagctggcaagaggacagaca
gacctttggccattataatctctgattctttaaaggcatagggcctataggaggccaggt
ccttactctcataaaagacattgtaaaatgcagtgaaagaagttgaaaaggccagcacca
gtaaaatagcaaccatcgagctaaaataaataggtatttcctcaaaaggaaaatgaatgg
ctatattactaaaacagatgagcatcaagagactggaaaaaatgtaagaacttaggactc
tagcggaaacatttacttttttcccaggattcttagcctgcttctttcgtagattagcca
gattagcttcttgagatgaatagaggatattgatatcaactaattttttaatgaccttga
gacg
>1404_96/1404_96_SP1382_1_414
tatgacttatttgacttaggagagttcaaccaaaaagggactgtccgcaccaagtatggt
ttcaaagaagactatcttcaagccattcaagcccttaaagcgcagggaattcaacctatg
gccgatgtggttctcaaccacaaggctgctgctgatcacagggaagcctttcaagttatt
gaagtggatcctgtagaccgtacagttgaacttggagaacccttcaccatcaatggctgg
actagttttaccttcgatggtcgccaagatacctacaatgacttccactggcactggtac
cacttcacaggtacagactatgatgccaaacgccgtaagtctgggatttatctgatccaa
ggggacaacaagggctgggctaacgaggaattggtcgataacgaaaacggaaac
>1404_96/1404_96_SP1383_1_527
gtccgtggtcagcgacctgtccacccatttcagcatagaatggcgtttccgcaaagataa
gtgaggtagttccttctgatacagcttctacttctgcattgtcagcaacgatagccacca
atttagaagacaattggctagcattgtggttgaagacactttctacagtgatgttttgaa
gagtttcattttgcatacccattgagccacccttgacagctgacgcacgcgcgcgttctt
gttgttctttcatggctgcttcaaaaccttcacggtctacagtcataccagcctcttcag
caatttcttcagtcaattcaactgggaatccgtatgtatcatagagtttaaagacatctt
gaccagcaatgacagattgacctttttctttcaagtctgccacaatgccttgggcaaagt
gttgacctgagtgaagggtacgggcaaatgattcttcttcgctcttaacgattttctcaa
taaagtcacgtttctcaagcacttctgggtagtagctttccatgatt
>1404_96/1404_96_SP1419_1_643
ataataaataagatccgcaagatagccttttctctctacaccattaacaatggtttgtag
ataggacattccagccttttccatgacacgacctgaagctgggttgagactggcataacg
tgctctgaccttttgaaaacctgcttgagtaaaacaaaagtccaagatagctttcaaagt
ctctgtcatcataccatttccccagtaagccttgcctaacacatagccaatttcacagct
taaatcagcctcgtctatcttaacaatgctgatatctcctatcacttgctctgggttttc
ttttagacaaatggcccatttataatagttgagattagtataggaagcaacccaattgca
aatcgagtttcgagtgatttcgacatcaggatggggatcccaggtaacataggtcagatt
ctcagcggatgaagcccaattttgaaacatggcttctgcatcactctccacaaatcttct
taaaatcaaacgttctgtctgtaatatttgcgtaccgatagatttcatgatgctacctca
cttccttatttctatactcgtagtaaaaaggctcaactcagtaacagctagaaaacgagt
ttgtcttctaatttcttgacgcagttgctgcctggtttgaaat
>1404_96/1404_96_SP1453_1_714
tgttccgatagttgtttttccatccttcttcttgatggtgacatccatgagaacaccacg
ttcagtccacttagcattctcttcatctcccatagattcaattcgttgattggaaatgaa
gttccccatttaatagacaatgagcttcttatctccatctttttccaccgtttcagatgg
ttcaacaacgtgaggacgccctccaaagataatatccgctccccaatcgatcatcttgtg
ataaagagctttttgttcttcagttggttccaatcgatactcaacacccatctgaggcat
gataatggtgatatctgcttccttctctgcccgttcaatttcagccttcatcttatcttc
gtttaaatctgaaagataacgattatagtcttcctgagaaatatactgctcaattccatt
gaaaccataggaataggctaacaatgcaaccttgataccattcacttccttaatgaccag
cggagcctgaacacgtggttcgtgcgtataaactccgattggagtgattccagctttctc
aataatatcggccgttgaaataactccctcaatttgcgaatccaaaatatgattatgagc
taaatccagcacatgataacctgcctccttaatagcatccataacttcaacaggagcatt
aaagagaagataacccgctaaataatgatccttattaatggttccttcaaaatc
>1404_96/1404_96_SP1474_1_559
gatttggtcaacaatcatttgctcacgttcacatggatctgcgattacaaactgcttacg
aaggtcttcttcatagctcaatgctgactgaattttggtttctttccccaagaaacgatg
gccacggctcacacgacttcccttgatatcaaggaaatccaagtcaaactcttgctcatc
caagagaacagttaaagtgtgaacagggcggatgtattcaaagctatttcccgcccagtg
catgctgacagggaaagtcaatgacttcaagacatctacaacaccaggaacaatggcttc
aactgcttgaccaacttcttccttagtgacatagacatattcttcacccttgatttcacg
gaattcgatatcttcaacagtcaagccttttccacggacaaatccttgagctgctttggt
gaagtttccatcactatccaaggcaattttctttgctggtcccttgaaatcttctgtcaa
atcagactgtttgtctgataaaccagtcacacgaacagccaaacgacgtggtgttgagaa
ggtttgaatggcttcaaaa
>1404_96/1404_96_SP1623_1_406
gaattcttgggaagagagctgtggctaggaagcctcctactgaccagacaatcaatagga
ctcgccatagagtgaatggcatgcaggctctaaatacggataagaaaccaattgacccca
agagataatagaggagagttgagatttctaactcagaccaaccttggctactcccaaata
ttttcacaaacaggacgctaaacacgaccatgagagcgcttggtagggcacgaagcatgg
attttctgaggaaatttggctcaacaggtttgatatttcgctcaaaagtcagaacgaatg
gtgggaaaccttccacaaactggtcaatcatggtaatctggatcggaatgaaggggaaaa
tcaaaatccactctgaccgacctagtaaagcactggcaatacagat
>1404_96/1404_96_SP1674_1_666
tattttttgcaagctgaaacgattacagatgatttatcttctcaacaagtcacccaaaaa
ttacatatttctcaagctgctttgacccgctttgctaaaaagtgtggctttactggctac
cgagaatttattttccaataccaacatcaggcagaaaatcaagccaaccaagtctccaag
catagtccactgaccaaacgagtcctcagaagttatagcaatatgagggaacaaacacaa
gacttgattgacgaaatccaactagagcgaattgcccagctaatcgaagatgctgagcgt
atctacttctttggaacagggagttctggcctcgtcgcccgtgaaatgaaattacgtttt
atgcgactaggtgtggtctgcgaagctttgacagaccaagacggctttgcctggacaacc
agcatcatggatgaaaattgtctagtactgggtttctcactttcaggctcaactccttct
attttagatagtctattagatgccaaggagatgggggcaaagactgtactctttacaagt
gttcccaataaagatagccagacctatacagagactgttcttgtagccacccacagccaa
ccctcctacatccaacgaatatccgctcaacttcctatgctcttctttatcgatttgatt
tatgcc
>1404_96/1404_96_SP1734_1_507
aggcaatggagtcacgcttgttttttcgcttgatgctagaaatatctggccagccttcac
gcaagatacggcgaaggagggcattgaccaatttttcactgccttttttacgaagtttgg
ccaattccactgcttcattgaccacagcatgatctggaatcttgtccaaatagcggagtt
ggtaggcactcatgagaagaaggacatagagccagctgtctaactggtctctgtcttcga
taaagtgggataggtaccattccagagtcagtttacgggctaccgttccatagaccagct
cggtcactaagcccttgtctgctgccaaaagttgacttccctttagatgcttatttaagg
cgatatttgagtatgcttggttcacaaaaacatcctctagcactgctagagctaaacttc
tagccgtttctactttagtcaccaaatcgttctcctacagtcaatgtacgtccaactccg
ttgaggaaggaagcaatgtccatctta
>1404_96/1404_96_SP1736_1_487
tagcgaatcttctgaaccaaacaggcgtactcgttcttcctgactcaagccttccagagg
atagagaatcttgtcatagctagaattcagaaatcctggaagcatggccttgaggataga
gattttgtaggagaagacagatttgcgtaactcctcagccagccagagttgttctggcgt
gagaacaggagaaaaatccagcacctctgcaatatcttttaaatcttgctccatctcttc
tccatctgattgggactccaaaccaagaacaatcccttgaatcaggcgattacccttacc
aaaaggtacatgaacccgcatcccaacttccagcattccctcaaattcctccggaatcct
gtaactatagggctggtccgtctgcatcaagggcacatctacgataatcttagctagggc
catcttctcacctcctccttgtcagtacattcttgcaatagaaaaaataagattgagtcc
ccccaac
>1404_96/1404_96_SP1781_1_788
ctcttatttctctaattctactaaaacactaagggctgataaggcgtaaagcggtgctgt
ttctgctcgcaaaatacgaggacctaggcctaccaaaacggctcccttagcttcaaaact
ttcaatttctacaggtgagagaccgccttctggaccaaagataaagagcagtttggctcc
tgtttcaagatcagtgactgcttgcagaagcgcagcggcttctccttctttagctaattc
ttcataggctactatgatagagtcaaactggtccagctgagctagaaaatctgctttttt
ctcgaaaagtttaatacttggtacaatattacgcttgctttgctcggctgctccaagggc
aattttttctagtttttcaacttttttacccaatttcttgccatcccacttggcaactga
ccagtctgcaggaaaggcccagatttggctagcacccagttcggttactttttgagcgat
gaactccagcttgtctcccttgggaaatccagatgcgatggtcacttggactggtagttc
cacattgtcatttaattcttggaccaactcaaactgacgattttccatatccagcacgcg
cgccaagcgcttgatgccatcatcaaagactaaggtaacctcatcctcttctttcaagcg
cataacctgaaacatatgcttactggtttccttgtcctcgatagtgacaggagagatagc
actgccttttacaaaatactgctgcatgctagcctccaatcacaccagagatatccttgg
ttttctta
>1404_96/1404_96_SP1785_1_620
gttccacaagcaaaagctagcataataaagacaacagctagcacataaaccaaataagtc
ccaattttcttcataacacctccaaccaactcctagtatctcggataagggtaaaattct
ccctcttccaagccaacttttccttcttcaaagacttcttggttccattccatgacaaat
tcctctgcttctgggtcttccaaaaagtccatgaggacatctagcccaacctcagcagta
tctttaaggaaaagcgcaaaataagctaaaaattcacgggaaaatccttttttaggcagg
taaggaataacagtcaaatagtcttcctcattgactgttgacttggcaggattgtagaaa
aggaccgcttcctcaaaaagaatgtcatctgataaaacctctccgtcttcatccaccatc
tccacacctgcagcattttgcgcttccaatagaaaactcacttctaccgcgtggttacgc
ttgtcccaactaatctcaaagtcaaagggaaagttcttgtccaactcttcctctaaaata
tctaaaaatccgtatgttgccattttgtcctctttctatgcgactctttaatcgccccga
ttgctcggaaatatgctaaa
>1404_96/1404_96_SP1811_1_418
gctgtatcagccagatctttgacaaagttctccacaccgtactgaaagagggggttgaag
taggtcatgatgaccagtggaatctctgtttcaatggttttcaaggtttcaactaaagcc
tgggtagaggtcccgtgggctaaactgcgcaagccagcttcttcgataacaggtccatct
gcaacagggtctgaaaagggaatacccacttcaattgcagagacacccaaatcttctaaa
aagtgaattgtttcagcaagaccgtccaaacctttctcgtggtcaccagccatgatatag
ggaacaaaaattccttttccagctgctttaatagcattcaatttttctgttagtgtctta
ggcatgagcttctcccttctttgctgcatctgcttccaagcggtctttgacttgaacc
>1404_96/1404_96_SP1812_1_462
tctggaccaataccaggatagtccaaacctgctgagatagagaaggcttcaagaatttga
ccatgggcatcttggagcacatccatgagagaaccgtgaagaacacccggacgacccttg
gtcaaggtagcagcgtggtgctctgtatccacaccaagccctgctgcttcagttccatac
atagctactgactcatcttctacaaagggatggaagagcccaatagcattagatccacca
ccaacacaggctactagagcatcgggcagattttgacctgtcatatcgcgatactgttgt
ttagcttcgcgaccgatgacactttggaagtcacgaacgatttctggaaatggatgaggc
cccaaggcagaaccaaggatatagtgggtatcgtcgatattagccacccatgaacgaagg
gctgcattgaccgcatccttgagcacgcgcgaaccatctgtt
>1404_96/1404_96_SP1813_1_748
aatgtttctgggacaaaacgtccgccgaattttccgtaaaatccatctttatttggttcc
tgatatgccatgctttaccctctctataaatcttctaatcttttcatgatctttttgtcc
atctgtctccactccgctcgatacatctactgcatagggagtaaaatgttgaattgcttt
tactacattatcttcattaaggccacctgcgataaagaagggctgtgctagtccagtcgt
atccagttgaccccaatcaaagggctggccacttcctgccacaggggcatcaaagagtag
ataatctgcctgagaattggggacatgcccatttccatctacctgcacagcctgaatact
ggcacaaggcaaattctcaaataaatcatctgccacctgaccgtgaacttgaaccaagtc
caagccaactttgtcaatcgcttccagcagttctacccgacttggtgaaacaaatactcc
aacctttttcacatctgaaggaataagctttgccaactcagctgcctcttctaaagtcac
ctgtcttttactaggtgcaaagacaaaaccgatgtagtcggctcctgctgaaacggctgt
ttccaccgcttcttcggtcgatagtccacaaattttaacctttgtcaatctgcaactcct
tgattctctggaccacattttctgcctgcataagagctgtccctaccaaaattccgttaa
agtatggggctagtcgttccgcatcctg
>1404_96/1404_96_SP1817_1_728
aatttttggtgctccagaaacggttccagcaggaagcgttgctttcaaggcatccatggc
agtgagttctgcaagcaaacgtcccttgaccacactggtcaaatgcatgacgtagcggaa
gagctccacctccatatacttagtaacttggacactggccgtttcagagatgcggccaat
atcgttacgccccaagtctaccaacattcgatgttctgctgtttccttctcatcagagag
gaggtcagtcgccaaggccttgtcttcttcatccgtagcccctcttggtcgcgtccctgc
aatcggattggttgtcacgatgccatttttgacagaaaccaaactttctggactagctcc
gatgatttgataatccccaaaatcatagaaataaaggtaattagaaggattagtcacgcg
gagatttctgtagaagtcaaatggatttccagtaacttctgctgagaaacgctggctgag
tacacattggaacatatcaccattacgaatcaagtcgcgagcagtttctaccattacctc
aaacttatgtggagcgatatgcggtttgaagtcaagtggtgataaatccaagtcttcaaa
ttcatttggagcaggaatgcgtaattcctcaagcacttggttcaaggatttttccaaggc
ctcttgactgcgctcactataaagtgcatcctctatgacatgtatcttctccttcttgtg
gtcaaaga
>1404_96/1404_96_SP1839_1_607
ccacgctcggaaacaggggagtcgtacccctgaggaagttcttgaataaaggaatctgca
tccacaaaggctgccgcagcctgaacctgctcatcactggtttcttggtacatggcgata
ttggacttaatagttccatgatagaggaagggttcctgcaagaccaaaccgatgtttttt
ctcagctcttcttgactgaaatccctgatatccacatcatccaagagaactctccctgac
tggaattcataaaagcgcatgaggacattgataatagacgatttccctgaacctgtatga
cctacaaaggcaatggtttcacccttattaacagagaaagaaatgtcatccagaatcgga
tgtttaccgtcatatgagaaacacacatgttcaaaacggatattgccttcttggactttg
gcttgcccattttcttgaagaggttcataggtcctctcgtctatcagggcaaagacacga
cctgcagaaaccatagccgtttgcagagttgaaaagttttgcgtcacctcaatcaagggg
tcaaaaaggcggttgatgtactggataaaggcatacatggtcccgaccgttatcccgata
gaaaaac
>1404_96/1404_96_SP1852_1_464
gcttagagagattgatggtaatttcaagttctccataatcagatggaacacgataagcga
tatttttagcaatggccttgagtttgatgtagtcatttttctgactgagttgataaaaat
cctctatcgcttgctcaggagagtaggcataggcttcccagaagtcacgattgacctgac
tcggacaaggagtcaccaagtccatcaattcagtaccaaggatttcacgcgcagtctgac
tatcctcaatcgtctctaatcgaacggcttcctcaactagctggtccttgaggtcaatca
atttatccagattggtctcaacttccaaaacaccttctcccactcgtgccaaaacacgat
tggtcaggtagattcgatccatttcctcaaatgaactttcagaaatgacatgtgttacaa
atttatctactaagatcactatagagcctccttttgactagtca
>1404_96/1404_96_SP1853_1_538
gtatcaaggtaaatagcacgttgatcggcccccataccaatagcaaactggtccatgata
ccagagttgactccgataaagttgttttctgtttgttttccgattttaaccaaatcgaga
cgctctaattttaaatcaaagagatgctctgccacgactcctgtcaagagctccaaggat
gctgaagaagacaagccagcaccatttgggatattcccataaacataaaaatcaaaacct
ttgtcaatcacgtgcccagcttcttgcaagaaatgaaggacaccttttggataattggtc
cagttgtgctctttttcaaacttgaggtcagcgagaggcacttcgataatgcccttgtcc
tcaaagttagctgagtagaaacgcaagacttggtcgtcacgcttacgagctgcaccgtaa
gttcccaaggaaatagcagcaggaaaaacgtgcccaccgttgtagtctgtgtgttcacca
atcaaattaatacggcctggtgaaaagaaggtttggtctgcttcttgaccaaaaacag
>1404_96/1404_96_SP1854_1_625
aatcctttttactaaaattttactaaaatatcagtaaaaagaagaaaaatatgatatact
aacctaatcaaggaggatttatggctaccttaaaagacattgcacagctagcctctgtct
caatcgcgaccgtatcccgtgtcctcaaccgcgaccagagcctatctgttacagaagaaa
ccagacaccgtattttaaccgttgctgaagagttaggctacaccaaacacctcaagacag
gcgagtcccacaagcccaagcaaaagattgccattatccaatgggtcagcgaacaagggg
agctagacgacctctactactaccagattcgcctaggaatagaaaaaagagcccaagagt
tggactacgatatcttgcgctattttaatgaccatccttttaccttaagcgaggaagtga
ttgggattctctgcatcggaaaatttagccgagctcagatttctgcctttgaagaatacc
aaaagcctcttgtatttctagacagcgatacactttccctgggacatacctgtattatca
cggatttttacactgctatgaaacaggttgtcgattatttcctcagtcaagggatggacc
gcatcgggattctaacagggcttga
>1404_96/1404_96_SP1858_1_757
cattcctttgttataatagatttatgaacaccttgttcattatcattatccactaaaact
caaagaaaggatagaagcaaaacgtcagctttattcagttctgaacaatttgccttaagt
gtccatatgactaacattgaccgccgtatcagcaaaaccaaaaaagccatctatcaagct
tttatacaacttttgaatgctaagggctacgaggccactactgttcaggatatcattgat
ctcgcagatgtgggacgatccaccttttactgtcactatgagagtaaggagcttcttctg
gaccagctctgccgctacctcttccatcatctttttgaaagagagcaagccatttcaacc
gaggactacctcgcccacctctttctgcattttcataaaaaccaagaccatatcaccagt
ctgctattttccaaaaatgactacttcctccgtcaactccagagagagcttgagcaccac
gtctattccgtgctagctgataatttaaaagaagcccaccctaatctgcctacttcttac
ctccaacacttggtcatgtccaactttatcgagacattgacctggtggctcaaaaaaggt
caagatttcacagaccaggaagttgtccaattttatctagaccttctcattcctaaaaat
tgaatatagagtaaagcttcagttgtcttatttctaggttactgagttttttatcttttc
aacaacaaaagaggacccgccgatcctctttttcata
>1404_96/1404_96_SP1860_1_616
tttgaatatcccctgactgaattgcctgataacgaagagctggctgcatagtcgccacat
tgagattgagaccatacattgattgcaagcccttatttccatcttcacggtcgttaaact
caagcgtaaagcctgccttcagctgcccttccacttttttcaaatccgaaatggtcttca
agccatattcttgagcaatctttttcggaacagctacagcataggtattttgataagaca
taggtttgagataggctagatgatcctgcttggcaatgccatcacgcgccacttgataaa
cctgctctggctcatgactcaccttgggtgatggttgaagcaaactttcagtcaccgtac
cggtaaattcaggataaatgtcaatatcaccttttttcagagcttcataaaggaaacttg
tcgtcccaaaattcggtttaacagtcgcagtcatgctggtattttcttcaatcagcaact
tatacatattagccaaaatttctggttctgggcctattttcccagcaataatcaagtttt
ccttctctttttgagccaaaagagctggactataagacagacccagtaataaagccacca
aggcaaaacctgagaa
>1404_96/1404_96_SP1863_1_567
tgtataggttgtgagcatttttcacttgttgtgacatattctaaacctcatttcccttct
ctttcagattcgccaaaattctttcttgaaaaccttcaaattggtgaatttcttcctctg
aaaatcctttgtaaaagatagtatccaatttctgactgacacgatgccccacttctttct
gggacttgcctaactccgttaaaactaaatacttcttacgcttgtcttttccacacggac
taacaattacaagcttttgttcctctagcttttttatcatagtcgtcagcgtattattcg
caagcccagtcgcaagcgcgatatctgtcgcagttgcgcagccagtttcactattccata
aaaccgctaaaatcttgccctgttcacccctataaagagcctcaggatcttgactcagta
acttttgaaaaatccgcccattcaacaaacgaatatgatgggctagcaaatgaccatctt
tcataacacctccaatttatttcgatatcgaaatgaataaaacaattgtaacactcatcg
ttctaactgtcaactatttcgatttag
>1404_96/1404_96_SP1908_1_248
ctgcattattttcacgcatagcacgttgagcacgactttccaagagttggaatcctgtga
caagtacttcggtcacgtagttcatttggccatttttctcaaagcgacgggtacgcaatt
ctccatcaacggaaatgagactacctttggttgcgtagcttgccaaagtttctgctagtc
tgccccataggaccatattgacaaaatcagcttcacgttcaccgttttggtctttgtaac
gacggttc
>1404_96/1404_96_SP1909_1_780
tgaatcatgaaacctgtcgcctgttgattggccataatggtcatatctgtaatctgaaca
cggcgaggctgactggtcacatagactactgtgtctgcaatatcctgagcttgcaaggct
tctattccttggtaaacggacgcagcccgctctttatcaccatgaaaacgaacagttgag
aaatctgtttcgacaatcccaggctgaatggttgtcaccttgatatccgttgcgatggta
tcaattcgcagtccatccgaaaaggtcttaaccgctgccttggtagctgagtaaacagcg
gcaccagcataggcgtagattcctgcggttgaccccatattgataatatgaccttgattg
acttttatcattgctggcaagaaacagcgagtaaccgccatcagacctttaacattggta
tccaacatggtcaacatatccaactcctcatagtcttgatagggagccaagtcaagagcc
agtccggcgttgttgaccaagatatcaatcctccctatcgtttctagaatatcagagcaa
acagtcttcaccatgaccatatccgtcacatctagtggaaaagtccagacggtttgattt
ggaaagcttactgcaaactccgacttgaggatttctaatctgtctatccgtcgtcctgtt
agaacgacatcctcaccctgctccagataagcacgcgcaatcgcttcaccgattcctgag
gttgctcccgtaatcactacattttttgccatcttatttccttctatcagatgctgacaa
>1404_96/1404_96_SP1982_1_458
gacattggccaacatatggtcaatacggccacccaaggcaccgaaaatagtgacctcagc
ctgaggattttgttcaaagatggttaagagagccaattccagatctgtatcatccttttc
tggtcgggcttggacaaaatgctgggcacgtttttgaatcacctgtcgctcttcttccgt
cacagaatcaaaatctccgactgctagagcaagaggtaagtcttcttccaagacccagag
cgagcctcgatccaccccaacaaaagcatcaaaatctgtccgataatgaccgcggtttcc
gcctgcaaaaacggcaaccctagtccagttgttttctgagagtttgtactcgctcattga
cttctcccttaaagacataggaacctgctacaaaaacagtcgcaccagcttctttggctt
gagcaatagtttggtcatcaatcccaccatccacttcg
>1404_96/1404_96_SP1992_1_606
cttataatctaactttaagtagagaatagaattttctagctgttctattttctacgtcta
gtctttcttcctagcaaagcaaaaccacttgttgccgccgctagagcaagactagcaagt
gctgcacttgatgctgaacctgtgttaggtaattgtttgccagcaggtgactggtaggta
acatcttgcattgttcctgcagttgcttgcggtgtacttgttgtcttaggagcagcatta
ggagccactggtctcttaggaactgtaaccatgacaatggcttgcactccaatcgtttct
gcttccttcacatcttccatagttttcgcattttcaatctctttgagagctgcttgtttt
tctgcttccactcttgctaaaagttctgctttttctttatcagaaagcggtgcgcctttg
atttcatcctgcttgtccttggctgctttttcaatggcatttttagctgattctttttca
gtagctaattgcttagaagcttgtgattgagctgagttttgtgaacctgtgtgagctgat
ccacccgcctggctaccaccgccttcattcgcattagcatctgagcttccagtattgcct
ccctta
>1404_96/1404_96_SP2000_1_264
catagtttcgaatagttccgtttgagaggtaaagctgatctgcgatttcttggttggata
agccccgggcgatcccctttaagacagcaatctcttgttctgtcaacggattgggacggg
tcatcaccacttccatcaattcaggcgaatactccttgcgtccttcgaggacggtgtgca
aggtttgcatgaggtctgcaatccttctttcttttaatacataagcatctactccagcct
tgaccgcacgttcaaaataccctg
>1404_96/1404_96_SP2052_1_847
atggtgcggttgactcgggtaaaaaaggcttcccaagttttttcagcatagatttccaac
tcactacccagcttggacttaacttccccatactctatgatgagactcaattccttccta
aagaaaggataggttcctatcgtctgagaaaattcacggccatttttcagggtttgagcc
agatcttgaccgatttctttaaagagctgggaaccttgttcctgcatcatttgaaaaatc
tgcgtcagctccattccctgtgaaatcatattcccccattcacgtgcataataggctgtc
aagtaggtctgcacaaagattccaataaagggaaggcgtgctaagatagaaaagacactc
atcttagaacttcttttataaaaagttagtgctaaaagggcaagcacggaaacaagccct
accatgcctagaaaaatttggggcagattaccgataatttgggtggcaatattgctacta
tccagttgtgggagcaggtaattccgtagccccagcataattaagagaagaaaacccagc
aaaatcaaaggataggtcgctacttcaattaattttttcttgaccttagccagattgtcc
agatattcttctatctttcccaaactcaggtggagatttccatgaacttcggctagggat
aactgagtgacaatggtacttgaacatcccaaactttccatcatttctgagaatgatttc
ccttgagacaagcccgcacgcatctggatcacacactgcttgtccaacaaagcactccta
tctaaaaaggagatagtctccaccagatgaaaaccgctagaaaagagattgttaaatagg
gtgatga
>1404_96/1404_96_SP2095_1_704
agtgaccaacattagtaaaaataccaaggccgtcactaagaggaagaaactcgtcacagg
gtaacgtctatcaaagatttccttcatcaattaatacctcctgaacaggaatatcatggt
tttcaggtataaagtcctgaatttgacaaggatgaaccgtactcaaagtatgaccagaaa
aatgttccagatagcggtcataataacctccaccatatccaatccgatatccatccgtcg
taaaagccaggccaggaacatgaatcaaatcaatctgagatgcatccaccacttccaaat
ctccctgtggctccagtaaggcaaaggcagtttttaccaactgctgcggatcatagacta
caaagtccatgcgccccttgggataagttttgggtattaaaaccttcttgccgtccttca
gcgcctgctcaatcagttcccgcgtttgaaactcatgagaaaaagagaggtaggttgcga
tgaccttggcttcttgataaaaggggtgttgtaaaattcgctcggttaaagcttggtcta
tagcctgtttttgttcttgagataaagccttcatttcatgcaagacttgcttgcgtaatt
ccgatttcatagacaagccctctattctgctgccttctttttcaggaaactagacaccgc
agccaccccaatagctaagacttcttccttaggactcatttgag
>1404_96/1404_96_SP2096_1_626
aactagacaccgcagccaccccaatagctaagacttcttccttaggactcatttgagagt
gatgaagagcgtagggactatcgatacctagccaaaacatcacgccatcaacctttgaaa
ggagataaccaaagtcctcgcctgtcatagcaggttcgatatcaatcaactcgattccgt
ctttttcgtcaaagaagtccatcagttcacgcgccaaggctggattgttctcaacaggta
ggtatccaccttgtttgagttccacttcgacttccatatcaaaggcagctgcaacccctt
ctgcaactgtttttaccctcttttgcaccaaaagactcatgtcctgtgtcaaggcacgaa
tagttccatgtaaaaaagctgtgtctgtgatgacattgttggtggttccagcttgaaaaa
tgccgaaggtcaccactgctccctcgattgggttgacattgcggctaacaactgactgca
cttgggtcacaaagtaactagccgccaccaaggcgtcattggcttcatgaggaaaagctg
cgtggccatctttgcctttgaaatggatcttcacctcgcaagttcctgcaaagagtgtat
gagtattagtcgcaatctggccgact
>1404_96/1404_96_SP2120_1_233
gggtgtactcatcccgttctagtaggctaatggtctgtctggaaacccctgccagtttgg
ctaggtcggtttgattgagaccatcgcgagctcgaagctcttttagacgattttttagtt
gcatgttacacacctactctccgtcaaattcaacggtttggatatcctcaatacgttgca
acttgaatttttcttttcccgtattatctacacgtcgtagctttacccattcc
>1404_96/1404_96_SP2121_1_498
atcaaggcttggcggtaggctgcacggctctcaggatttccaagagtgttgaggtgcaat
ttgacaccttgaataccgatttccttcaaaaaatgggctgccataacgattgtttccaca
tcggtagctggattgctagagccaaaacactcaacaccaatctggtggaattggcgcaag
cgccctgcctgtggacgctcataacggaacataggtcccatgtagtagaacttgcttggc
ttttgcacttctggggcgaagagtttattttccacataggaacggacaacgggcgcagtt
ccttctggacggagggtaatatggcggtcacccttgtcatagaaatcgtacatttccttg
gttacgatatccgttgtatctccgacagagcggctgataacctcgtaatgctcgaaaata
ggcgtacgcacttctgcgtagttgtagcgcttgaaaatttcacgggcaaagccctcaacg
tactgccacttagcagac
>1404_96/1404_96_SP2122_1_516
ccacttttaagaaaaacgagacgtaaatttcggtaaattgttaggaaccggtctttgata
gaaagcttctcattttttaagttttcaccatcagcagatgacattgacaggctcaatttg
ctttttcctaaaaagaggatagtggctgatactaggaaaaagcaggcattgattcccgca
acgagagaaaaattattgaccgatagagctaagagccagactccgaaagcttgaccacca
atagctgaaatataggtgatgaactgtgaaaaagaataagcctccatcaaatcatcttca
gctactttttccttaataagaggcatacgcaggccacctgcaaaatcactgatgacatca
ctaatgacattgatcaaacacaggctagaaaaggcaaagagactagcttgctgaacaact
agggctgctagaaaaaatagaaccgcctgaaacaaaccgctatagaccatccatttgacc
ttgtccctcgtgtaatctgcccgaatccctgcaaaa
>1404_96/1404_96_SP2141_1_479
gcatagtttccagctttttctttaatgttagcaagcgtctcagcagcctgagcgaagtgc
ggtttgtcctgttcaggtgtcatgtgttgatcaagaatcggacaaagaatatcctgataa
aaaacatagcggttgggattgataccgctgagattgcctggtaggtctggtaagaggttg
gcaaggtcaatctgcataaaatcctcaaccgttagaccagtattggtcttgaagtgcgca
gacaaaccatctaggtcattgcgatagctgagttctgcccagatttgcaagcttggtagg
atagagaactgggcagtttcaccaccattgtctccccaacccgttacgatgacttcttta
atctgattggcacggcaggctttattagcctcgatagccactagacggctaaaatggttg
tgaggtgtaaagccaatccacttccaagctccccctgcaaatgcaaggtcatggctaat
>1404_96/1404_96_SP2142_1_619
tcccaatcagtatgaccagatttttcaattacgtatcgtaccatattcccagttgatgct
agttgcgaccagttattaagttttccagcaggggcaagggttgtcatgtagccaaattct
ccacccagaccgtggcgacctcgatgaagtctaccattgataatcatggctccgccaatc
cctgtcccaatcacgacacaggctgcattttcaagctctggatgagctagtagttcactg
agtccaacgcagttggcatcattttctaaatggacaggtagctgataagagctaagagcc
tcataccaagaaaagccacggatgtagggcaccgcactgaagccatcaatcacacctgtc
tcttgattgactgcacctggaacgctcatagcaatcccactgtaatcctgttctgacaag
cgttgatctagccacgctagtaaatcctccaagttttcaggcgttgaaatacttgtctta
tccagtattttcccatcaggagtcagactggcaaacttaatcccagtccctccgatatca
atcgttgcaatggtcattgtttttaccataaaaaggggcgaatcagcagttagttcttac
tttttcgcccctcctttct
>1404_96/1404_96_SP2144_1_529
ttcttgcacataacccaagactactacagcaaacatatttgacggaatcaagtaactata
ctggcaacagtcatcactcggacgaaaggctgaccaagtcatacctgtcactgcaaagtc
aggtccaaagccatcatttaccaaggtgtcttccttacggtccgtatctcggacaaaacg
ataaggagagttcttgtggtcttgttcaactgtccatagatggagaatttccttagtcgc
tgcgacaaaagtctcatcaaactgaccagtctcgccagtctctttccagaggagataagc
caactgcaaaggatagcaaagtgaatccacctcatacttgcgctcccagatccagccgtt
aaggtctgtgtggtcagtctcgtggtgccctttccagttcttctcaatgttgaaggagtt
agcatagggatccttgagtaccaaggtcatctgacgtttgaccaaacctgcaatggtctg
acgcaggagggcatctcttttagctacatgaaggtagggtctgagttgg
>1404_96/1404_96_SP2158_1_674
ataacaaattcccattgtctatctttttcttcacggcttaaaacaaggtcttcacggtta
tggtcgaatccttcttttacgttttctttcacccatttgagcgcacgttcgaactcttca
gggtcgtaaataccacggtccatacggcgtgtgaactccgtcatatctaccgattcattt
cgcattcctaggtattcttggaagaaatccggatttacaatagaaccaccaatccccatc
gaaacactacccattgataggtaagcagtgtctctcatcaagccagttgcaagagctgca
cgcgcatagcgtaaaagtttttctttgacatcttctggaatatctgtgtcactagcttcc
tgaacatctcttccataaatcccaaaggctggaatccctttttgagcatgtgaagctagt
acagctgcaagatagacagctcctgggcgttctgtcccattaaatccccaaatagcatga
ggaatatctggagacatatccatagtttcactaccataacaccagcatggtgtaactgta
attgttgcgcaaacatttgattttttaaacaactcatgggaagctgcagcctctggtaca
cggccaatagtagatggagaaatcacgcattccacaggttccccatctggatatttcaat
gtgcttgaaatcaa
>1404_96/1404_96_SP2191_1_359
tattcgtcgatacaaaataactgcataaactggaaaaactaaaacaaaagtcacataagc
atgactcaacaaggtcaagccaatcaactcaggaagaatatttaaaaagtaattaggatg
ttttactgtcctaaacaagatatgatctacatatttgtgattattgacaagcataagctt
cactgtccaaatatctcccaacaagtgaatcaccaacatcaacatcagcatagaaaaaat
aagcaagactaaaccaaccatgcccatgccatcaaaaattgtcttgtgcaccattgcctc
aaccaagcaagagagataaaaaacaatatgagccatagttaatcgttttgtattctcaa
>1404_96/1404_96_SP2194_1_622
aaagaggagaacggaatagggtttattgcgaaccttctctgtcaactccccaccttcttc
gtaacccacatagcctggaggagctccatttagacggctggctgcgaatttctccatata
ctcactcatatcaaagcggataagggctgattcgtcatcaaagagaacttctgccaaagc
cttggccaactcggtcttaccgacacctgtgggtcctaggaacataaaggaaccgatcgg
acgcttgtgactgcgaattcctgactgattacggcgaatggcacgactaatacttgaaac
agcttgatcttgaccgatgacacgtttatggagttctgcttcaagatttaaatacttctt
agcatccgtttgagtcagtttttgaactgggattcctgacaagcgactcaaggtggtcaa
aatatcagactctgtcaccaagtctttgtagacaggtacttcctcttcttttgcgattag
ctgggctgcctgtttccacttgccatccatcagggccttgtcagctggactcaaatctga
atcgtctgcttttacatactttgccttattttgcactgttgctgctgcttcgtccaagag
gtcgatagcagagtctggcaag
>1404_96/1404_96_SP2198_1_484
agttctgcctctttgttgtctttagaagcagttccttgaccacaggccacaagcacaaca
gctacaagagctgttacaagcgttaaaaacactttccatgttttcttcattttgatttcc
tcttttctttttcaaaaacgctctattttaagtacgtttccatttaatcaaatatttttc
actgatatcgaccagcttcatacccaaaagactgataatcgacaccagaataataatggc
aaacatggtatcatagtgaaacagttttttagactgaatcatataaacaccaagaccttc
aaaacctcccaaccactcagataccacagttgtgataaaggcgtaggagacactgaccct
cagacctgcataaaagtaaggcaggctaaccgggattttaaaatgccacaggatttgcca
agggtttgctcgcatcagactaaacaaagtcagcatatccttgtcacaatgcctaaaacc
gtcc
