# Supplementary material for: Sequence Analysis of 96 Genomic Regions Identifies Distinct Evolutionary Lineages within CC156, the Largest Streptococcus pneumoniae Clonal Complex in the MLST Database
Source: PLoS One. 2013 Apr 12;8(4):e61003. doi: 10.1371/journal.pone.0061003 (PMC3625235; doi:10.1371/journal.pone.0061003)
Supplement: File S1 — Nucleotide sequences of the 96 loci of the 66 strains analyzed in this study. (TGZ) [file pone.0061003.s009.gz › 1789_96.mfa]

>1789_96/1789_96_SP0034
ttagagagttgtttgagaggggtaaagaaactactagacacaccgagagaggtcagaagg
gtggttaggagcgatgcaaggatgaagtgaaggataaaaagtgggaagacttttttcagt
tgtaagccttgcttatttttttgctcgcgactttgccagtaggagagaaagagagtgatg
gggatgatagctagggttcgcgtgagtttgacaatggttgcggattcgagggtattggtc
tggtagagactgtcccaagcgctagctgtggcggttacagaggaagtatcattgaccgca
gttcctgcaaagagggcgaagccgtcactggatagatgaagccaggtgccgagggttgga
aagatgagcgcagccaagacattgaagaaaaagataacggagatggcttgggctacttcc
ttttccttagcatggataacaggcgctgtcgctgcaatggcagaacccccacagatagaa
gaacctactccaatcaaggtagccagttttgtatccagggcaaagaagcgctggaagagg
taggcaacaatcaaggctattgaaatggtggaaaggatgacagggagtgaagattgccca
actgcgaagacttgagagatattgagaccaaaaccaagcaagataacggcatactggagc
aatttcttggaactaaaggtcaatccaacatccagttgtttataag
>1789_96/1789_96_SP0037
tttcgctcaagcctggaatcaagcaagagctacgccaatttatggatcaattatatgaag
agtacgttgggattcacctaaaatcaaagaaatttattgattccctagcagactggggac
aattactaaaagaggaaaagaaatgaaaaaaatcgcagtagatgccatggggggcgatta
cgcacctcaggccattgttgagggtgtcaatcaagccctatctgacttttcagatatcga
ggttcaactttacggagatgaagctaaaatcaagccctatctgacagcgacagagcgcgt
cagcattatccatacggatgagaagattgattcggatgatgaacctacgagagctattag
gaataagaaaaatgccagtatggtattggcagccaaggctgtcaaagatggtgaagcaga
cgctgtcctttcggctgggaatacaggtgccttgttggcagcaggattcttcatcgtggg
tcgtatcaagaata
>1789_96/1789_96_SP0057
taattagcacggaagtagtctttgttgtggtctgcaaaggcagtcatgagttcaaagatt
tcctcttccttgtattcagcgcttggtctatctgcccagattgaaagcatacttccgact
gttggaagatctacttcaggatatttggtagaagctagttgattgaatggaactttacca
gaattttcaactgcttttgaaagagggtaagcttcctcttgtttgtgattgcctataaca
taataccagtcaccgttggtattcaagaatttatagcctttgcttgctaggtattgaggt
gatgcgaggttatatccccaccagcctttagaccagtaagaaatcaagacatctttgtca
aactgaacatcgtccttgtcttcatagtagaagccatcgttgaaggccattggtt
>1789_96/1789_96_SP0120
catcagttgcgtgcgactctggaaaccaagaaaatctcaggtctcttcactgctggtcag
acaaatggaacgtcaggttacgaagaggcagcaggccaagggattatcgcgggtatcaat
gcggctctgaaaatccaaggtaagcctgagttgattttgaagcgaagtgacggttatatc
ggggtgatgatcgacgacttggtgaccaagggaaccattgaaccttaccgtctcttgacc
agtcgtgctgaatatcgtctcattcttcgccatgacaatgctgatatgcgcttgactgag
atgggacgcgagattggccttgtggatgatgaacgctgggctcgttttgaaatcaagaaa
aatcaatttgataatgagatgaaacgcctagacagtatcaaactcaagccagtcaaggaa
accaatgctaaggttgaggaaatgggcttcaagcccttgacagatgcggtgacagccaag
gaattccttcgccgtccagaagtttcttacc
>1789_96/1789_96_SP0127
tttctctcgctattttagaggacaagcaggttcttgccgagacgacgattaatattaaga
aaaatcacagtattactcttatgcctgccatagattttttgatggcaagtttggattgga
cacccaagaatttggaccgaatcgtggtagctgaagggccgggtagctacacaggcttgc
gaattgcggtagccactgccaagactttggctcatactctgaacatcgagttagttggta
tgtctagcctcttggctctggtaccctaccaacaagaaggcttgttcgtctctttgatgg
atgcgcgtcgcaacaatgtttatgtaggattttatgaaaatgctaaacccgtcatgccag
aagctcacttaccctttgagcgagtgattgagttaatcaagggtgctagtcaggttacct
ttgtcggagaagttggcccctttgttgagcagattcaagaatacttgccaaggactaatt
tcaaagaaaccttgccaaatgcagctaatctagctctatgggcctgggacaaggaagcag
actccttgcatgattttgtgccgaattacctcaaacgagtcgaggctgaggaaaactggc
tcaagaaccataccgagtctggtgagtcctacattaaacgcctatgatagaaatcaagcg
aattcaacaacagcctgacctagctcaagccatctacgctgttatagca
>1789_96/1789_96_SP0128
tttgaagcagaagtcctgcaaatcgctgtcaaaggagcctatcagggtcagggaattgcg
tcagccttgtttgctcaattgccgacagataaggagattttcctcgaagtcagaaagtca
aatcaacgagcgcaagcattttacaagaaagaaaaaatggcggtcatcgctgagcgaaag
gcctactaccatgacccagtcgaggacgccattatcatga
>1789_96/1789_96_SP0145
tggcgattttacttatcacgatttcagaaacccttccccaagttctacaaatctttctgg
gagttttggcggattttcaacatcatcgtgtcttgaaatacacagtcattagttttacaa
aatttttgctttactctatagtgtccctatcgctttcagggcagtctttttccttgttgc
tagtaacctttatttgtatgattaacctcttgtctgacacattgagttatttttcaggcg
ccatgctcactccgattttcattagaattattgggcaagatcatctggcagaagctattg
gatttaaacagtcaactgttagtttagtgaaaacaatcagtaatatcctaggaggagtct
tactaggtattctatccatccagtttatttccttactgaacgctcttacctttttaatcg
catttttaggtatcctcttcat
>1789_96/1789_96_SP0155
aaccagcaggaaatagttttgccattccggtgtcagatccagtgtcagatcaagatttag
gagtgatttacatctccttggatcctgctgttttataccatgccattgataatactagag
gtcatactccgatggcagtaacagtgacctcaccttttgatacggagatttttcatattg
gtgagacagttgatagggagagtgaaaattggctagttggcttaacttctcatggatatc
aggttcaggtggcagttcctaaaaactttgttttacaaggaacagtgactagctctgctt
tgattgtgggtttgagccttctctttattgtcattctttatctgactttgaggcagactt
ttgctaattaccaaaagcaggtagtggatttagtagaatccattcaagtcattgctcaag
gcgaagaggggcgtcggattgacatttccgagaaagatcaggaattactcctaatcgcgg
agacgaccaatgatatgttggatcgattggaaaagaatatccatgatatttaccagttag
agcttagtcaaaaagatgccaatatgcgagccttgcaggcgcaaatcaatcctcatttta
tgtataatacgctggagttcttgcgcatgtatgcagttatgcagagtcaagatgagttgg
cag
>1789_96/1789_96_SP0180
ccagctaaaacacccttatctgagaaattagccaaagatctcaaaaaacgaggcttcaag
ttcacaggcccagtcgccgtattgtcttttctacaggctgcagggctagttgatgaccac
gagaatgattgtgagtggaaaggtcttaaatgatgtctaacaaaaataagggaattctga
tttttgcgattctctatacagtcctctttgtgtttgatggcgttaaattgctggcttctt
taatgccatctgtcattgcaaattatc
>1789_96/1789_96_SP0181
ccttttctattatttatgtgaaagaaaaagagaatatctactatcccctacttgttcaca
tgttaagcaacagcctctccttaatcattttagctatcagtatagtaaaatgaaataaga
acaggacaaatcaatcaggacagtcaaatcgatttctaacaatgttttagaagtagaggt
gtactattctagtttcaatacactgtaacatgtgatgaaaatgccag
>1789_96/1789_96_SP0205
tggtgacctgtagcgtgaataatcctgctagcagagcagtcattctagcaaatggtggaa
tatttgaggatgctcgcaatggagtcgagcgttattggatagaggtagcgaatgaataat
ccaaaaccacaagaatggaaaagcgaggaacttagtcaaggtcgtatcattgactacaag
gcctttaactttgttgatggcgaaggcgtgcgtaactctctctatgtagcaggctgtatg
tttcactgcgagggatgttataatgttgcgacttggtcttttaatgctggcattccctat
acagcagaattagaagagcagatcatggcagatcttgctcagccctatgttcaaggtttg
actttgttgggaggggagccttttctcaatactggcattctcttgccacttgttaagcgg
attcggaaagaattgtcagacaaggacatctggtcctggaccggctacacttgggaagaa
atgatgttggaaactccagataaactggaactcttgtcactgattgatattcttgtcgat
ggaagatatgatcgaactaagagaaatcttatgctccagtttcgaggttcgtctaaccaa
cgaattatcgatgtgcaaaaatcgctcaaaagtgggcaagtagtgatttgggacaagctc
aatgacggaaaagaaagctatgaacaggtgaagagagaatgaagaaaaaagacttagta
>1789_96/1789_96_SP0250
gcatttgtaattttcttactttctatgattgtatatattttagcgaagtcattgactaat
ggcggaacattcatagaaatgatttattctgctattcaagttccattgcaaggtttaact
ggatcttggtatggtgcaattggaattgcattctttatatcatttttgtggtggtttggt
gttcatggacaatcggtagtaaatggagtagtgacagctctgcttttatctaatcttgat
gctaataaagctatgttagcctctggtaatctatcattagaaaatggtgcacatattgtt
actcaacaatttttagattcatttttaattctatcaggttcagggattacgtttggtctt
gtagttgccatgctttttgcagcaaaatcaaaacaataccaagccttaggaaaagttgcc
gcttttccagcaatatt
>1789_96/1789_96_SP0266
ttgacttgtcagatatcggtaagggaacttatccttactacatgcttaaggaaattgatg
agcaaccaactgttatgcgtaaactcattcaagcctacacggatgatgctggtcaagtag
tgattgatcctgctatcattaaggctgttcaagacgcagaccgcatctacatccttgcag
ctggaacatcttaccatgcaggatttgcttctaagaaaatgttggaagaattgacagata
caccagttgaacttggaatctcatctgagtggggctacggtatgccacttctcagcaaga
aaccactcttcatctttatcagccaatctggtgaaacagcggatagtcgtcaagttttgg
tcaaggctaatgaaatgggaattccaagcttaacagtgacaaacgttccaggttcaaccc
tctcacgtgaagccaactataccatgctccttcacgcaggtcctgaaattgccgtggcat
ca
>1789_96/1789_96_SP0278
gctgatcgtacaattcttctatcgacagcactcttgtcaggtgctattgctttagcagga
atcttttctgctttgaaagaaaaataaaaatagaaaagagaaaacaggatggttttacca
aattttaaagaaaatctagaaaaatatgcgaaattgttggttgcgaacggaattaacgtg
caacctggtcacactttggctctctctattgatgtggagcaacgtgaattggcacatcta
atcgtgaaagaagcttatgccttgggtgcgcatgaggtcatcgttcagtggacagatgat
gtgattaaccgtgagaaattcctccatgccccgatggagcgtttggacaatgtgccagaa
tacaagattgctgagatgaactatctcttggagaacaaggctagccgtcttggagttcgt
tcatctgatccaggtgccttgaacggagtggacgctgacaagctttcagcttctgctaaa
gctatgggacttgccatgaagccaatgcgaatcgcaactcaatctaacaaagttagctgg
actgtagcagctgcagcaggacttgagtgggctaagaaagtcttcccaaatgctgcgagc
gacgaagaagcagttgatttcctttgggaccaaattttcaaaacttgccgtgtcta
>1789_96/1789_96_SP0334
tgtcaagtatttttgacatattttttgaagaaatagtagtctccttgtcctatttgtctg
acaagtgcaagctggtcggatttgtggtaaaatagataagatatgacaaaagaatttcat
catgtaacggtcttactccacgaaacgattgatatgcttgacgtaaaacctgacggtatc
tacgttgatgcgactttgggtggagcaggccatagcgagtatttattaagtaaattaagt
gaaaaaggccatctctatgcctttgaccaggatcagaatgccattgacaatgcgcaaaaa
cgcttggcaccttacattgagaagggaatggtgacctttatcaaggacaacttccgtcat
ttacaggcacgtttgcgcgaaactggtgttcaggaaattgatggaatttgttatgacttg
ggagtgtctagtcctcaattagaccagcgtgagcgtggtttttcttataaaaaggatgcg
ccactggacatgcggatgaatcaggatgctagtctgacagcctatgaagtggtgaacaat
tatgactatcatgacttggttcgtattttcttcaagtatggagaggacaaattctctaaa
cagattgcgcgtaagattgagcaagcgcgtgaagtgaagccgattgagacaacgactgag
ttagcagagattatcaagttggtcaaacctgccaaggaactcaagaagaagggtcatcct
gctaagcagattttccaggctattcgaattgaagtcaatgatgaactgggagcggcagat
gagtccatccagcaggctatggatatgttggctctggatggtagaatttcagtgattacc
tttcatt
>1789_96/1789_96_SP0337
aataatgtgggaatgattttgttcatcttggtcttgtatggcttggtcggatttttagat
gacttccttaaggtctttcgtaagatcaatgaggggcttaatcccaagcaaaaattagct
cttcagcttctaggtggagttatcttctatcttttctatgagcgtggaggtgatatgctt
tccgtctttagttaccaagtgcatctagggattttctatattatcttcgctcttttctgg
ctagtcggtttttcaaatgcagtcaacttgacagacggtattgacggtctagctagtatt
tccgttgtgattagcttgtctgcctatggagttattgcctatgtgcaaggtcagatggat
attcttctggtgattctagccatgattggtggtttgctcggtttcttcgtctttaaccat
aagcctgctaaagtctttatgggagatgtgggaagtttggctctcggtggaatgctggcc
gcg
>1789_96/1789_96_SP0368
tcagtcaggccgatgatgatatcagtgtggaagaagcgcgtgcagagattgccaagattg
aagccttgaagaatgctttggttcagaagaaaacggctttggtagcagatgactttgaaa
gtttggatgcgccagctcaaccagatgaaggtcttgagaatgcctttgatggcaatgtgt
ctagtctatggcatacatcttggaatggtggagatgtaggcaagcctgcaaccatggtct
tgaaagaagcaactgaaatcactggacttcgttatattccacgtggatcaggttcaaatg
gtaacttgcgtgatgtgaaacttgttgtgacagatgagtctggcaaggagcatacctttg
ctgcaactgattggccagataacaataagccaaaagacattgattttggtaagacaatta
aggctaagaaaattgtccttacaggtactaagacttacggagatggtggcgataaatacc
aatctgcagcggaacttatctttactcgtccacaggtagcagaaacacctcttgacttgt
cag
>1789_96/1789_96_SP0383
gctgactagcgctgtcttgctcaagcgaggagacaatggttccatgggcgaccttgcctg
tattgtggcagaggatttggttctctaccagtcatttgatcgccagaaggtggctgcttg
gttagaagaagaaaacttggcgacagttctggagcgtgattggggattttttatctcaca
agtgaaaccaactttagaatgtgatttcttagtgggatggaccaaggaagtggctgtatc
gagtcacatggtccagcaaatcaagcaaaatatcaatcaaaattttttaagttcctcaaa
agaaacggtggtttctttggtcgaagccttggagcaggggaaagccgaaaaagttatcga
gcaagtagaagtagccagcaagcttttagaaggcttgagtacagatatttacacgccttt
gcttagacagttgaaagaagccagtcaagatttgcaggccgttgccaagagtagtggtgc
tggtggtggtgactgtggcatcgccttgagttttgatgcgcaatcaaccgaaaccttaaa
aaatcgttgggccgatctggggattgagctcttatatcaagaaaggataggacatgacga
caaatcgtaaggatgagcatatcctctatgcccttgagcagaaaagttcctataatagct
ttgatgaggtggagctgattcattctt
>1789_96/1789_96_SP0386
ggagttgtttgcggcccacatgattttatcgggtatcagtcagcaggctttgaaattgga
tagagaaaagatgcagacccagttgcagagtgtcacagctattttagaaacagcccagaa
ggatttgcgggttttgctcttgcatttgcgaccagttgaactggagcagaagagcttgat
agaagggattcaaattctcttaaaagagcttgaggacaagagtgatcttagggttagtct
caagcagaatatgacgaaattgcctaagaaaatcgaggagcatatcttccgtatcctgca
agagttgattagcaatacgctccgccatgcccaggcatcttgcctagatgtctacctcta
tcagacagatgttgaattgcaactgaaggtggtggacaatgggattggtttccagttagg
gagcttagacgacttgagttatggactgcgaaatatcaaggagcgggttgaagatatggc
agggacggttcagttattaacagctcccaagcaagggctggcagttgatatccgtattcc
cctgttagataaggaatgataaaggagtaaagatgaaaattttactagtagatgaccatg
aaatggtccgtttgggcttgaaaagctac
>1789_96/1789_96_SP0436
tcttaacgtcagaaatgccagcgtactggataacttccttgagggctgtcagataagcat
aggcctcctctggcgaacgcatatcggcttcagatacaatctcaatcaaaggtacccctt
ggcggttaaggtcaacgtaagagtagccgtctgtaccgtgggtgtttttaccagcgtctt
cctctaagtgggcgcgttcgataccaattttcttggtcgtaccgtcttctagctcgactt
caatccagccgttataaccgattggctcatcaaactgagaaatttggtaggctttgggat
tatcagggtagaagtagttcttgcggtcaaagtgcatttttttgtggaggtccatgttga
gggcaagagcagccttgataccggcatcaacaacccctttattgagaactggtagaactc
ctgggaaagaccagtcaatcacgttagtgttggcattttggtcatttccaaagtgggcag
aagtaggtgagaagatttttgaattggtgttgagctctacgtggacttcaagtccgatga
ctgtttcaaagttcattagttgtcacctccaaaaatcacgggttgttgtttgtggtagtc
tgttgttgcttcaaaagcagcagcagcttggtaaatggtttcct
>1789_96/1789_96_SP0439
tgctgggagctgttggtcaactccagtttgaagtctttaaacaccgtatggaaggcgaat
acaatgcggaagtggtcatgagcccaatgggtaaaaagaccgttcgttggatcaagcctg
aggacttggatgaacggatgtcgtcaagtcgcaatatcttagccaaagaccgttttgacc
aaccagtctttctctttgaaaatgactttgccctccgctggtttgcggacaagtatccag
acgtagagttaga
>1789_96/1789_96_SP0483
ttgtcaggtggacaaaagcagcgagtcagtctggctggtgtcttgattgatgaaagtccg
attctcttgtttgatgagccactcgccaatctagatcccaagtcaggtcaggatattatc
gaattgattgaccagattcataaggaagaggggacgacgactctgattatcgagcaccgt
ttggaggacgttctgcatcgccctgtggatcggattgtcttgataaacgatggtcgtatc
ctttttaatgggagccctgaccagttgcttgcgactgatttattgactcaaaatggaatt
cgagaacccctttatctaacgactctccgtcaattaggtgtggacttagtcaaggaagaa
caattagcagatctggataacttgtctatctcaaaagggcaaatccagttacagacggaa
ctggtaaaagaaaccccagcattgcagtcactctttatactagaggaagtatctttttct
tataatgatagaccgattttaaaatccctacatttagatattaaaaagggtgaaaagatt
gctattgtcggaaaaaatggagcagggaaatcaactctagccaaggctataagtagcttt
attcagacggaaggacgctatctttgggaaaaacaggatataaaaggcgattctgttgca
gagcgg
>1789_96/1789_96_SP0526
cctttttctcggagaagaaggtcaatacgctgtcaagtatgccagacgtcgctatagaga
aattcgtcaaaaatggttgaaagagggagagtaagaagatgagaatatttgttttagagg
atgatttttcccaacagactagaattgaaacgacgattgagaaacttttgaaagcacatc
atatcattcctagctcttttgaggtatttggcaagccggaccaactgctggctgaagtgc
atgagaagggggcccatcagctattctttttggatattgagattcgaaatgaagagatga
agggactggaagtggctagaaagattcgggatcgggatccttatgccctgattgtctttg
tgacgactcactcggagtttatgcccctgtcttttcgctaccaagtgtctgctttggact
acattgataaggccttgtcagcagaggagtttgaatctcggatcgagacagccctcctct
atgccaatagtcaagatagtaaaagtctggcggaagattgcttttactttaaatcaaaat
ttg
>1789_96/1789_96_SP0558
tttgctacgtgctggtggtataacaattgccaaacaggtaatgaaaacagtacctaataa
agctttaacaaagacgctttggtatcttattttgaaaaaagttttaagaatatttggtgt
gaatcttaccaagggagggctggccaaaggaatggggaaatttattcctatcttgggtgg
tatcatttcaggtggtttaacctttgcaactatgaaaccgatgggtgaaagcttgcagaa
agaattgtccaagctagttaactatagtgaagttcaatatcaagaagatgttgaaacaat
ccgaaaagaggctgaaatcatcgaaggagagtaatatgggactcataaaaactctagcta
aaatttatggtaattactttttgaccgtgcaaggtgtaaa
>1789_96/1789_96_SP0562
ccccttgccaatcccttaatgcgcaatacagttggtcgtaaagtatcacttaaacagggt
tctaagctagcaggaactcctatggacaagattgtacgcacactggaagcgaatggctac
gaagtgattggattagactaatggcagatgaacggattcatgtcctacgggatattttat
tagaattgcataatggcgcctctcctgagtcggttcaggagcgttttgatgcgacctttg
cgggtgtctcagccattgagatttcccttatggagcacgagcttatgaactcagactcag
gtgtcacctttgaagatgttatggaactctgtgatgtccatgccaatctttttaaaaatg
ctatcaaaggtgtcgaagtttcagatactgagcatccaggtcacccagttcgtgtcttta
aggaagaaaatttggccctccgtgcagctttgattcgcattcgtagattgttagatacct
atgagttgatggaagacgaggaaatgcttgcggagatgcgcaagggcttggtgcgtcaga
tgggacttgtggggcaatttgacatccattaccaacgtaaagaagaactcttctttcct
>1789_96/1789_96_SP0581
gacaagccagtagcccttgcaggtgtcatgggtggtcaagcaacagaaatctctgaaaaa
tctagtcatgttgtccttgaagctgctgttttcaatggcaaatctatccgtaagacaagt
ggtcgcctgaaccttcgttctgagtcatcttctcgctttgaaaaaggaattaatgtggca
acagttaatgaagcccttgatgcggcagctagcctgattgcggaacttgcaggtgcgacg
gtgcgtaagggtatcgtttcagcgggtgagcttgatacttcagatgtagaagtttcttca
actcttgctgatgttaaccgtgtcctcggaactgagctgtcttatgctgatgtcgaagac
gtcttccgtcgtcttggctttggtctttctggaaatgcagacagctttacagtcagcgta
ccacgtcgtcgttgggatatcacaatcgaagctgatctctttgaagaaatcgctcgtatc
tatggatatgaccgcttgccaaccagccttccaaaagacgatggtacagctggtgaattg
actgtgacacaaaaactccgccgtcaagttcgtaccattgctgaaggagcaggtttgaca
gaaa
>1789_96/1789_96_SP0582
gttgtgcttctatttgattagcgacgttccaagttactaattttaaggttttagtcttat
ttgatgcagaagaaagggttttatctgttccgaataatagtaatatgagcgatagtaaga
gcaaaatgccagagtaaaaccgtatttgtttatttttcttgtaaaaagatagggaaaaaa
atacgaaacttaaaatagcagccatagttgcagtagctaaggggaaggcataaatctgtg
ccaagataggtctggtagatagccaaatattaagattagaagatggaaaaaaagaataag
ttatgatagggataacaaagagaatgaccgaaagggcagagagaaatgttttaatcattg
tgtgagtacctcaatttgcaatggttgctcggagctaatgtgactttgtgactttacttg
attgatat
>1789_96/1789_96_SP0614
caagtattggatatggagtggggggtgaatgtcctctaccctgatgccaatcgagtggaa
gaaccagagtgtgaagatattcccgtcttgtaccttttgcacgggatgtctggaaatcat
aatagttggcttaagcggaccaatgtagaacgcttgcttcgaggaactaatctcatcgtt
gttatgcccaataccagcaatggttggtacaccgatacccagtatggttttgactactac
acggctctagcagaggaattgccacaggttctgaaacgcttcttccctaatatgacgagc
aagcgtgaaaagacctttatcgctggtctttctatgggaggctacggctgcttcaaactg
gctcttacgacaaatcgtttttctcatgcagctagtttttcaggtgccctcagctttcaa
aacttttctcctgaaagtcaaaatctgggaagtccagcctactggagaggtgtttttgga
gagattagagactggacaactagtccctattctcttgaaagtctggctaaaaaatcggat
aaaaagaccaaactttgggcgtggtgtggcgaacaggatttcttgtacgaagccaataat
ctcgca
>1789_96/1789_96_SP0618
gatgtctttggctactatgtggataagggctggatgtgtgtgcaggttttctttgtccgt
cagggtaagctcatcgagcgcgatgtcaatctcttcccctacttcaatgatccagatgag
gattttttgacctatgtaggacaattctatcaagaaaaatctcacctagttcccaatgag
gtactgattccgcaggatattgacgaagaagctgtcaaggctttggtggataccaagatt
ctcaaaccccaacgtggagagaaaaaacagctggtcaatctagccataaaaaatgcacgt
gttagtctggagcagaaatttaacctgctagagaaatctgtcgagaagacccaaggagct
attgaaaatctaggacgtttgctccaaatcccgaccccagtacgtatcgagtccttcgat
aactctaatatcatgggaactagccctgtttcggctatggtggtctttgtcaacggtaaa
ccgagtaagaaggattaccgcaagtacaagataaaaacggttgttggaccagacgactat
gccagcatgagagaggtcattcgcagacgctatggtcgagtacagcgtgaggctttgact
cctccagatttgattgtgattgatggggggcaaggtcaagtcaatatcgctaagcaggtt
atccaagaggaactgggcttggatattccaattgctgggctgcaaaag
>1789_96/1789_96_SP0627
ttggttaccagccagttcgcacagccaagggtggtgtcaatgtgaccatcaaaggtcaaa
atgatgagcaacatcgctatgtgactgcccatgtggacacgctgggtgctattgttcgtg
ctgtcaaaccagatggtcgtcttaaattggaccgtatcggtggttttccttggaacatga
ttgaaggtgaaaactgtaccgttcatgtggctagcacaggtcaaaaggtatcaggaacca
tcctcatccaccaaacttcttgccatgtctacaaggatgcaggaactgcagaacgcacgc
aggacaatatggaagtgcgtttggatgtaaaagtaagcaatgaaaaagaaactcgtgctc
ttgggattgaggtcggtgattttatcagcttcgatccacgaactgttgtgactgatacag
gttttatcaagtctcgtcatttggatgataaggtcagcgcagcgattttgctcaacctgc
ttcgtatttataagaaagagaagattgaattgccagtaacaactcattttgctttttcag
tttttgaagaagtaggacatggtgctaattctaacattcctgctcaggtagtcgaatatc
tggctgttgat
>1789_96/1789_96_SP0680
cattttcttgatttgatgaaattttccttctgaaatggtgatagaggcttgactgaggga
aggacttgcagatagaatctctagttttgcgggtttacagacagtaccatctaaaaagac
aattcccttttgaaaggcttggatatggtcaggtgttagaagtccattaacctcaacttg
ataagtcttatcgacatgatattggggatggaggagttggaagcccaagggaccgttatc
ggtcaagagaaggagtcctgttgtatctcggtccagtcggccgacggcatagagcttgtc
agactggatgtcagatggaagcaggtccatgacggtcggaagttccttgtctttgttggc
tgtaacgacaccagcaggtttatgaagcataagataggtgtgttcatagccttgaatgat
tcgatcctgaaaaaggagttcttgtagtcctgtatcgatattttgagctagggagcgggc
tgggc
>1789_96/1789_96_SP0689
gaatctgacctgtctatgggcttggccaataaaatcgcctataaatttgcgactaagatg
tattcaacctttgaacaagcttcgagtttggctaaggtcgagcatgtgggagcggtgacc
aaggtttcggacaaaaacactccagaaccagatgaattggtggatattcaaacccacttt
aatcccaaattgccaactgtattgtttgtcggcggttctgcaggcgctcgtgtctttaac
caattggtgacagaccataagaaagaactaacagagcgctacaatattatcaatctaact
ggagattctagtctgaatgagttgaggcaaaatctttttcgtgttgactatgtgaccgat
ctctatcaacccttgatggaattggctgatattgttgtgacacgaggtggtgccaatacg
atttttgagctcttggcgatagcaaaattgcatgtcattgttccgcttggtcgtgaagct
agtcgtggtgaccagattga
>1789_96/1789_96_SP0690
cacgattttatttccaagtctgcttttattgattgtctctgcctacttgctcagtcctta
tgcgaccatgaaagatattcgtgttgagggaacagtgcaaactacagctgatgatattcg
acaggcttcaggcattcaggattcggattatacgattaatcttctgctagacaaggcaaa
atatgaaaagcagattaagtctaactattgggttgaatcagctcaacttgtctatcaatt
tccaactaagttcactattaaggtcaaggaatatgatattgtggcctactatatttctgg
tgaaaatcattatcctattctttccagtggtcagcttgagactagttctgtgagtctgaa
cagtttaccagaaacttatttatcagttctctttaatgatagtgaacaaatcaaggtttt
tgtctcagaacttgctcaaattagcccagaactcaaggcggctatccaaaaggtggaatt
agccccaagcaaggtgacatccgatttaattcgattgaccatgaatgattcggacgaagt
cttggttcctctatctgaaatgagtaagaaactgccatattacagtaagattaagccaca
attgtcagaaccgagtgtggtcgacatggaagctggaatttacagttacactgtgg
>1789_96/1789_96_SP0701
tacccatttttcgtggaaccttgctgttggcaggttccttttttcgtggcttctgttggc
cagactctctcactagtaaaggtaaaaggagaaacctatgcgagaacatcgtccaatcat
tgctcttgattttcctagttttgaggcggtcaaggaatttttagctcttttcccagcaga
agaaagcctttatctcaaggtagggatggagctttattacgcagcggggcctgagattgt
gtcctacttaaaaggtttgggtcatagtgtctttttggatctcaaacttcatgacattcc
taatacagtcaagtcagcaatgaagatcctatctcagcttggtgtcgatatgaccaatgt
tcatgcggctggtggtgtagagatgatgaaggctgcgcgtgaaggtcttggaagtcaagc
taaattgatcgctgtaactcagctcacatcaacgtcagaagctcagatgcaggagtttca
aaatatccaaaccagtctgcaagagtctgtgattcactatgccaagaagacagctgaagc
tg
>1789_96/1789_96_SP0717
attgctctagcagcaaatgagaagttcaatattccaatagtagtaacaggtgaagtggat
gccattgctgttaatggagaagtggtaacgattcataatggtagtgctatgatgccgaaa
gtcattgggacaggatgcttattaggggcagtgatagcaagctttatcggactagaaaaa
ggtcaagaattgaaatcattagaaacagcaatgttggtttacaatatcgctggagaaatg
gcagaaaaacgtccaaatggacatcttcctgggacatttaaagttgaatttataaatgcc
ttatacgagattacagatgaagatgtaaaggaattcaaaagagtgaagtaagatgtttca
taaagaattactaaaactatattttatttgtggaacgactacttgccaaggaaaaaatct
atatacagtcgttgaggaagccttaaaaggtggtataaccttatt
>1789_96/1789_96_SP0793
ttgcttctagcctagcaggtggaggtggtcacgcctatacttcatccaagcatgccttgg
ctggcttcaccaagcagttggctctagactatgctgaagctgggattcaggtctttggta
tcgctccaggagcagtcaagacagctatgaccgctgcggattttgaaccaggtggtttgg
ctgactgggtggctagtgaaaccccaatcaagcgctggattgagccagaggaaatagcag
agcttagtctttttttagcaagtggaaaagcgagcgccatgcaaggacaaatcttgacaa
tagatggtggctggtctttgaagtaggaggagttggatggaaatcaaaaaacactttgga
gtctacgctgtttgcttagaaaatgggaagttactctgcattgaaaaaatgagaggccct
tatcaacatcggtatgatcta
>1789_96/1789_96_SP0806
aagctgcaggacttgatacccacttgtttaccagtatcgtgaatttaagacaagtattag
acatataagaaaaaggaataagatgacagaagaaatcaaaaatctgcaggcacaggatta
tgatgccagtcaaattcaagttttagagggcttagaggctgttcgtatgcgtccagggat
gtacattggatcaacctcaaaagaaggtcttcaccatctagtctgggaaattgttgataa
ctcaattgacgaggccttggcaggatttgccagccatattcaagtttttattgagccaga
tgattcgattactgttgtggatgatgggcgtggtatcccagtcgatattcaggaaaaaac
aggccgtcctgctgttgagaccgtctttacagtccttcatgctggaggaaagttcggcgg
tggtggatacaaggtttcaggtggtcttcacggggtggggtcgtcagtagttaatgccct
ttccactcaattagacgttcatgtccataaaaacggtaagattcattaccaagaataccg
tcgtggtcatgttgttgcagaccttgaggtggttggggatacagatagaactggaacaac
ggttcacttcataccggacccaaaaatctttactgaaacaacaacctttgattttgataa
attaaataaac
>1789_96/1789_96_SP0841
aatgcaaaagcgacgattttccagtccaacatctatgaacaagttgaaggacattttgat
catgtcatttccaatcctcctatccgtgcgggcaagcaagtcgttcatgaaatcattgag
aaaagtaaagatttcttggaaactggtggggatttgacaatcgtcatccagaaaaaacaa
ggggctccaagtgctaagtccaagatggaggatgtgttt
>1789_96/1789_96_SP0909
aatctgtctctcctagctccaaatgaaactgactgattacgtcaagcaggtttcactaga
agacttcggcagaccttttatccatcatgtccagtggaataggcgtctacgttcgacagg
tgggcgatttttccccaaagatgggcatttggattttaatcccaaggtttatcaggaact
ggggttggacgtttttaggaaaattgtccgacatgaactctgtcattatcacctctattt
tcaagggaaaggctatcaacacaaggatcgggattttaaggaactgttgaaagcagtgga
tggattacggtttgtaccatccttgcccaatagtaactccaagccaatcaagctctatcg
ttgccaatcctgccagcaaacttatcagcgtaagcgtaggattgataccaaacgctat
>1789_96/1789_96_SP0930
gtctatgggataatctgtatggctatgataaggttttacagactgctgcagaaaaaggtg
tttcagttattcaaaatatcacacaaggggatgctcattttcagtttggggacatggata
ttcagctctataattatgaaaatgaaactgattcatcgggtgaattaaagaaaatttggg
atgacaattccaattccttgattagcgtggtgaaagtcaatggcaagaaaatttaccttg
ggggcgatttagataatgttcatggagcagaagacaagtatggtcctctcattggaaaag
ttgatttgatgaagtttaatcatcaccatgataccaacaaatcaaataccaaggatttca
ttaaaaatttgagtccgagtttgattgttcaaacttcggatagtctaccttggaaaaatg
gtgttgatagtgagtatgttaattggctcaaagaacgaggaattgagagaatcaatgcag
ccagcaaagactat
>1789_96/1789_96_SP0931
ttcatgttataatggataaatatgaataatcggagtgagactatgaaatacaaacggatt
gtctttaaggtgggtacttcttctctgacaaatgaggatggaagtttatcacgtagtaag
gtaaaggatattacccagcagttggctatgctgcacgaggctggtcatgagttgattttg
gtgtcttcaggtgccattgcggctggttttggagccttaggatttaaaaagcgtccgact
aaaattgctgataaacaggcttcagcagcggtagggcagggacttttgttggaagaatat
acgaccaatcttctcttgcgtcaaatcgtttctgcacaaatcttgctgacccaagatgac
tttgtggataagcgtcgttataaaaatgcccatcaggctttgtcggttttgctcaaccgt
ggggcaattcctatcatcaatgagaatgatagtgtcgttattgatgagctcaaggttggg
gacaatgacactctaagtgctcaagtagcggcgatggtccaagcagaccttttagttttc
ttgacagatgtggacggtctctatactgga
>1789_96/1789_96_SP0932
agtggaaatgcggttgttcttcgtagtggtaaggatgcctatcaaacaacccatgccatt
gtcacagccttgaagaagggcttggagacgactactattcatccaaatgtgattcaactg
gtggaggatactagccgtgaaagtagttatgctatgatgaaggccaagggctatctagac
cttctcattcctcgtggaggagctggcttgatcaatgcagtggttgagaatgcgattgta
cctgttatcgagacagggactgggattgtccatgtctatgtggataaggatgcagacgaa
gacaaggcgctgtctatcatcaacaatgctaaaaccagtcgtccttctgtttgtaatgcc
atggaggttctgctggttcatgaaaacaaggcagcaagcatccttcctcgcttggatcaa
atgctggttgcagatcgaaaagaagctgggttggaacca
>1789_96/1789_96_SP0938
tatacagggagtaagcatgcaaattcaaaaaagttttaaggggcagtctccctatggcaa
gctgtatctagtggcaacgccgattggcaatctagatgatatgacttttcgtgctatcca
gaccttgaaagaagtggactggattgctgctgaggatacgcgcaatacagggcttttgct
caagcattttgacatttccaccaagcagatcagttttcatgagcacaatgccaaggaaaa
aattcctgatttgattggtttcttgaaagcagggcaaagtattgctcaggtctctgatgc
cggtttgcctagcatttcagaccctggtcatgatttggttaaggcagctattgag
>1789_96/1789_96_SP0954
agagttcattatgtcttgaccaaggaagactattttgcaaataaataagcagttgaaaag
aaatttttcgactgttttttcttcctcttacgaataatctaagagaggagaaaatatgga
agcaattatcgagaaaatcaaagagtataaaatcatcgtcatctgtactggtctgggctt
gcttgtaggaggatttttcctgctaaaaccagctccacaaacacctgtcaaagagacgaa
tttgcaggctgaagtcgcagctgtttccaaggatttggtatccgaaaaggaagtgaacaa
ggaagaaaaggaagaaccccttgaacaagatctaatcacagtagatgtcaaaggtgctgt
caaatcgccagggatttatgacttgcctgtaggtagtcgagtcaatgatgctgttcataa
ggctggtggcttgacagagcaagcagacagcaagtcgctcaatctagctcagaaagttag
tgatgaggc
>1789_96/1789_96_SP0975
gttaatgatttggctcaggctttgggaaaagacagttccaaggattttcgtgagttgatt
aaaaccttgtccttaatggaaagaaagcaccaaattcgttttgaagaagatggtagtctg
acattagaaattaagaaaaaacatgagattaccctcaaggggatttttcatgcccataaa
aatggctttggctttgttagtctggaaggcgaggaggacgacctttttgtagggaaaaat
gatgtcaactatgctattgatggtgataccgtcgaggtagtgattaagaaagtcgctgac
cgcaataagggaacagcagcagaagccaaaattattgatatcctagaacacagtttgaca
acagttgtcgggcaaatcgttctggatcaggaaaagcctaagtatgctggctatattcgt
tcaaaaaatcagaaaatcagtcaaccgatttatgttaagaaaccagccctaaagttagaa
ggaacagaagttctcaaggtctttatcgataaatacccaagcaagaaacatgatttcttt
gtcgcgagtgttctcgatgtagtgggacactcaacggatgt
>1789_96/1789_96_SP1007
gtgataacaccagtgctgagaaccaaccaaacgcaactgcagaatctaacattgaaactg
ctagcgacgaaaacaaaccaagcaatacaagagattctaaacctgctgaatcaacttcag
aaaatgaaacaacagaatcttctacaactactggaaatcaagaaaaaccagtagaataaa
aagaaaggcgaagtagctgagccacctcgtctttttagcctttataagctacgatgccaa
tgatggtatcaactgcacgttccatagtctgaaggctaacgtattcaaaacgtc
>1789_96/1789_96_SP1016
aggcttgatttcccaacgttgggacgtccaatgatagccgttgaaattccttcacgaagg
attttaccacgacgtgctgtcctaaggagcttggttagtaattgctcaaactccattgtc
ttctctcggacaacagcagtagtggcttcctcaacatcgtcatactcaggatagtcgata
ttgacctcaatttgggcaagtgtgttaaggatttcttgacggatattattgataagatca
gaaagggaaccatcaagttgtttgaccgcgatgttcatggccttgtctgtcttggcgcgg
atgatatccatcaccgcctcggcctgtgtcaaatctacgcgaccgtttaaaaaggcacgt
ttggtaaattcaccaggttctgccaaccgagctccttcacggatagctagctggagaatc
tcattggtcaccgcaataccaccgtgggtgttaatctcgataatatcctcacgagtgaag
gtctttggagacttcatagccccaaccataacctcgtccatgactttaccagtcagagga
tcaataatgtgaccgtagttgagagtgtggctggcaaccttgttcaagtcttttccttta
aaaatcttttgcgcaatagcaaaactgtctgttccgctcaggcggacaataccaatagcc
ccttcacctagtggagtagagatagcagcgatggtatcaaattcacgtgtaatcataatg
tttcctttaattaat
>1789_96/1789_96_SP1121
atctaggagcacatagggaagaactaaatggagagcatggctataccttccgtgtttggg
cacctaatgctcaggctgttcacttggttggtgattttaccaactggattgaaaatcaga
ttccaatggtaagaaatgattttggggtctgggaagtctttaccaatatggctcaagaag
ggcatatttacaaatatcatgtcacacgtcaaaatggtcatcaactgatgaagattgacc
cttttgctgtcagatatgaggctcgtccaggaacaggggcaatcttaacagagcttcctg
agaagaaatggaaggatggactttggctggcacgaagaaaacgttggggctttgaagagc
gtcctgtcaatatttatgaagttcacgctggatcatggaaaagaaattctgatggcagtc
cttatagttttgcccagctcaaggatgaactcattccttat
>1789_96/1789_96_SP1155
taaaatttgttgattttgtaacgattttggtggatgcacgcttacctctatctagtcaaa
atcctatgttgaccaagattgttggtgataaaccaaaactcttgattttaaataaggcgg
atttggctgatccagcaatgaccaaggaatggcgtcagtattttgaatcacaaggaatcc
aaactctggctatcaactccaaggagcaagtgactgtaaaagttgtaacagatgcggcca
agaagctcatggctgataagattgctcgccagaaagaacgtgggattcagattgaaacct
tgcgtactatgattatcgggattccaaacgctggtaaatcaactctgatgaaccgtttgg
ctggtaaaaagattgctgttgttggaaacaagccagggatcacaaaaggtcaacaatggc
ttaaaacc
>1789_96/1789_96_SP1213
cgcgaagagaccttgttatccttctcaaagtaagcatttggaaaggcgaaactacgaacc
ttgttaaactcactctctgcatactgttctaggctttccccaatcgcttttgtagattgt
tgagccttaaaattcttataaaactcgacttgttcactagctgccttgagctgggtttcg
tagttttgcttaacagaagccaaagataattcattttccttttcctgcaaaagtagttgg
tttttaacctgatcccgttctttttctaggtcagaaagggtcttttgtagttgattttca
tgctccaaacgcaaggtagccaactgattttctaagagctgtacttccttgtccttagcc
aagagagcctcatggcttgtctgttcaacctctttcttggccaattctttttctgtatca
aagttttggatctgactctgtaattgcgcaatttcttgatccttctgagccagtttagtc
tgttgctcattcatggccttttgctcagccaaggccagttcctgcctcatcctatcgtgt
agttccttatcaaac
>1789_96/1789_96_SP1238
ttataggtcatctgaattttccgacggcgggcagtttcatcgatagcacgttgcatagac
tgggtaaccgtgtctgcatacatgatgacatggccttcactgttacgagcagcacgtcca
atagtctggatgagtccacgttcgttgcgaaggaaaccttccttatcagcatcgagaata
gctacgaggctcacttcaggaacgtcaattccttcacggagcaggttaattccgaccaag
acatcaaagacacccaagcgcaggtcacggataatctccgtccgttccaaggtcttgata
tccgagtgcatgtacttgaccttgatacccatttccttgaagtagtcggtcaagtcctct
gccattttcttggtcaaagttgtgataaaggtacgctcatttttttcaacgcgggcattg
atttcacccaagaggtcatcaatctgtcccatagtcggacggacttccact
>1789_96/1789_96_SP1244
gttaagttagaagcgacttggacaccaacatcactcataatcagcagttcttccagttcc
tcgaaaaattcttcgtcaacagagcggaagttagcaaagaaggcattcaagcgggcaccg
aaacctgtgcgagttttcttaagactgcggtcatatttttcctgaacagtttcttctgtt
tgaggagcttctggttcaagcacttcagaattattttcttctacagttccttcgtgctca
agcttctcttcctctggtaattcttctgagtttggtaattcttctatttcttcttgagaa
acccctacagctggctctgaatcctgattttcttcaactgtgtcttggatttcctcttct
tggaacacagcttgttcaacaatttcaacctctgcttcttcctgagaaacttcctcaact
tctgtgaaggtaggatcaacatcttcagacaaatcaagattttccagagcttcttttaca
acttcttcgattttaggttcttctttttttccgaatagacggtcaaacaatcccatatct
tagttctcctttagcacatattcttcgatagcccaggcgacagcttcctc
>1789_96/1789_96_SP1245
caaagtccactggaacaaaggtcaaagctggattgaatttggcataaagactttcttggt
ccgattggatttgataaactgttccttctgagatggcatcaagaggcagtgataatttct
ctgtttcttcatacaaacgtgccacatcatcatatgaaaagactgttttatcaaggattt
ctcctgtatttttctgaactaatccaccattaaaagtaatggtatactcatcttcctgac
cgtcagtccctaactcatggagaaagaaatccatggcttttaagggacgaccagttgtca
atacgaccttgataccacgatcacgcgcagcttgcaaggtttccttggtacgatccgtca
gccttttatcagtagtcagcaaggtcccgtccaagtccaatgcaatcaattttatatctg
ccattataagccctccatataagctataaccgaccgttccttatggtgaccaatcacagt
ctttgctaattctaaaatttcaggtcgtgcattttca
>1789_96/1789_96_SP1357
tcatcaaaacaccaatgaaaaattggttaaaaatcatggtcaagccagctgccaactgtt
cgatgtccgtggttacacgactgaccatctctccattgccttgccgatccgcaaaagcaa
tcggtaaccgatggagtttatggatgattcgctctcgtaaatctctggtataagagaaga
ttagacgattatagaggagaggattggcccattgtaccagagtatttcctattaccacca
agagcatctggagaaaaatctgccaaaaaattggtgatgaaccagccactaggacttggt
caatgacctgcccaatcagaataggtaggtaaattgataagccaacttgggcaatagttc
ctagaaaagctaggaaaaggaggaagggatggtttgctaaatctacggctaaacgtttga
gcgtctggtttacagtttgtcgtttcattctagtcctcctttccatgttgggatgcattg
atttca
>1789_96/1789_96_SP1358
tggtttacagtttgtcgtttcattctagtcctcctttccatgttgggatgcattgatttc
acgatagacttggctggatttcatcaagtcatcgtgcttgccaacagctagcaactcacc
tttttccaagaggagaatctggtccgccatctgtaaagttgaggttcgttgagagatcaa
aattaagctcgtgtttggaaaattttctctaatagctttcaagagcttggactctgtaat
ggtatctagtgccgaggttgcatcatctaggatgagaaacggagcttggcgcaagactgc
tcgggcgatagacaacctttgtttttgtccacctgagaaatttcgcccccctgcttcaac
tagagcatccaagagtccttccttatcactgacaaaatccttagcttgagcaatttccaa
ggcctgccagagttcttgatcagtcacttcttgattgaaacctagagtcaagttggaacg
aatggttcctttaaagagttcgaccttttgaggtacagaggcaatccaagaccgccactg
ctccaaattaagaggactacgtccattttgataaaggtcaatgttccccttgtctactgg
ataaagtc
>1789_96/1789_96_SP1380
gaactcctatcccaatcatcacattcgaaaaaatagactgatactttctgaagaccgtag
tttgagccaagaaatgcactgccactaccatcactagagccacagagacaaataataagg
tcaaggacagtagcatcaaaggcaaacccagccatagagaaggagctagcctaatgtaga
ggactagaaaataagctaggattggtacaattccagttagagctggcaaaaggacagaca
gtcctttagcaattataatctctgattctttaaaggcatagggcctataggaggccaggt
ccttactctcataaaagacattgtaaaaggccgttaaagaagttgaaaaggcaatcacta
gtaaaatagcaaccatcgagctaaaataaataggtatttcctcaaaaggaaaatgaatgg
ctatattactaaaacagatgagcatcaagagactggaaaaaatgtaagaacttaggactc
tagcggaaacatttacttttttcccaggattcttagcctgcttctttcgtagattagcca
gattagcttcttgagatgaatagaggatattgatatcaactaattttttaatgaccttga
gacg
>1789_96/1789_96_SP1382
tatgacttatttgacttaggagagttcaaccaaaaagggactgtccgcaccaagtatggt
ttcaaagaagactatcttcaagccattcaagcccttaaagaacagggaattcaacctatg
gccgatgtagttctcaaccacaaggctgctgccgataacagggaagcctttcaggttatc
gaagttgatcctgtagaccgtacagttgaacttggagaacccttcaccatcaatggctgg
actagttttaccttcgatggtcgccaagatacctataatggcttccactggcattggtac
cacttcaccggtacagactacgatgccaaacgcagtaaatctgggatttatctgatccaa
ggggacaacaagggctgggctaacgaggaattggtcgataacgaaaacggaaac
>1789_96/1789_96_SP1383
gtccgtggtcagcgacctgtccacccatttcagcatagaatggcgtttccgcaaagataa
gtgaggtagttccttctgatacagcttctacttctgcattgtcagcaacgatagctacca
atttagaagacaattggctagcattgtagttgaagacactttctacagtgatgttttgaa
gagtttcattttgcatacccattgagccacccttgacagctgacgcacgcgcgcgttctt
gttgttctttcatggctgcttcaaaaccttcacggtctacagtcataccagcctcttcag
caatttcttcagtcaattcaactgggaatccgtatgtatcatagagtttaaagacatctt
gaccagcaatgacagattgacctttttctttcaagtctgccacaatgccttgggcaaagt
gttgacctgagtgaagggtacgggcaaatgattcttcttcgctcttaacgattttctcaa
taaagtcacgtttctcaagcacttctgggtagtagctttccatgatt
>1789_96/1789_96_SP1419
ataataaataagatccgcaagatagccttttctctctacaccattaacaatggtttgtag
ataggacattccagccttttccatgacacgacctgaagctgggttgagactggcataacg
tgctctgaccttttgaaaacctgcttgagtaaaacaaaagtccaagatagctttcaaagt
ctctgtcatcataccatttccccagtaagccttgcctaacacatagccaatttcacagct
taaatcagcctcgtctatcttaacaatgctgatatctcctatcacttgctctgggttttc
ttttagacaaatggcccatttataatagttgagattagtataggaagcaacccaattgca
aatcgagtttcgagtgatttcgacatcaggatggggatcccaggtaacataggtcagatt
ctcagcggatgaagcccaattttgaaacatggcttctgcatcactctccacaaatcttct
taaaatcaaacgttctgtctgtaatatttgcgtaccgatagatttcatgatgctacctca
cttccttatttctatgctcgtagtaaaaaggctcaactcagtaacagctagaaaacgagt
ttgtcttctaatttcttgacgcagtcgctgcctggtttgaaat
>1789_96/1789_96_SP1453
tgttccgatagttgtttttccatccttcttcttgatggtgacatccatgagaacaccacg
ttcagtccacttagcattctcttcatctcccatagattcaattcgttgattggaaatgaa
gttccccatttaatagacaatgagcttcttatctccatctttttccaccgtttcagatgg
ttcaacaacgtgaggatgccctccaaagataatatccgctccccaatcaatcatcttgtg
ataaagagctttttgttcttcagttggttccaatcgatactcaacacccatctgaggcat
gataatggtgatatctgcttccttctctgcccgttcaacttcagcctttatcttatcttc
gtttaaatctgaaagataacgattatagtcttcctgagaaatatactgctcaattccatt
gaaaccataggaataggctaacaatgcaaccttgatagcattcacttccttaatgaccag
cggagcctgagcacgtggttcgtgcgtataaactccgattggagtgattccagctttctc
aataatatcggccattgaaataactccctcaatttgcgaatccaaaatatgattatgagc
taaatccagcacatgataacctgcctccttaatagcatccataacttcaacaggagcatt
aaagagaagataacccgctaaataatgatccttattaatggttccttcaaaatc
>1789_96/1789_96_SP1474
gatttggtcaacaatcatttgctcacgttcacatggatctgcgattacaaactgcttacg
aaggtcttcttcatagctcaatgctgactgaattttggtttctttccccaagaaacgatg
gccacagctcacacgacttcccttgatatcaaggaaatccaagtcaaactcttgctcatc
caagagaacagttaaagtgtggacaggacgaatgtattcaaagctatttccagcccagtg
catgctgacagggaaagtcaatgacttcaagacatctacaacaccaggaacaatggcttc
aactgattggccaacttcttccttagtgacatagacatattcttcacccttaatttcacg
gaattcgatatcttcaacagtcaaacctttcccacggacaaatccttgagctgctttggt
gaagtttccatcactatccaaggcaattttctttgctggtcccttgaaatcttctgtcaa
atcagactgtttgtctgataaaccagtcacacgaacagccaaacgacgtggtgttgagaa
ggtttgaatggcttcaaaa
>1789_96/1789_96_SP1623
gaattcttgagaagagagctgtggctaggaagcctcctactgaccagacaatcaatagga
ctcgccatagagtgaatggcatgcaggctctaaatacggataagaaaccaattgacccca
agagataatagaggagagttgagatttctaactcagaccaaccttgactcgttccaaaga
ttttcacaaaaagaacgccaaacacgaccatgagggcacttggtagggcacgaagcatgg
atcttctgaggaagtttggctcgacaggtttgatatttcgctcaaaagtcagaacgaatg
gtgggaaaccttccacaaactggtcaatcatggtaatctggatcggaatgaaggggaaaa
tcaaaatccactctgaccgacctagtaaagcactggcaatacagat
>1789_96/1789_96_SP1674
tattttttgcaagctgaaacgattacagatgatttatcttctcaacaagtcacccaaaaa
ttacatatttctcaagctgctttgacccgctttgctaaaaagtgtggctttactggctac
cgagaatttattttccaataccaacatcaggcagaaaatcaagccaaccaagtctccaag
cacagtccactgaccaaacgagtcctcagaagttatagcaatatgagggaacaaacacaa
gacttgattgacgaaatccaactagagcgaattgcccagctaatcgaagatgctgagcgt
atctacttctttggaacagggagttctggcctcgtcgcccgtgaaatgaaattacgtttt
atgcgactaggtgtggtctgcgaagctttgacagaccaagacggctttgcctggacaacc
agcatcatggatgaaaattgtctagtactgggcttctcactttcaggctcaactccttct
attttagatagtctattagatgccaaggagatgggggcaaagactgtactctttacaagt
gttcccaataaagatagccagacctatacagagactgttcttgtagccacccacagccaa
ccctcctatatccaacgaatatccgctcaacttcctatgctcttctttatcgatttgatt
tatgcc
>1789_96/1789_96_SP1734
aggcaatggagtcacgcttgttttttcgcttgatgctagcaatatctggccagccttcac
gcaagatacggcgaaggacagcgttgaccaatttttcactgccttttttacggagtttgg
ccaattccactgcttcattgaccacagcatgatctggaatcttgtccaaatagcggagtt
ggtaggcactcatgagaagaaggacatagagccagctgtctaactggtctctgtcttcga
taaagtgggataggtaccattccagagtcagtttacgggctaccgttccatagactagct
cggtcactaagcccttgtctgctgcagagagctgactccccttgaggtgtttatttaagg
caatatttgaatatgcttgattcacaaaaacatcctctagcactgctagagctaaacttc
tagccgtttctactttagtcaccaaatcgttctcctacagtcaatgtacgtccaactccg
ttgaggaaggaagcaatgtccatctta
>1789_96/1789_96_SP1736
tagcgaatcttctgaaccaaacaggcgtactcgttcttcctgactcaagccttccagagg
atagagaatcttgtcatagctagaattcagaaatcccggaagcatggccttgaggataga
gattttgtaggagaagacagatttgcgtaactcctcagccagccagagttgttctggcgt
gagaacaggagaaaaatccagcacctctgcaatatcttttaaatcttgctccatctcttc
tccatctgattgggactccaaaccaagaacaatcccttgaatcaggcgattacccttacc
aaaaggcacatgaacccgcatcccaacttccagcattccctcaaattcctccggaatcct
gtaactatagggctggtccgtctgcatcaagggcacatctacgataatcttagctagggc
catcttctcacctcctccttgtcagtacattcttgcaatagaaaaaataagattgagtcc
ccccaac
>1789_96/1789_96_SP1781
ctcttatttctctaattctactaaaacactaagggctgataaggcgtaaagcggtgctgt
ttctgctcgcaaaatacgaggacctaggcctaccaaaacggctcccttagcttcaaaact
ttcgatttctgcaggtgagagaccgccttctggaccaaagataaagagcagtttggctcc
tgtttcaagaccagtgactgcttgcagaagcgcagcggcttctccttctttagctgattc
ttcataggctactatgatagagtcaaactggtccagctgagttagaaaatctgctttttt
ctcgaaaagtttaatacttggtacaatattacgcttgctttgctcggctgctccaagggc
aattttttctagtttttcaacttttttacccaatttcttgccatcccacttggcaactga
ccagtctgcaggaaaggcccagatttggctagcacccagttcggttactttttgagcgat
gaactccagcttgtctcccttgggaaatccagatgcgatggtcacttgaactggtagttc
cacattgtcatttaattcttggaccaactcaaactgacgattttccatatccagcacgcg
cgccaagcgcttgatgccatcatcaaagactaaggtaacctcatcctcttctttcaagcg
cataacctgaaacatatgcttactggtttccttgtcctcgatagtgacaggagagatagc
actgccttttacaaaatactgctgcatgctagcctccaatcacaccagaaatatccttgg
ttttctta
>1789_96/1789_96_SP1785
gttccacaagcaaaagctagcataataaagacaacagctagcacataaaccaaataagtc
ccaattttcttcataacacctccaaccaactcctagtatcttggataagggtaaaattct
ccctcttccaagccaacttttccttcttcaaagacttcttggttccattccatgacaaat
tcctctgcttctgggtcttccaaaaagtccatgaggacatctagcccaacctcagcagta
tctttaaggaaaagcgcaaaataagctaaaaattcacgggaaaatccttttttaggcagg
taaggaataacagtcaaatagtcttcctcattgactgttgacttggcaggattgtagaaa
aggaccgcttcctcaaaaagaatgtcatctgatgaaacctctccgtcttcatccaccatc
tccacacctgcagcattttgcgcttccaatagaaaactcacttctaccgcatggttgcgt
ttgtcccaactaatctcaaagtcaaagggaaagttcttgtccaactcttcctctaaaata
tctaaaaatccgtatgttgccattttgtcctctttctatgcgactctttaatcgccccga
ttgctcggaaatatgctaaa
>1789_96/1789_96_SP1811
gctgtatcagccagatctttgacaaagttctccacaccgtactgaaagagggggttgaag
taggtcatgatgaccagtggaatctctgtttcaatggttttcaaggtttcaactaaagcc
tgggtagaggtcccgtgggctaaactgcgcaagccagcttcttcgataacaggtccatct
gcaacagggtctgaaaagggaatccccacttcaatagcagagacacccaaatcttctaaa
aagtgaattgtttcagcaagaccgtccaaacctttttcgtggtcaccagccatgatataa
ggaacgaaaattccttttccagttacttttatagcattcaatttttctgttagtgtctta
ggcatgagcttctcccttctttgctgcatctgcttccaagcggtctttgacttgaacc
>1789_96/1789_96_SP1812
tctggaccgataccaggatagtccaaacctgctgagatagagaaggcttcaagaatttga
ccatgggcatcttggagcacatccatgagagaaccgtgaagaacacccggactacccttg
gtcaaggtagcagcgtggtgctctgtatccacaccaagccctgctgcttcagttccatac
atagctactgactcatcttctacaaagggatggaagagcccgatagcattcgacccacca
ccaacacaggctactagggcatctggcagatctcgacctgtcaagtcacggtactgttgt
ttagcctctcgaccgatgacactttggaagtcacgaacgatttctggaaatggatgaggc
cccaaggcagaaccaaggatatagtgggtatcgtcgatattagccacccatgaacgaagg
gctgcattgaccgcatccttgagcacgcgcgaaccatctgtc
>1789_96/1789_96_SP1813
aatgtttctgggacaaaacgtccgccaaattttccgtaaaatccatctttatttggttct
tgatatgccattctttaccctctctataaatcttctaatcttttcatgatctttttgtcc
atctgtctccactccgcttgatacatctactgcatagggagtaaagtgttgaattgcttt
tactacattatcttcattaaggccacctgcgataaagaagggctgtgctagtccagtcgt
atccagttgaccccaatcaaagggctggccactcccagccacaggggcatcaaagagtag
atagtctgcctgagaattgggcacatgaccctctccatctacctgcacagcctgaatgct
agcacaaggcaaattctcaaataaatcatctgccacctgaccgtgaacttgaaccaagtc
caagccaactttgtcaatcgcttccagcagttctgcccgacttggtgaaacaaatacacc
aacctttttgacatctgcaggaataagctttgccaactcagctacttcttctaaagttac
ctgtcttttactaggtgcaaagacaaaaccgatatagtcggctcctgctgaaacggctgt
ttccaccgcttctttggtcgatagtccacaaattttaacctttgtcaatctgcaactcct
tgattctctgggccacattttctgcctgcataagagctgtccctaccaaaattccgttaa
agtatggggctagtcgttccgcatcctg
>1789_96/1789_96_SP1817
aatctttggtgctccagaaacggttccagcaggaagtgtagctttcaaggcatccatggc
cgtgagttctggaagcaaacgccccttgaccacgctggtcaaatgcatgacgtagcggaa
gagctccaccttcatatacttagtaacttggacactggccgtttcagagatgcggccaat
atcgttacgccccaagtctaccaacattcgatgttctgctgtttccttctcatcagagag
gaggtcagtcgccaaggtcttgtcttcttcatccgtagcccctcttggtcgcgtccctgc
aatcggattggttgtcacgatgccatttttgacagaaactaaactttctggactagctcc
gatgatttgataatccccaaaatcatagaaataaaggtaattagaaggattagtcacgcg
gagatttctgtagaagtcaaatggatttccagtaacttctgctgaaaaacgctggctgag
tacacattggaacatatctccgttacgaatcaagtcacgagctgtttctaccattccctc
aaacttatgtggagcgatatgcggtttgaagtctaacggagatagatccaaatcttcaaa
ttcatttggagcaggaatgcgtaattcctcaagcacttggttcaaggatttttccaaggc
ctcttgactgcgctcactataaagtgcatcctctatgacatgtatcttctccttcttgtg
gtcaaaga
>1789_96/1789_96_SP1839
ccacgctcggaaacaggggagtcgtacccctgaggaagttcttgaataaaggaatctgca
tccacaaaggctgccgcagcctgaacctgctcatcactgatttcttggtacatggcaata
ttggacttaatagttccatgatagaggaagggttcctgcaagaccaaaccgatgtttttt
ctcagctcttcttgactgaaatccctgatatccacatcatccaagagaactctccctgac
tggaattcataaaagcgcatgaggacattgataatagacgatttccctgaacctgtatga
cctacaaaggcaatggtttcacccttattaacagagaaagaaatgtcatccagaatcgga
tgtttaccgtcatatgagaaacacacatgttcaaaacggatattgccttcttggactttg
gcttgcccattttcttgaagaggttcataggtcctctcgtctatcagggcaaagacacga
cctgcagaaaccatagccgtttgcagagttgaaaagttttgcgtcacctcaatcaagggg
tcaaaaaggcggttgatgtactggataaaggcatacatggtcccgaccgttatcccgata
gaaaaac
>1789_96/1789_96_SP1852
gcttagagagattgatggtaatttcaagttctccataatcagatggaacacgataagcga
tatttttagcaatggccttgagtttgatgtagtcatttttctgactgagttgataaaaat
cctctatcgcttgctcaggagagtaggcataggcttcccagaagtcacgattgacctgac
tcggacaaggagtcaccaagtccatcagttcagtaccaaggatttcacgcgcagtctgac
tatcctcaatcgtctctaatcgaacggcttcctcaactagctgggccttgaggtcaatca
atttatccagattggtctcaacttccaaaacaccttctcccactcgtgccaaaacacgat
tggtcaggtagattcgatccatttcctcaaatgaactttcagaaatgacatgtgttacaa
atttatctactaaggtcactatagagcctccttttgactagtca
>1789_96/1789_96_SP1853
gtatcaaggtaaatagcacgttgatcagcccccataccaatagcaaactggtccatgata
ccagagttgactccgataaagttgttttctgtttgtttgccgattttaaccaaatcgaga
cgctctaattttaaatcaaagagatgctctgccacgactcctgtcaagagctccaaggat
gctgaagaagacaagccagcaccatttgggatattcccataaacataaaaatcaaaacct
ttgtcaatcacgtgcccagcttcttgcaagaaatgaagaaccccttttggataattggtc
cagttgtgctctttttcaaacttgaggtcagcgagaggcacttcgataatgcccttgtcc
tcaaagttagctgagtagaaacgcaagacttggtcgtcacgcttacgagctgcaccgtaa
gttcccaaggaaatagcagcaggaaaaacgtgcccaccgttgtagtctgtgtgttcacca
atcaaattaatacgacctggtgaaaagaaggtttggtctgcttcttgaccaaaaacag
>1789_96/1789_96_SP1854
aatcctttttactaaaattttagtaaaacatcagtaaaaagaagaaaaatatgatatact
aacctaatcaaggaggatttatggctaccttaaaagacattgcacagctagcctctgtct
ctatcgcgaccgtatcccgtgtcctcaaccgcgaccagagcctatctgttacagaagaaa
ccagacaccgtattttaaccgttgctgaagagctgggctacaccaagcacctcaagacag
gcgagtcccataaacccaagcaaaagattgccattattcaatgggtcagcgaacaagggg
agctagacgacctctactactaccagattcgcctaggaatagaaaaaagagcccaagagt
tggactacgatatcttgcgctattttaatgaccatccttttaccctaagcgaggaagtga
ttgggattctctgcatcggaaaatttagccgagctcagatttctgcctttgaagaatacc
aaaagcctcttgtatttctagacagcgatacactttccctgggacatacctgtattatca
cggatttttacactgctatgaaacaggttgtcgattatttcctcagtcaagggatggacc
gcatcgggattctaacagggcttga
>1789_96/1789_96_SP1858
cattcctttgttataatagatttatgaacaccttgttcattatcattatccactaaaact
caaagaaaggatagaagcaaaacgtcagctttattcagttctgaacaatttgccttaagt
gtccatatgactaacattgaccgccgtatcagcaaaaccaaaaaagccatctatcaagct
tttatacaacttttgaatgctaagggctacgaggccactactgttcaggatatcattgat
ctcgcagatgtgggaagatccaccttttactgtcactatgaaagtaaggagcttcttctg
gaccagctctgccgctacctcttccatcatctttttgaaagagagcaagccatttcaacc
gaggactacctcgcccacctctttctccattttcataaaaaccaagaccatatcaccagt
ctgctattttccaaaaatgactacttcctccgtcaactccataaagagctagaacaccat
gtctattccgtgctagctgataatttaaaagaagcccaccctaatatgcctacttcttac
ctccaacacttggtcgtgtccaactttatcgagacattgacctggtggctcaaaaaaggt
caagatttcacaggccaggaagttgtccaattttatctagaccttctcattcctaaaaat
tgaatatagagtaaagctcagttgtcttatttctaggttactgagttttttatcttttca
acaacaaaagaggacccgccgatcctctttttcata
>1789_96/1789_96_SP1860
tttgaatatcccctgactgaattgcctgataacgaagagctggctgcatagtcgccacat
tgagattgagaccatacattgattgcaagcccttatttccatcttcacggtcgttaaact
caagcgtaaagcctgccttcagctgcccttccacttttttcaaatccgaaatggtcttca
agccatattcttgagcaatctttttcggaacagctacagcataggtattttgataagaca
taggtttgagataggctagatgatcctgcttggcaatgccatcacgcgccacttgataaa
cctgctctggctcatgactcaccttgggtgatggttgaagcaaactttcagtcaccgtac
cggtaaattcaggataaatgtcaatatcaccttttttcagagcttcataaaggaaacttg
tcgtcccaaaattcggtttaacagtcgcagtcatgctggtattttcttcaatcagcaact
tatacatattagccaaaatttctggttctgggcctattttcccagcaataatcaagtttt
ccttctctttttgagccaaaagagctggactataagacagacccagtaataaagccacca
aggcaaaaccagagaa
>1789_96/1789_96_SP1863
tgtataggttgtgagcatttttcacttgttgtgacatattctaaacctcattttccttct
ctttcagatttgccaaaattctttcttgaaaaccttcaaattggtgaatttcttcctctg
aaaatcctttgtaaaagatagtatccaatttctgactgacacgatgccccacttctttct
ggaacttgcctaactccgttaaaactaaatacttcttacgcttgtcttttccacacggac
taacaattacaagcttttgttcctctagcttttttatcatagtcgtcagcgtattattcg
caagcccagtcgcaagcgcgatatctgtcgcagttgcgcagccagtttcactattccata
aaaccgctaaaatcttgccctgttcacccctataaagagcctcaggatcttgactcagta
acttttgaaaaatccgcccattcaacaaacgaatatgatgggctagcaaatgactatctt
tcataacacctccaatttatttcgatatcgaaatgaataaaataattgtaacactcatcg
ttctaactgtcaactatttcgatttgg
>1789_96/1789_96_SP1908
ctgcattattttcacgcatagcacgttgggcacgactttccaagagttggaatcctgtca
caaggacttcggttacataattcatctgaccatttttctcaaagcgacgggtacgcaatt
ctccatcaacggaaatgagactacctttggttgcgtagcttgccaaagtttctgctagtc
tgccccataggaccatattgacaaaatcaacttcacgttcaccgttttggtctttgtaac
gacggttg
>1789_96/1789_96_SP1909
tgaaccatgaaacctgtcgcctgttgattggccataatggtcatatctgtaatctgaaca
cgacgaggttgactagtcacatagactactgtatctgcaatatcctgagcttgcaaagct
tctattccttggtaaacggacgcagctcgttctttatcaccatgaaaacgcactgtagaa
aaatctgtttcgacaattccaggctgaatggttgtcaccttgatatccgttgcgatggta
tcaattcgcagtccatccgaaaaggtcttaaccgcagccttggtagctgagtaaacagcg
gcaccagcataggcgtagattcctgcggttgaccccatattgataatatgaccttgattg
acttttatcattgctggcaagaaacagcgagtaaccgccatcagacctttaacattggta
tccaacatggtcaacatatccaactcctcatagtcttgatagggagccaagtcaagagcc
agtccggcgttgttgaccaagatatcaatcctccctatcgtttctagaatatcagagcaa
acagtcttcaccatgaccatatccgtcacatctagtggaaaagtccagacggtttgattt
ggaaagcttactgcaaactccgacttgaggatttctaatctgtctatccgtcgtcctgtt
agaacgacatcctcaccctgctccagataagcacgcgcaatcgcttcaccgattcctgag
gttgctcccgtaatcacaacattttttgccatcttatttccttctagctggtctatcaga
tattaacaa
>1789_96/1789_96_SP1982
gacattggccaacatatggtcaatacggccacccaaggcaccgaaaatagtgacctcagc
ctgaggattttgttcaaagatggttaagagagccaattccagatctgtatcatccttttc
tggtcgtgcttggacaaaatactgggcacgtttttgaatcacctgtcgctcttcttccgt
cacagaatcaaaatctccgactgctagagcaagaggtaagtcttcttccaagacccagag
cgagcctcgatccaccccaacaaaagcatcaaaatctgtccgataatgaccgcggtttcc
gcctgcaaaaactgcaaccctagtccagttgttttctgagagtttgtactcgctcattga
cttctcccttaaagacataggaacctgctacaaaaacagtcgcaccagcttctttggctt
gggcaatagtttggtcatcaatcccaccatccacttcg
>1789_96/1789_96_SP1992
cttataatctaactttaagtagagaatagaattttctagctgttctattttctacgtcta
gtctttcttcctagcaaagcaaaaccacttgttgccgccgctagaccaagactagcaagt
gctgcacttgatgctgaacctgtgttaggtaattgtttgccagcaggtgactggtaggta
acatcttgcattgttcctgcagttgcttgcggtgtacttgttgtcttaggagcagcatta
ggagccactggtctcttaggaactgtaaccatggcaatggcttgcactccaatcgtttct
gcttccttcacatcttccatagttttcgtattttcaatctctttgagagctgcttgtttt
tctgcttccactcttgctaaaagttctgctttttctttatcagaaagcggtgcgcctttg
atttcatcctgcttgtccttggctgctttttcaatggcatttttagctgattctttttca
gtagctaattgcttagaagcttgtgattgagctgagttttgtgaacctgtgtgagctgat
ccacccgcctggctaccaccgccttcattcgcattagcatcttagcttccagtattgcct
ccctta
>1789_96/1789_96_SP2000
catagtttcggactgttccgttggatagataaagtttgtctgcaatttcttggttagaga
agccctgagcaattccctttaaaactgcgatttcttgctccgttaatggattgggatgca
tcatcaccacttccatcaattcaggcgaatactccttgcgtccttcgaggacggtgtgca
aggtttgcatgaggtctgcaatgtttctttcttttaatacataagcatctactccagcct
tgaccgcacgttcaaaatacccag
>1789_96/1789_96_SP2052
atggtgcggttgactcgggtaaaaaaggcttcccaagttttttcagcatagatttccaac
tcactacccagcttggacttaacttccccatactctatgatgagactcaattccttccta
aagaaaggataggttcctatcgtctgagaaaattcacggccatttttcagggtttgagcc
agatcttgaccgatttctttaaagagctgggaaccttgttcctgcatcatttgaaaaatc
tgcgtcagctccattccctgtgaaatcatattcccccattcacgtgcataataggctgtc
aagtaggtctgcacaaagattccaataaagggaaggcgtgctaagatagaaaagacactc
atcttagaacttcttttataaaaagttagtgctaaaagggcaagcacggaaacaagccct
accatgcctagaaaaatttgtggcagattaccgataattcgggtggcaatattgctacta
tccagttgtgggagcaggtaattccgtagccccagcataattaagagaagaaaaaacagc
aaaatcaaaggataggtcgctacttcaattaattttttcttgaccttggccagattgtct
agatactcttctatctttcccaaactcaggtggagattaccatggacttcagctagggat
aactgagtgacaatagcacttgaacatcccaaacttttcatcatttctgagaatgatttc
ccctgagacaagcccacacgcatctgggtcacacactgcttgtccaacaaagcactccta
tctaaaaaggagatagtctccaccagatgaaaaccgctagaaaagagattgttaaatagg
gtgatga
>1789_96/1789_96_SP2095
agtgaccaacattagtaaaaataccaaggccgtcactaagaggaagaaactcgtcacagg
gtaacgtctatcaaagatttccttcatcaattaatacctcctgaacaggaatatcatggt
tttcaggtataaagtcctgaatttgacaaggatgaaccgtactcaaagtatgaccagaaa
aatgttccagatagcggtcataataacctccaccatatccaatccgatatccatccgtcg
taaaagccaggccaggaacatgaatcaaatcaatctgagatacatccaccacttccaaat
ctccctgtggctccagtaaggcaaaggcagtttttaccaactgctgcagatcatagacta
caaagtccatgcgccccttgggataagttttgggtattaaaaccttcttgccgtccttca
gcgcctgctcaatcagttcccgcgtttgaaactcatgagaaaaagagaggtaggttgcga
tgaccttggcttcttgatagaagggatggtgtaaaagccgctcggttaaagtttgatcta
taaactgtttttgttcttgagatatagccttcattccttgcaagacttgcttgcgtaatt
ccgatttcatagacaagccctctattctgctgccttctttttcaggaaactagacaccgc
agccaccccaatagctaagacttcttccttaggactcatttgag
>1789_96/1789_96_SP2096
aactagacaccgcagccaccccaatagctaagacttcttccttaggactcatttgagggt
gatgaagagcgtagggactatcgatacctagccaaaacatcacgccatcaacctttgaaa
ggagataaccaaagtcctcgcctgtcatagcaggttcgatatcaatcaactcgattccgt
ctttttcgtcaaagaagtccatcagttcacgcgccaaggctggattgttctcaacaggta
ggtatccaccttgtttgagttccacttcgacttccatatcaaaggcagctgcaacccctt
ctgcaactgtttttaccctcttttgcaccaagagactcatgtcctgtgtcaaggcacgaa
tagttccatgtaaaaaagctgtgtctgtgatgacattgttggtggttccagcttgaaaaa
cgccgaaggtcaccactgctccctcgattgggttgacattgcggctaacaactgactgca
cttgggtcacaaagtaactagccgccaccaaggcgtcattggcttcatgaggaaaagctg
cgtggccacctttgcctttgaaacggatcttcacctcgcaagttcctgcaaagagtgtat
gagtattagtcgcaatctggccgact
>1789_96/1789_96_SP2120
gggtgtactcatcccgttctagtaggctaatggtctgtctggaaacccctgccagtttgg
ctaggtcggtttgattgagaccatcgcgagctcgaagctcttttagacgattttttagtt
gcacgttacacacctactctccgtcaaattcaacggtttggatatcttcaatacgttgca
acttgaatttttcttttcccgtattatcaacactacgtagtttgacccattcc
>1789_96/1789_96_SP2121
atcaaggcttggcggtaggctgcacggctctcaggatttccaagagtgttgaggtgcaat
ttgacaccttgaataccgatttccttcaaaaaatgggctgccataacgattgtttccaca
tcggtagctggattgctagagccaaaacactcaacaccaatctggtggaattggcgcaag
cgccctgcctgtggacgctcataacggaacataggtcccatatagtagaacttgcttggc
ttttgcacttctggggcgaagagtttattttccacataggaacggacaacgggcgcagtt
ccttctggacggagggtaatatgacggtcacccttgtcataaaaatcgtacatttccttg
gttacgatatccgttgtatctccgacagagcggctgataacctcgtaatgctcaaaaata
ggcgtgcgcacttctgcatagttatagcgcttgaaaatctcacgggcaaagccctcaacg
tactgccacttagcagac
>1789_96/1789_96_SP2122
ccacttttaagaaaaacgagacgtaaatttcggtaaattgttaggaactggtctttgata
gaaagcttctcattttttaagttttcaccatcagcagatgacattgacaggctcaatttg
ctttttcctaaaaagaggatagtggctgatactaggaaaaagcaggcattgattcccgca
acgagagaaaaattgttgaccgatagagctaagagccagactccgaaagcttgaccacca
atagctgaaatataggtgatgaactgtgaaaaagaataagcctccatcaaatcatcttca
gctactttttccttaataagaggcatacgcaggccacctgcaaaatcactgatgatatca
ctaatgacattgatcaaacacaggctagaaaaggcaaagagactagcttgctgaacaact
agggctgctagaaaaaatagaaccgcctgaaacaaaccgctatagaccatccatttgacc
ttgtccctcgtgtaatctgcccgaatccctacaaaa
>1789_96/1789_96_SP2141
gcatagtttccagctttttctttaatgttagcaagcgtctcagcagcctgagcgaagtgc
ggtttgtcctgttcaggtgtcatgtgttgatcaagaatcggacaaagaatatcctgataa
aaaacatagcggttgggattgataccgctgagattgcctggtaggtctggtaagaggttg
gcaaggtcaatctgcataaaatcctcaaccgttagaccagtattggtcttgaagtgcgca
gacaaaccatctaggtcattgcgatagctgagttctgcccagatttgcaagcttggtagg
atagagaactgggcagtttcaccaccattgtctccccaacccgttacgatgacttcttta
atctgattggcacggcaggctttattagcctcgatagccactagacggctaaaatggttg
tgaggtgtaaagccaatccacttccaagctccccctgcaaatgcaaggtcatggctaat
>1789_96/1789_96_SP2142
tcccaatcagtatgaccagatttttcaattacgtatcgtaccatattcccagttgatgct
agttgcgaccagttattaagttttccagcaggggcaagggttgtcatgtagccaaattct
ccacccagaccgtggcgacctcgatgaagtctaccattgataatcatggctccgccaatc
cctgtcccaatcacgacacaggctgcattttcaagctctggatgagctagtagttcactg
agtccaacgcagttggcatcattttctaaatggacaggtagctgataagagctaagcgcc
tcataccaagaaaagcaatggatgtagggcaccgcactgaagccatcaatcacacctgtc
tcttgattgaccgcacctggaacgctcatagcaatcccactataatcctgttctgacaaa
cgttgatctagccaagctagtaagtcctccaagttttttggtgttgggatacttgtctta
tctagtattttcccatcaggagtcagactagcaaacttaatcccagtccctccgatatca
atcgttgcaatggtcatttttttaccataaaaaggggcaaatcagcagttagttcttacc
ttttcgcccctcctttct
>1789_96/1789_96_SP2144
ttcttgcacataacccaagactactacagcaaacatatttgacggaatcaagtaactata
ctgacagcagtcatcgctcggacgaaaggctgaccaagtcattcctgtcactgcaaaatc
aggtccaaagccatcatttaccaaggtgtcttccttgcggtccgtatctcggacaaaacg
ataaggagagttcttatgatcttgttctaccgtccacagatggagaatttccttagtcgc
tgcgacaaaaatctcatcaaactgactagtctcgccagtctctttccagaggagataagc
caactgcaaaggatagcaaagcgaatccacctcatacttgcgctcccagatccagccgtt
aaggtctgtgtggtcagtctcgtggtgccctttccagttctcctcaatgttgaaggagtt
agcatagggatccttgagtaccaaggtcatctgacgtttgaccaaacctgcaatggtctg
acgcaggagggaatctcttttagccacatgcaggtagggtctgagttgg
>1789_96/1789_96_SP2158
ataacaaattcccattgtctatctttttcttcacggcttaaaacaaggtcttcacggtta
tggtcgaatccttcttttacgttttctttcacccatttgagcgcacgttcaaactcttct
gggtcataaataccacggtccatacggcgcgtgaactccgtcatatctaccgattcattt
cgcattcctaagtattcttggaagaaatctggatttacaatagaaccgccaatccccatc
gaaacactacccattgataggtaagcagtgtctctcatcaagccagttgcaagagctgca
cgcgcataacgtaaaagtttttctttgacatcttctggaatatctgtatcattagcttcc
tgaacatctctaccataaatcccaaaggctggaatccctttttgagcatgtgaagctagt
acagctgcaagatagacagctcctgggcgttctgtcccattaaatccccaaatagcatga
ggaatatctggagacatatccatagtttcactaccataacaccagcatggtgtaactgta
attgttgcgcaaacatttgattttttgaacaactcatgggaagctgcagcctctggaaca
cgaccaatggtagatggagaaatcacacattccacaggttccccatctggatatttcaat
gtgcttgaaatcaa
>1789_96/1789_96_SP2191
tattcgtcgatacaaaataactgcataaactggaaaaactaaaacaaaagtcacataagc
atgactcaacaaggtcaagccaatcaactcaggaagaatatttaaaaagtaattaggatg
ttttactgtcctaaacaagatatgatctacatatttgtgattattgacaagcataagctt
cactgtccaaatatctcccaacaagtgaatcaccaacatcaacatcagcatagaaaaaat
aagcaagactaaaccaaccatgctcataccatcaaacattgtcttatgcaccattgcttc
aacgaggcaagagagataaaaaacaatatgagccaacgttaatcgttttgtattctcaa
>1789_96/1789_96_SP2194
aaagaggagaacggaatagggtttattgcgaaccttctctgtcaactccccaccttcttc
gtaacccacatagcctggaggagctccatttagacggctggctgcgaatttctccatata
ctcactcatatcaaagcggataagggctgattcgtcatcaaagagaacttctgccaaagc
cttggccaactcggtcttaccgacacctgtgggtcctaggaacataaaggaaccgatcgg
acgcttgtgactgcgaattcctgactgattacggcgaatcgcacgactaatacttgaaac
agcttgatcttgaccgataacccgtttatggagttctgcttcaagatttagatatttctt
agcgtcagtctgagtcagtttttgaactgggattcctgacaagcgactcaaggtggtcaa
aatatcagactctgtcaccaagtctttgtagacaggtacttcctcttcttttgcgattag
ctgggctgcctgtttccacttgccatccatcagggccttgtcagctggactcaaatctga
atcgtctgcttttacatactttgccttattttgcactgttgctgctgcttcgtccaagag
gtcgatagcagagtctggcaag
>1789_96/1789_96_SP2198
agttctgcctctttgttgtctttagaagcagttccttgaccacaggccacaagcacaaca
gctacaagagctgttacaagcgttaaaaacactttccatgttttcttcattttgatttcc
tcttttctttttcaaaaacgctctattttaagtacgtttccatttaataacatatttttc
actaatatcgaccagcgtcatacccaaaagactgataatcgacaccagaataataatggc
aaacatggtatcatagtgaaacagttttttagactgaatcctataaacaccaagaccttc
aaaacctcccgaccactcagataccacagttgtgataaaggcgtaggagacactgaccct
cagacctgcataaaagtaaggcaggctaaccgggattttaaaatgccacaggatttgcca
aggcttggcccgcatcagactaaacaaagtcagcatatccttgtcgcaatgcctaaaacc
gtcc
