# Supplementary material for: Sequence Analysis of 96 Genomic Regions Identifies Distinct Evolutionary Lineages within CC156, the Largest Streptococcus pneumoniae Clonal Complex in the MLST Database
Source: PLoS One. 2013 Apr 12;8(4):e61003. doi: 10.1371/journal.pone.0061003 (PMC3625235; doi:10.1371/journal.pone.0061003)
Supplement: File S1 — Nucleotide sequences of the 96 loci of the 66 strains analyzed in this study. (TGZ) [file pone.0061003.s009.gz › 23FCOLOMBIA26_96.mfa]

>23FCOLOMBIA26_96/23FCOLOMBIA26_96_SP0034
ttagagagttgtttgagaggggtaaagaaactactagacacaccgagagaggtcagaagg
gtggttaggagcgatgcaaggatgaagtaaaggataaaaagtgggaagacttttttcagt
tgtaagccttgcttatttttttgctcgcgactttgccagtaggagagaaagagagtgatg
gggatgatagctagggtgcgcgtgagtttgacaatggttgcggattcgagggtattggtc
tggtagagactgtcccaagcgctagctgtggcggttacagaggaagtatcattgaccgca
gttcctgcaaagagggcgaagccgtcattggatagatgaagccaggtgccgagggttgga
aagatgagcgcagccaagacattgaagaaaaagataacggagatggcttgggctacttcc
ttttccttagcatggataacaggcgctgtcgctgcaatggcagaacccccacagatagaa
gaacctactccaatcaaggtagccagttttgtatccagggcaaagaagcgctggaagagg
taggcaacaatcaaggctattgaaatggtggaaaggatgacagggagtgaagattgccca
actgcgaagacttgagagatattgagaccaaaaccaagtaagataacggcatactggagc
aatttcttggaactaaaggtcaatccaacatccagttgtttataag
>23FCOLOMBIA26_96/23FCOLOMBIA26_96_SP0037
tttcgctcaagcctggaatcaagcaagagctacgccaatttatggatcaattatatgaag
agtacgttgggattcacctaaaatcaaagaaatttattgattccctagcagactggggac
aattactaaaagaggaaaagaaatgaaaaaaatcgcagtagatgccatggggggcgatta
cgcacctcaggccattgttgagggtgtcaatcaagccctatctgacttttcagatatcga
ggttcgactttacggagatgaagctaaaatcaagcaatatctgacagcgacagagcgcgt
cagcattatccatacggatgaaaagattgattcggatgatgaacctacgagagctattag
gaataagaaaaatgccagtatggtattggcagccaaggctgtcaaagatggtgaagcaga
cgctgtcctttcggctgggaatacaggtgccttgttggcagcaggattcttcatcgtggg
tcgtatcaagaata
>23FCOLOMBIA26_96/23FCOLOMBIA26_96_SP0057
taattagcacggaagtagtctttgttgtggtctgcaaaggcagtcatgagttcaaagatt
tcctcttccttgtactcagcgcttggtctatctgcccagattgaaagcatacttccgact
gttggaagatctacttcaggatatttggtagaagctagttgattgaatggaactttacca
gaattttcaactgcttttgaaagagggtaagcttcatcttgtttgtgattgcctataaca
taataccagtcaccgttggtattcaagaatttatagcctttgcttgctaggtattgaggt
gatgcgaggttatatccccaccagcctttagaccagtaagaaatcaagacatctttgtca
aactgaacatcgtccttgtcttcatagtagaagccatcgttgaaggccattggtt
>23FCOLOMBIA26_96/23FCOLOMBIA26_96_SP0120
catcagttgcgtgcgactctggaaaccaagaaaatctcaggtctcttcactgctggtcag
acaaatggaacatcaggttatgaagaagctgctggccaagggattatcgcgggtatcaat
gcggctctgaaaatccaaggcaagcctgagttgattttgaagcgcagtgacggttatatc
ggggtgatgatcgacgacttggtgaccaagggaaccattgaaccctaccgtctcttgaca
agtcgtgctgaataccgtctcattcttcgtcatgacaatgctgatatgcgcttgactgag
atgggacgcgagattggccttgtggatgatgaacgctgggctcgttttgaaatcaagaaa
aatcaatttgataatgagatgaaacgcctagacagtatcaaactcaagccagtcaaggaa
accaatgccaaggttgaggagatgggcttcaagccgttgacagatgcggtgacagccaag
gaattccttcgccgtccagaagtttcttacc
>23FCOLOMBIA26_96/23FCOLOMBIA26_96_SP0127
tttctctcgctattttagaggacaagcaggttcttgccgagacgacgattaatattaaga
aaaatcacagtattactcttatgcctgccatagattttttgatggcaagtttggattgga
cacccaaggatttggaccgaatcgtggtagctgaagggccgggtagctatacaggcttgc
gaattgcggtagcaactgctaagaccttagctcacaccctgaacatcgagttggttggta
tgtcgagtctcttggctctggtgccccaccaacaagaaggtttgtttgtccccttgatgg
atgcgcgtcgcaataatgtttatgcaggattttatgaaaattccaaacctgtcatggcag
aagcacatctgccttttgagcgagtcattgagctaatcaagggcgctagtcaggtaacct
ttgtcggagaagttggcccctttgttgagcagattcaaaaacacttgccaaggactgatt
acaaagaaacattgccaaatgcagctaatctagctctatgggcctgggacaaggaagcag
actccttgcatgattttgtgccgaactacctcaagcgtgtcgaagctgaggaaaactggc
tcaagaatcacaccgagtctgtcgagtcttacattaaacgcctatgatagaaatcaaacg
aatccaacagcgacctgacttggctcaagccatctacgctgttatgata
>23FCOLOMBIA26_96/23FCOLOMBIA26_96_SP0128
tttgaagcagaagtcctgcaaatcgctgtcaaaggagcttatcagggtcagggaattgcg
tcagccttgtttgctcaattgccgacagacaaggaaattttcctcgaagtcagacagtca
aatcaacgagcgcaagcattttacaagaaagaaaagatggcagttatcgctgagcgaaag
gcctactaccatgacccagtcgaggacgccattatcatga
>23FCOLOMBIA26_96/23FCOLOMBIA26_96_SP0145
tggcgattttactcatcacgatttcagaaaccctgccccaagttctacaaatctttctgg
gagttttggcggattttcaacatcatcgtgtcttgaaatacacagtcattagttttgcaa
aatttttgctttactctatagtgtctttatcactttcagggcagtccttttccttgttat
tagtagcatttatttgtctgattaacctcttgtctgacacgttgagttatttttcaggcg
ccatgctcactccgattttcattagaattattgggcaagaccatctggcagaagctattg
gatttaaacagtcaactgttagtttagtgaaaacaatcagtaatattctaggaggagtct
tattaggtattctatccatccagtttatttccttgctgaacgctcttacctttttaatcg
catttttaggtatcctcttcat
>23FCOLOMBIA26_96/23FCOLOMBIA26_96_SP0155
aaccagcaggaaatagttttgccattccagtgtcagatccagtgtcagatcaagacttag
gagtgatttacatctccttggatcctgctgttttataccatgccattgataatactagag
gtcatactccgatggcagtaacagtgacctcaccttttgatacggagatttttcatatgg
gtgagacagttgataaggagagtgaaaattggctagttggcttaacttctcatggttatc
aggttcaggtggcagttcccaaaaactttgttttacaaggaacggtgaccagctctgctt
tgattgtgggcttgagccttctctttattgtcattctttatctgactttgaggcagacct
ttgctaattatcaaaagcaggtagtggatttggtggattccatccaagctattgcccaag
gacaagaaggtcttcgcattgatacgcttgaaaaggatcaggaattgctcctaatcgcgg
agacgaccaatgatatgttggatcgattggaaaagaatatccatgatatttaccagttag
aactcagtcaaaaagatgccaatatgcgggccttgcaggcgcaaatcaaccctcacttca
tgtataatacgctggagttcttgcgtatgtacgcagtcatgcagagtcaagatgagttgg
cag
>23FCOLOMBIA26_96/23FCOLOMBIA26_96_SP0180
ccagctaaaacacccttatctgagaaattagccaaagatctcaaaaaacgaggcttcaag
ttcacaggcccagtcgccgtattgtcttttctacaggctgcagggctagttgatgaccac
gagaatgattgtgagtggaaatgtcttaaatgatgtctaacaaaaataagggaattctga
tttttgtgattctctatacagtcctctttgtgtttgatggcgttaaattgctggcttctt
taatgccatctgccattgcaaattatc
>23FCOLOMBIA26_96/23FCOLOMBIA26_96_SP0181
ccttttctattatttatgtgaaagaaaaagagaatatctactatcccctacttgttcaca
tgttaagcaacagcctctccttaatcattttagctatcagtatagtaaaatgaaatgaga
acaggacaaatcgatttctaacaatgttttagaagtagaggtgtactattctagtttcaa
tatactgtaatatgtgatgaaaatgccag
>23FCOLOMBIA26_96/23FCOLOMBIA26_96_SP0205
tggtgacctgtagcgtgaataatcctgctagcagagcagtcattctagcaaatggtggaa
tatttgaggatgctcgcaatggagtcgagcgttattggatagaggtagcgaatgaataat
ccaaaaccacaagaatggaaaagcgaggaacttagtcaaggtcgtatcattgactacaag
gcctttaactttgttgatggcgaaggcgtgcgtaactctctctatgtagcaggctgtatg
tttcactgcgaggggtgttataatgtagcgacctggtccttcaatgcaggcattccctat
acagctgagttggaagaacagattatggcagatcttgcccagccttatgttcaggggtta
accttactaggaggggagccttttcttaatactgggattctcttgccacttgttaagcgg
attcggaaggaattgccagacaaggacatttggtcctggaccggctacacttgggaagaa
atgatgttggaaactccagataaactggaactcttgtcactgattgacattcttgtcgat
ggaagatatgatcgaactaagagaaatcttatgctccagtttcgaggttcgtctaaccaa
cgaattatcgatgtgcaaaaatcgctcaaaagtgggcaagtagtgatttgggacaagctc
aatgacggaaaagaaagctatgaacaggtgaagagagaatgaagaaaaaggacttagta
>23FCOLOMBIA26_96/23FCOLOMBIA26_96_SP0250
gcatttgtaattttcttatcttctatgattgtatatattttagcgaagtcattgactaat
ggcggaacattcatagaaatgatttattctgctattcaagttccgttgcaaggtttaact
ggatctttgtatggtgctattggaattgcattctttatatcatttttgtggtggtttggt
gttcatgggcaatcggtagtaaatggagtagtgacagctctgcttttatctaatcttgat
gctaataaagctatgttagcctctggtaatctatcattagaaaatggtgcacatattgtt
actcaacaatttttagattcatttttaattctatcaggttcagggattacgtttggtctt
gtagttgccatgctttttgcagcaaaatcaaaacaataccaagccttaggaaaagttgca
gcttttccagcaatatt
>23FCOLOMBIA26_96/23FCOLOMBIA26_96_SP0266
ttgacttgtcagatatcggtaagggaacttacccttactacatgctcaaggaaattgacg
agcaaccaactgttatgcgtaaactcattcaagcctacacggatgatgctggtcaagtag
tggttgatcctgctatcattaaggctgttcaagacgcagaccgcatctacatccttgcag
ctggaacatcttaccatgcaggatttgcttctaagaaaatgttggaagaattgacagata
caccagttgaacttggcatctcatctgagtggggctacggtatgccacttctcagcaaga
aaccactcttcatctttatcagccaatctggtgaaacagcggatagtcgtcaagttttgg
tcaaggctaatgaaatgggaattccaagcttaacagtgacaaatgttccaggctcaaccc
tctcacgtgaagccaactataccatgctccttcacgcaggtcctgaaattgccgtggcat
ca
>23FCOLOMBIA26_96/23FCOLOMBIA26_96_SP0278
gctgatcgtacaattcttctatcgacagcactcttgtcaggtgctattgctttagcagga
atcttttctgctttgaaagaaaaataaaaatagaaaagagaaaacagaatggttttacca
aattttaaagaaaatctagaaaaatatgcgaaattgttggttgcgaacggaattaacgtg
caacctggtcacactttggctctctctattgatgtggagcaacgtgaattggcacatcta
atcgtgaaagaagcttatgccttgggtgcgcatgaggtcatcgttcagtggacagatgat
gtgattaaccgtgagaaattcctccatgccccgatggagcgtttggacaatgtgccagaa
tacaagattgctgagatgaactatcttttggagaacaaggctagccgtcttggggttcgt
tcatctgatccaggtgccttgaacggagtggacgctgacaagctttcagcttctgctaaa
gctatgggacttgccatgaagccaatgcgaatcgcaactcaatctaacaaggttagctgg
actgtagcagccgctgctggacttgagtgggctaagaaagtcttcccaaatgctgcgagc
gacgaagaagcagttgatttcctttgggatcaaatcttcaaaacttgtcgtgtcta
>23FCOLOMBIA26_96/23FCOLOMBIA26_96_SP0334
tgtcaagtatttttgacatattttttgaagaaatattagcgctcttgtctgatttgtctg
actagtgcaagctggtcagatttgtggtaaaatagataagatatgacaaaagaatttcat
catgtaacggtcttactccacgaaacgattgatatgctcgacgtaaagcctgacggtatc
tacgttgatgcgactttgggtggagcaggccatagcgagtatttattaagtaaattaagt
gaaaaaggccatctctatgcctttgaccaggatcagaatgccattgacaatgcgcaacaa
cgcttggcaccctacattgaaaagggaatggtgacttttatcaaggataacttccgtcat
ttgcaggcacgtttgcgcgaagctggtgttcaggaaattgatggcatttgttatgacttg
ggagtgtctagtcctcaattggaccagcgtgagagaggtttttcttataagaaggatgcg
ccactggacatgcgcatgaatcaggaagctagtctaacagcctatgaagtggtgaaccac
tatgactatcatgacttgattcgtattttcttcaagtatggagaggacaaattctctaaa
cagattgcgcgtaagattgagcaagctcgagaagtcaaacctatcgagactacgactgaa
ttggcagaaattatcaagtcggccaaacctgccaaggaacttaagaagaagggtcatcct
gccaagcagattttccaggctattcgaattgaagtcaatgatgaactgggagcggcagat
gagtccatccagcaggctatggagatgttggctctggatggtagaatttcagtgattacc
tttcatt
>23FCOLOMBIA26_96/23FCOLOMBIA26_96_SP0337
aataatgtaggaatgattttgttcatcttggtcctttatggacttgtcggatttttagat
gactttctcaaggtctttcgtaaaatcaatgaggggctgaatcctaagcaaaaattggct
cttcagcttttaggtggggtcgttttctaccttttctatgagcgtggtggcgatatgctt
tcagtctttggttaccaagtgcatctagggattttctatattctttttgcccttttctgg
ctagtcggtttttcaaatgcagtcaacttgacagacggaattgatggtctggctagtatt
tctgttgtgattagtttgtctgcctatggagttattgcctatgtgcaaggtcagatggat
atccttctagtgattcttgccatgattggtggtctgcttggtttcttcgtctttaaccat
aagcctgctaaggtctttatgggtgatgtgggaagtttggccctaggtgggatgctggca
gct
>23FCOLOMBIA26_96/23FCOLOMBIA26_96_SP0368
tcagtcaggccgatgatgatatcagtgtggaagaagcgcgtgcagagattgctaagattg
aagccttgaagaatgctttggttcagaagaaaacggctttggtagcagatgactttgcaa
gtcttacagctcctgctcaggctcaagaaggtcttgcaaatgcctttgatggaaacttat
ctagtttatggcatacatcatggggcggaggagatgtaggcaagcctgcaaccatggtct
tgaaagaagcaactgaaatcactggacttcgttatgttccacgtggatcaggttcaaatg
gtaacttgcgtgatgtgaaacttgttgtgacagatgagtctggcaaggagcataccttta
ctgcaactgattggccagataacaataagtcaaaagatattgactttggtaagataatta
aggctaagaaaattgtccttacaggtactaagacttacggagatggtggcgataaatacc
aatctgcagcggaactcatctttactcgtccacaggtagcagaaacacctcttgacttgt
cag
>23FCOLOMBIA26_96/23FCOLOMBIA26_96_SP0383
gctgactagcgctgtcttgctcaagcgaggagacaatggttccatgggcgaccttgcctg
tattgtggcagaggatttggttctctaccagtcatttgatcgccagaaggtggctgcttg
gttagaagaagaaaacttggcgacagttctggagcgtgattggggattttttatctcaca
agtgaaaccaactttagaatgtgatttcttagtgggatggaccaaggaagtggctgtatc
gagtcacatggtccagcaaatcaagcaaaatatcaatcaaaattttttaagttcctcaaa
agaaacggtggtttctttggtcgaagccttggagcaggggaaagccgaaaaagttatcga
gcaagtagaagtagccagcaagcttttagaaggcttgagtacagatatttacacgccttt
gcttagacagttgaaagaagccagtcaagatttgcaggccgttgccaagagtagtggtgc
tggtggtggtgactgtggcatcgccctgagttttgatgcgcaatcaaccaaaaccttaaa
aaatcgttgggccgatctggggattgagctcttatatcaagaaaggataggacatgacga
caaatcgtaaggacgagcatatcctctatgcccttgagcagaaaagttcctataatagct
ttgatgaggtggagctgattcattctt
>23FCOLOMBIA26_96/23FCOLOMBIA26_96_SP0386
ggagttgtttgcggcccacatgattttatcgggtatcagtcagcaggctttgaaattgga
tagagaaaagatgcagatccagttgcagagtgtcacagctattttagaaactgcccagaa
ggatttgcgggttttgctcttgcatttgcgaccagttgaactggagcagaagagcttgat
agaagggattcagattctcttaaaagagcttgaggacaagagtgatcttagggttagtct
caagcagaatatgacgaaattgcctaagaaaatcgaggagcatattttccgtatcctgca
agagttgattagcaataccctccgccatgcccaggcatcttgcctagatgtctacctcta
tcagacagatgttgaattgcaactgaaggtggtggacaatgggattggtttccagttagg
gagcttagacgacttgagttatggactgcgaaatatcaaggagcgggttgaagatatggc
agggacggttcagttattaacagctcccaagcaagggctggcagttgatatccgtattcc
cctgttagataaggaatgataaaggagtaaagatgaaaattttactagtagatgaccatg
aaatggtccgtttgggtttgaaaagctac
>23FCOLOMBIA26_96/23FCOLOMBIA26_96_SP0436
tcttaacgtcagaaatgccagcatactggataacttccttgagtgctgtcagataagcat
aggcctcctctggcgaacgcatatcggcttcagatacaatctcaatcaaaggtacccctt
ggcggttaaggtcaacgtaagagtagccgtctgtaccgtgggtgtttttaccagcgtctt
cctctaagtgggcgcgttcgataccaattttcttggtcgtaccgtcttctagctcgactt
caatccagccgttataaccgattggctcatcaaactgagaaatttggtaggctttgggat
tatcagggtagaagtagttcttgcggtcaaagtgcatttttttgtggatgtccatgttga
gggcaagagcagccttgataccggcatcaacaacccctttattgagaactggcagaactc
ctgggaaagaccagtcaatcacgttagtgttggcattttgatcatttccgaagtgggcag
aagtaggtgagaagatttttgaattggtgttgagctctacgtggacttcaagtccgatga
ctgtttcaaagttcattagttgtcacctccaaaaatcacgggttgttgtttgtggtagtc
tgttgttgcttcaaaagcagcagcagcttggtaaatggtttcct
>23FCOLOMBIA26_96/23FCOLOMBIA26_96_SP0439
tgctaggcgctgttggtcaactccagtttgaagtctttaaacaccgtatggaaggcgaat
acaatgcggaagtggtcatgagcccaatgggtaaaaagaccgttcgttggatcaagcctg
aggacttggatgaacggatgtcgtcaagtcgcaatatcttagccaaagaccgttttgacc
aaccagtctttctctttgaaaatgactttgccctccgctggtttgcggacaagtatccag
acgtagagttaga
>23FCOLOMBIA26_96/23FCOLOMBIA26_96_SP0483
ttgtcaggtggacaaaagcagcgagtcagtctggctggtgtcttgattgatgaaagtccg
attctcttgtttgatgagccactcgccaatctagatcccaagtcaggtcaggatattatc
gaattgattgaccagattcataaggaagaggggacgacgactcttattatcgagcaccgt
ttggaggatgttctgcatcgccctgtggatcggattgtcttgataaacgatggtcgtatc
ctttttaatgggagccctgatcagttactggcgactgatttattgacacaaaatggaatt
cgagaacccctttatctaacgactctccgtcaattgggtgtggatttagccgcagaagaa
caattagtagatctggataacttgtctatctcaaaaggtcaggttcagttgcagacggaa
ttggcaaaagaaaccccagatttacagtcactctttagattagaggacgtgtctttttct
tatgatgatagaccgattttaaaatccatttatctggatattaaaaagggcgaaaagatt
gccattgtcgggaaaaatggagcagggaaatcaaccctagccaaggccataagtagcttt
atccagacggaaggtcgctatctgtgggaagggcaggagatcaaagaagattctgttgca
gagcgg
>23FCOLOMBIA26_96/23FCOLOMBIA26_96_SP0526
cctttttctcggagaagaaggtcaatacgctgtcaagtatgccagacgtcgctatagaga
aattcgtcaaaaatggttgaaagagggagagtaagaagatgagaatatttgttttagagg
atgatttttcccaacagactaggattgaaacgacgattgagaaactcttgaaggaacatc
atatcactcccagctcttttgaggtatttggcaagccagaccaactgctggcagaggtgc
atgagaagggggcccatcagctattctttttggatattgagattcgaaatgaggagatga
aggggctggaagtggctagaaagattcgggatcgagacccctatgccctgattgtctttg
tgacgactcactcggagtttatgcccctgtcctttcgctaccaagtgtctgctctggact
atattgataaggccctttcggcagaggagtttgaatctcgaatcgagacagccctcctct
atgccaatagtcaagatagtaaaagtctggcggaagattgcttttactttaaatcaaaat
ttg
>23FCOLOMBIA26_96/23FCOLOMBIA26_96_SP0558
tttgctacgtgctggtggtataacaattgccaaacaggtaatgaaaacagtacctaataa
agctttaacaaagacgctttggtatcctattttgaaaaaagtcttaagaatatttggtgt
gaatcttaccaagggagggctggccaaaggaatggggaaatttattcctatcttgggtgg
tatcatttcaggtggtttaacctttgcaactatgaaaccgatgggtgaaagcttgcagaa
agaattgtccaagctagttaactatagtgaagttcaatatcaagaagatgttgaaacaat
ccgaaaagaggctgaaatcatcgaaggagagtaatatgggactcataaaaactctagcta
aaatttatggtaattactttttgaccgtgcaaggtgtaaa
>23FCOLOMBIA26_96/23FCOLOMBIA26_96_SP0562
ccccttgccaatcccttaatgcgcaatacagttggtcgtaaagtatcacttaaacagggt
tctaagctagcaggaactcctatggacaagattgtacgcacactggaagcgaatggctac
gaagtgattggattagactaatgacagatgaacggattcatatcctacgggatattttgt
tagaattgcacaatggcgcctctcctgagtcggttcaagatcgctttgatgcgaccttta
cgggcgtgtcagccatcgagatttcccttatggagcacgagctgatgaactcggattcgg
gcgtcacttttgaagatgttatggaactctgtgatgtccatgccaatctttttaaaaatg
ctatcaaaggtgtcgaagttttagataccgaacaccctgggcacccagttcgtgtcttta
aggaagaaaatttggccctccgtgcagctttgattcgcattcgtagattgttagatacct
atgagttgatggaagacgaggaaatgcttgcggagatgcgcaagggcttggtgcgtcaga
tgggacttgtggggcaatttgacatccattaccaacgtaaagaagaactcttctttcct
>23FCOLOMBIA26_96/23FCOLOMBIA26_96_SP0581
gacaagccagtagcccttgcaggtgtcatgggtggtcaagcaacagaaatctctgaaaaa
tctagtcgtgttgtccttgaagctgctgttttcaatggcaaatctatccgtaagacaagt
ggtcgcctgaaccttcgttctgagtcatcttctcgctttgaaaaaggaattaatgtggca
acagttaatgaagcccttgatgcggcatctagcctgattgcggaacttgcaggtgcgacg
gtgcgtaagggcatcgtttcagcgggtgagcttgatacttcagatgtagaagtttcttca
acccttgctgatgttaaccgtgtcctcggaactgagctgtcttatgctgatgtagaagac
gtcttccgtcgtcttggctttggtctttctggaaatgcagacagctttacagtcagagtc
ccacgtcgtcgttgggatatcacaatcgaagctgacctttttgaagaaattgctcgtatc
tatggttatgaccgcttgccaactagtctaccaaaagacgatggtacagcaggtgaattg
acagccacacaaaaactccgccgtcaagttcgtactattgctgaaggagcaggtttgaca
gaaa
>23FCOLOMBIA26_96/23FCOLOMBIA26_96_SP0582
gttgtgcttctatttgattagcgacgttccaagttactaattttaaggttttagtcttat
ttgatgcagaagaaagggttttatctgttccgaataatagtaatatgagcgatagtaaga
gcaaaatgccagagtaaaaccgtatttgtttatttttcttgtaaaaagatagggaaaaaa
atacgaaacttaaaatagaagccatagttgcagtagctaaggggaaggcataaatctgtg
ccaagataggtctggtagatagccaaatattaagattagaagatggaaaaaaagaataag
ctatgatagggataacaaagagaatgaccgaaagggcagagagaaatgttttaatcattg
tgtgagtacctcaatttgcaatggttgctcggagctaatgtgactttgtgactttacttg
attgatat
>23FCOLOMBIA26_96/23FCOLOMBIA26_96_SP0614
caagtattggatatggagtggggggtgaatgtcctctaccctgatgccaatcgagtggaa
gaaccagagtgtgaagatattcccgtcttgtaccttttgcacgggatgtctggcaatcat
aatagttggcttaagcggaccaatgtagaacgcttgcttcgaggaactaatctcatcgtt
gttatgcccaataccagcaatggttggtacaccgatacccagtatggttttgactactac
acggctctagcagaggaattgccacaggttctgaaacgcttcttccctaatatgactagc
aagcgtgaaaagacctttatcgctggtctttctatgggaggctacggctgtttcaaactg
gctcttgcgacaaatcgtttttctcatgcagctagcttttcaggtgcattgagctttcaa
gatttttctcctgagagtcaaaatctgggaacgccagcctactggagaggtgtttttgga
gagattaaagactggacaactagtccctattctcttgaaagtctggctaaaaaatcggat
aaaaagaccaaactttgggcgtggtgtggcgaacaggatttcttgtacgaagccaataat
cttgca
>23FCOLOMBIA26_96/23FCOLOMBIA26_96_SP0618
gatgtctttggctactatgtggataagggctggatgtgtgtgcaggttttctttgttcgt
cagggcaagctcatcgagcgcgatgtcaatctcttcccctacttcaatgatccagatgag
gatttcttgacctatgtgggacaattctatcaagaaaaatctcacctagttcccaatgag
gtactgattccgcaggatattgacgaagaggctgtcaaggccttggtggattccaagatt
cttaagcctcaacgtggagagaaaaagcagctggtcaatttagctataaaaaatgcccgt
gttagcctagagcagaagttcaacctgctagagaaatctgtcgagaagacccaaggagct
attgaaaatttaggacgcttgcttcaaatcccaaccccagttcgcatcgagtccttcgat
aactccaacatcatgggaactagtcctgtttcagccatggtggtctttgtcaacggcaag
cctagtaagaaggattaccgtaagtataaaatcaagaccgtagtcgggccagacgactat
gccagtatgcgagaggtcattcgcagacgctatggtcgagtacagcgtgaggctttgact
cctccagatttgattgtgattgatggggggcaaggtcaagtcaatattgctaagcaagtc
atccaagaagaactgggcttggatattccaattgcaggtctgcaaaag
>23FCOLOMBIA26_96/23FCOLOMBIA26_96_SP0627
ttggttaccagccagttcgcacagctaagggtggtgtcaatgtgaccatcaaaggtcaaa
atgatgagcaacatcgctatgtgactgcccatgtggatacgctgggtgctattgttcgtg
ctgtcaaaccagatggtcgtcttaaattggaccgtatcggtggttttccttggaacatga
ttgaaggtgaaaactgtaccgttcatgtggctagcacaggtcaaaaggtatcaggaacca
tcctcatccaccaaacttcttgccatgtctacaaggatgcaggaactgcagaacgcacgc
aggacaatatggaagtgcgtttggatgtaaaagtaagcaatgaaaaagaaactcgtgctc
ttgggattgaggtcggtgattttatcagcttcgatacacgaactgttgtgactgatacag
gttttatcaagtctcgtcatttggatgataaggtcagcgcagcgattttgctcaacctgc
ttcgtatttataagaaagagaagattgaattgccagtaacaactcattttgctttttcag
tttttgaagaagtaggacatggtgctaattctaacattcctgctcaggtagtagaatatc
tggctgtggat
>23FCOLOMBIA26_96/23FCOLOMBIA26_96_SP0680
cattttcttgatttgatgaaattttccttctgaaatggtgatagaggcttgactgaggga
aggacttgctgatagaatctctagtcttgcaggtttacagatagtgccatctaaaaagac
aattcctttttgaaaggtttggatatggtcaggtgttagaagtccattaacctcaacttg
ataagtcttatcgacatgatattggggatggaggagttggaagcccaagggaccgttatc
ggtcaagagaaggagtcctgttgtatctcggtccagtcggccgacggcatagagcttgtc
agactggatgtcagatggaagcaagtccatgacggtcggaagttccttgtctttgttggc
tgtaacgacaccagcaggtttatgaagcataagataggtgtgttcatagccttgaatgat
tcgatcctgaaaaaggagttcttgtagtcctgtatcgatattttgagctagggagcgggc
tgggc
>23FCOLOMBIA26_96/23FCOLOMBIA26_96_SP0689
gaatctgacctgtctatgggcttggccaataaaatcgcctataaatttgcgactaagatg
tattcaacctttgaacaagcttcgagtttggctaaggttgagcatgtgggagcggtgacc
aaggtttcggacaaaaacactccagaaccagatgaattggtggatattcaaacccacttt
aatcccaaattgccaactgtattgtttgttggcggttctgcaggcgctcgtgtctttaac
caattggtgacagaccataagaaagaactaacagagcgctacaatattatcaatctaact
ggagattctagcctgaatgagttgaggcaaaatctttttcgtgttgactatgtgaccgat
ctctatcaacccttgatggaattggctgatattgttgtgacacgaggtggtgccaatacg
atttttgagctcttggcgatagcaaaattgcatgtcattgtgccgcttggtcgtgaagct
agtcgtggtgaccagattga
>23FCOLOMBIA26_96/23FCOLOMBIA26_96_SP0690
cacgattttatttctaagtctgcttttattgattgtctctgcctacttgctcagtcctta
tgcgaccatgaaagatattcgtgttgagggaacggtgcaaactacagctgatgatattcg
acaggcttcaggcattcaggattcggattatacgattaaccttctgctagacaaggcaaa
atatgaaaagcagattaagtctaactattgggttgaatcagctcaacttgtctatcaatt
tccaactaagttcactattaaggtcaaggaatatgatattgtggcctactatatttctgg
tgaaaatcattatcctattctttccagtggtcagcttgagactagttctgtgagtctgaa
cagtttaccagaaacttatttatcagttctctttaatgatagtgaacaaatcaaggtttt
tgtctcagaacttgctcaaattagcccagaactcaaggcgactatccaaaaggtggaatt
agccccaagcaaggtgacatccgatttaattcgattgaccatgaatgattcggacgaagt
cttggttcctctatctgaaatgagtaagaaactgccatattacagtaagattaagcctca
attgtcagaaccgagtgtggtcgacatggaagctggaatctacagctacactgtgg
>23FCOLOMBIA26_96/23FCOLOMBIA26_96_SP0701
tacccatttttcgtggaaccttgctgttggcaggttccttttttcgtggcttctgttggc
cagactctctcactagtaaaggtaaaaggagaaacctatgcgagaacatcgtccaatcat
tgctcttgattttcctagttttgaggtggtcaaggaatttttagctcttttcccagcaga
agaaagcctttatctcaaggtagggatggagctttattacgcagcggggcctgagattgt
gtcctacttaaaaggtttgggtcatagtgtctttttggatctcaaacttcatgacattcc
caatacagtcaagtcagcaatgaagatcctatctcagcttggtgtggatatgaccaatgt
tcatgcggctggtggtgtagagatgatgaaggctgcgcgtgaaggtcttgggagtcaagc
caaattgatcgctgtaacgcagctgacatcaacgtcagaagcccagatgcaggagtttca
aaatatccaaaccagtctgcaagagtctgtgattcactatgccaagaagacagctgaagc
tg
>23FCOLOMBIA26_96/23FCOLOMBIA26_96_SP0717
attgctctagcagcaaatgagaagttcaatattccaatagtagtaacaggtgaagtggat
gccattgctgttaatggagaagtggtaacgattcataatggtagtgctatgatgccgaaa
gtcattgggacaggatgcttattaggagctgtagtagcaagctttatcggactagaaaaa
ggtcaagaattgaaatcattagaaacagcaatgttggtttacaatatcgctggagaaata
gcagaaaaacatccaaatggacatcttcctgggacatttaaagttgaatttataaatgcc
ttatacgagattacagatgaagatgtaaaggaattcaaaagagtgaagtaagatgtttca
taaagaattactaaaactatattttatttgtggaacgactacttgccaaggaaaaaatct
atatacagtcgttgaggaagccttaaaaggtggtataaccttatt
>23FCOLOMBIA26_96/23FCOLOMBIA26_96_SP0793
ttgcttctagcctagcaggtggaggtggtcacgcctatacttcatccaagcatgccttgg
ctggcttcaccaagcagttggctctagactatgctgaagctgggattcaggtctttggga
ttgctccaggagcagtcaagacggctatgaccgctgcggattttgagccaggtggcttag
ctgactgggtggctagtgaaacaccaatcaagcgctggattgaaccagaggaagtggcag
aagtcagtctctttttggccagtggaaaggcatctgccatgcaaggacaaatcttgacaa
tagatggtggctggtctttgaagtaggaggagttggatggaaatcaaaaaacactttgga
gtctacgctgtttgcttagaaaatgggaagttactctgcattgaaaaagcgagaggccct
tatcaacatcggtatgatcta
>23FCOLOMBIA26_96/23FCOLOMBIA26_96_SP0806
aagctgcaggacttgatacccacttgtttaccagtatcgtgaatttaagacaagtattag
acatataagaaaaaggaataagatgacagaagaaatcaaaaatctgcaggcacaggatta
tgatgccagtcaaattcaagttttagagggcttagaggctgttcgtatgcgtccagggat
gtacattggatcaacctcaaaagaaggtcttcaccatctagtctgggaaattgttgataa
ctcaattgacgaggccttggcaggatttgccagccatattcaagtttttattgagccaga
tgattcgattactgttgtggatgatgggcgtggtatcccagtcgatattcaggaaaaaac
aggccgtcctgctgttgagaccgtctttacagtccttcacgctggaggaaagttcggcgg
tggtggatacaaggtttcaggtggtcttcacggggtggggtcgtcagtagttaatgccct
ttccactcaattagacgttcatgttcacaaaaatggtaagattcattaccaagaataccg
tcgtggtcatgttgtcgcagatcttgaaatagttggagatacggataaaacaggaacaac
tgttcacttcacaccggacccaaaaatcttcactgaaacaacaatctttgattttgataa
attaaataaac
>23FCOLOMBIA26_96/23FCOLOMBIA26_96_SP0841
aatgcaaaagcgacgatatttcaatctaatatttatgcaagagttcaagggcgatttgac
catgtcatttccaatcctcctatccgtgcgggcaagcaagtcgttcatgaaatcatcgag
aaaagtaaagatttcttggaaattggtggagatttgaccatcgtcatccagaaaaaacaa
ggagctccaagtgccaagtctaagatggaagatgtgttt
>23FCOLOMBIA26_96/23FCOLOMBIA26_96_SP0909
aatctgtcgctcctcgctccaaatgaaactgactgattatgtcaagcaggtttcactaga
agacttcgggagagcttttatccatcatgtccagtggaataggcgtctacgttcgacagg
tgggcgatttttccccaaagatgggcatctggattttaatcccaaggtttatcagaaact
gggtatggaggtttttaggaaaattgtccgacatgaactctgtcattatcacctttattt
ccaagggaagggctatcaacacaaggatcgggattttaaggaacttttgaaagcagtgga
tggattacggtttgtaccatccttgcccaatagtaactctaaaccactcaagctttatcg
ttgtcaatcctgccagcaaaggtatcagcgcaagcgtaggattgataccaaacgctat
>23FCOLOMBIA26_96/23FCOLOMBIA26_96_SP0930
gtctatgggataatctgtacggttatgataaggttttacagactgctgcagaaaaaggtg
tttcagttattcaaaatatcacacaaggggatgctcattttcagtttggggacatggata
ttcagctctataactatgaaaatgaaaccgattcatcgggtgaattaaagaaaatttggg
atgataattccaattccttgattagtgtggtaaaagtcaatggcaagaaaatttaccttg
ggggcgacttagataatgttcatggagcagaagacaagtatggtcctctcattggaaaag
ttgatttgatgaagtttaatcatcatttagatacaaaaaattctaatacaaaaaatttta
taaaaaatttgtctcctgagataattgttcaaacttcctcctcaccaattggttcgtatg
atagcggtcaagaaataaatagggaatatattagttggcttgaatcaatgggaattcaac
atataaatgcagccagcaaagactat
>23FCOLOMBIA26_96/23FCOLOMBIA26_96_SP0931
ttcatgttataatggataaatatgaataatcggagtgagactatgaaatacaaacggatt
gtctttaaggtgggtacttcttctctgacaaatgaggatggaagtttatcacgtagtaag
gtaaaggatattacccagcagttggctatgctgcacgaggctggtcatgagttgattttg
gtgtcttcaggtgccattgcggctggttttggagccttaggatttaaaaagcgtccgact
aagattgctgataaacaggcttcagcagcggtagggcaagggcttttgttggaagaatat
acaaccaatcttctcttgcgtcaaatcgtttctgcacaaatcttgctgacccaagatgat
tttgtggataagcgtcgttataaaaatgcccatcaggctttgtcggttttactcaatcgt
ggggcaattcctatcatcaatgagaatgatagtgtcgttattgatgaggtcaaggttggg
gacaatgacactctaagtgcccaagtagcggcgatggtccaagcagaccttttggttctc
ttgacagatgtggacggtctctatactgga
>23FCOLOMBIA26_96/23FCOLOMBIA26_96_SP0932
agtggaaatgcggttgttcttcgtagtggtaaggatgcctatcaaacaacccatgccatt
gtcacagccttgaagaagggcttggagacgactactattcacccaaatgtgattcaactg
gtggaagatactagccatgaaagtagttatgctatgatgaaggccaagggctatctagac
ctcctcattcctcgtggaggagctggcttgatcaatgcagtggttgagaatgcgattgta
cctgttatcgagacagggactgggattgtccatgtctatgtggataaggatgcagacgaa
gacaaggcgctgtctatcatcaacaatgctaaaaccagtcgtccttctgtttgtaatgcc
atggaggttctgctggttcatgaagataaggcagcaagcatccttcctcgcttggatcaa
atgctggttgcagagcgtaaggaagctggactggaacca
>23FCOLOMBIA26_96/23FCOLOMBIA26_96_SP0938
tatacagggagtaagcatgcagattcaaaaaagttttaaggggcagtctccctatggcaa
gctgtatctagtggcaacgccgattggcaatctagatgatatgacttttcgtgctatcca
gaccttgaaagaagtggactggattgctgctgaggatacgcgcaatacaggtcttttgct
caagcattttgacatttccaccaagcagatcagttttcatgagcacaatgccaaggaaaa
aattcctgatttgattggtttcttgaaagcagggcaaagtattgctcaggtctctgatgc
cggtttgcctagcatttcagaccctggtcatgatttggttaaggcagctattgag
>23FCOLOMBIA26_96/23FCOLOMBIA26_96_SP0954
agagttcattatgtcttgaccaaggaagactattttgcaaataaataagcagttgaaaag
aaatttttcgactgttttttcttcctcttacgaataatctaagagaggagaaaatatgga
agcaattatcgagaaaatcaaagagtataaaatcatcgtcatctgtactggtctgggctt
gcttgtaggcggatttttcctgctaaagccagctccacaaacacctgtaaaggaaacgaa
tttgcaggctgaagttgcagctgtttccaaggatttggtatccgaaaaggaagtgaacaa
ggaagagaaggaagaaccagttgaacaagatctaatcacagtagatgtcaaaggtgctgt
caaatcgccagggatttatgacttgcctgtaggtagtcgagtcaatgatgctgttcagaa
ggctggtggcttgacagagcaagcagacagcaagtcgctcaatctagctcagaaagttag
tgatgaggc
>23FCOLOMBIA26_96/23FCOLOMBIA26_96_SP0975
gttaatgatttggctcaggctttgggaaaagacagttccaaggattttcgtgagttgatt
aaaaccttgtccttaatggaaagaaagcaccagattcgctttgaagaagatggcagtctg
accttggaagccaagaaaaaacatgagattaccctcaaggggatttttcatgcccataaa
aatggttttggttttgtcagcctagaaggggaagaggacgacctttttgtagggaaaaat
gatgtcaactatgctattgatggtgataccgtcgaggtagtgattaagaaagtcgctgac
cgcaataagggaacagcagcagaagccaaaattattgatatcctagaacacagtttgaca
acagttgtcgggcaaatcgttctggatcaggaaaagcctaagtatgctggctatattcgt
tcaaaaaatcagaaaatcagtcaaccgatttatgttaagaaaccagccctaaagttagaa
ggaacagaagttctcaaggtctttatcgataaatacccaagcaagaaacatgatttcttt
gtcgcgagtgttctcgatgtggtgggacactcaacggatgt
>23FCOLOMBIA26_96/23FCOLOMBIA26_96_SP1007
gtgataacaccagtgctgagaaccaaccaaacgcaactgcagaatctaacattgaaactg
ctagcgacgaaaacaaaccaagcaatacaagagattctaaacctgctgaatcaacttcag
aaaatgaaacaacagaatcttctacaactactggaaatcaagaaaaaccagtagaataaa
aagaaaggcgaagtagctgagttacctcgtctttttagcctttataagctacgatgccaa
tgatggtatcaactgcacgttccatagtctgaaggctaacgtattcaaaacgtc
>23FCOLOMBIA26_96/23FCOLOMBIA26_96_SP1016
aggctagattttccaacgttggggcggccgatgatagctgttgaaattccttcccgaaga
attttacctcgacgggctgtcctaaggagattagttagcaattgctcaaactccatagtc
ttctcgcggacaacggcagtagtagcttcctcaacatcatcgtattcaggatagtcgata
ttgacttcaacttgggcaagtgtgttaaggatttcttgacgggtattattgataagatca
gaaagggaaccatcaagttgtttgaccgcaatgttcatggccttgtctgtcttagcgcgg
atgatatccatgaccgcctcagcctgtgtcaaatctacgcgaccgtttaaaaaggcacgt
ttggtaaattcaccaggttcagccaaccgagctccttcacggatagctagctggagaatc
tcattggtcaccgcaatcccaccgtgggtgttaatctcgataatatcctcacgagtgaag
gtttttggagatttcatggctcccaccatgacctcgtccatgactttaccagtcagagga
tcaacgatgtgaccgtagttgagagtgtggctagcaaccttgttcaagtcttttccttta
aaaatcttttgcgcaatagcaaaactgtctgttccgctcaggcggacaataccaatagcc
ccttcacctagtggagtagagatagcaacgatggtatcaaattcacgtgtaatcataata
tttcctttaatcaat
>23FCOLOMBIA26_96/23FCOLOMBIA26_96_SP1121
atctaggagcacatagggaagaactaaatggagagcatggctataccttccgtgtttggg
cacctaatgctcaggctgttcacttggttggtgattttaccaactggattgaaaatcaga
ttccaatggtaagaaatgactttggggtctgggaagtctttaccaatatggctcaagaag
ggcatatttacaaatatcatgtcacacgtcaaaatggtcatcaactgatgaagattgacc
cttttgctgtcaggtatgaggctcgtccaggaacaggggcaatcgtaacagagcttcctg
ataagaaatggagggatggactttggctggcacgaagaaaacgttggggctttgttgaac
gtcctgtcaatatttacgaggttcatgctggctcttggaagagaaatcctgatggcagtc
cttatagttttgcccagctcaaggatgaactcattccttat
>23FCOLOMBIA26_96/23FCOLOMBIA26_96_SP1155
taaaatttgttgattttgtgacgattttagtagatgcacgcttgcctctatctagtcaaa
atcctatgttgaccaagattgttggtgataaaccaaaactcttgattttaaacaaggccg
acttggctgatccagcaatgaccaaggaatggcgtcagtattttgaatcacaagaaatcc
agacgctagctatcaactccaaagagcaagtgactgtaaaagttgtaacagatgcggcca
agaagctcatggctgataagattgctcgccagaaagaacgtgggattcagattgaaacct
tgcgtaccatgattatcgggattccaaacgctggtaaatcaactctgatgaaccgtttgg
ctggtaaaaagattgctgttgttggaaacaagccaggggtcacaaaaggtcaacaatggc
ttaaaacc
>23FCOLOMBIA26_96/23FCOLOMBIA26_96_SP1213
cgcgaagagaccttgttatccttctcaaagtaagcatttggaaaggcgaaactacggacc
ttgttaaactcactctctgcatactgttctaggctttccccaatcgcttttgtagattgt
tgagccttaaaattcttataaaactcgacttgttcactggctgctttgagctgggcttcg
tagttttgcttaacagaagccaaagacaactcattttccttttcttgcagtaggagctga
tttttgacctgattgcgttctttttctaggtcagaaagggtcttttgcagttgattttca
tgctccaaacgcaaggtcgccaactggttttccaaggcctgtacttccttgtccttagcc
aataaggcctgatggcttgtctgttcaacttctttcttggccaattctttttctgtatca
aagttttggatttgactctgcaattgcgcaatttcttgatccttctgagccagtttagtc
tgttgctcattcatggccttttgctcagccaaggccagttcctgcttcatcctatcgtgt
agttccttatcaaac
>23FCOLOMBIA26_96/23FCOLOMBIA26_96_SP1238
ttataggccatctgaattttccgacggcgggcagtttcatcgatagcacgttgcatagac
tgggtaaccgtgtctgcatacatgatgacatggccttcactgttacgagcagcacgtcca
atagtctggatgagtccacgttcgttgcgaaggaaaccttccttgtcagcatcgagaata
gctacgaggctcacttcaggaacgtcaattccttcacggagcaggttaattccgaccaag
acatcaaagacacccaagcgcaggtcacggataatctccgtccgttccaaggtcttgata
tccgagtgcatgtacttaaccttgatacccatttccttgaagtagtcggtcaagtcctct
gccattttcttggtcaaagttgtgataaaggtacgctcatttttttcaacgcgggcattg
atttcacccaagaggtcatcaatctgtcccatagtcggacggacttccacc
>23FCOLOMBIA26_96/23FCOLOMBIA26_96_SP1244
gttaagttagaagcgacttggacaccaacatcactcataatcaacagttcttccagttcc
tcgaaaaattcttcgtcaacagagcggaagttagcaaagaaggcattcaagcgggcaccg
aaacctgtgcgagttttcttaagactgcggtcatatttttcctgaacagtttcttctgtt
tgaggcctttctgcttcaagaacttcagaattattttcttctacagtctctagaaactca
gtattcccttcttctgagtgtggaaattctttgacttctttttgagaaacttctataact
ggctctaaatccagactttcttcaactgtgtcttggatttcctcttcttggaacacagct
tgttcaacaatttcaacctctgcttcttcctgagaaacttcctcaacttctgtgaaggta
ggatcaacatcttcagacaaatcaagattttccagagcttcttttacaacttcttcgatt
ttaggttcttctttttttccgaatagacggtcaaacaatcccatatcttagttctccttt
agcacatattcttcgatagcccaggcgacagcttcctc
>23FCOLOMBIA26_96/23FCOLOMBIA26_96_SP1245
caaaatcaactggaacaaaagtcaaagctggattgaatttggcataaagactttcttggt
ccgattgaatttgataaacagttccttctgagatagcgtcaagaggcagtgataatttct
ctgtttcttcatacaagcgtgccacatcatcatatgaaaagactgtcttatcaaggattt
cacctgtatttttctgaaccaaaccaccattaaaagtaatggtatactcatcttcatggc
cgtcagtccctaactcatggagaaagaagtccatggcttttaagggacgaccagttgtca
atacgaccttgataccacgatcacgcgcagctttcaaggtttccttggtacgatccgtca
gccttttatcagtagtcagcaaggtcccgtccaagtccaatgcgattaattttatatctg
ccattataagccctccatataagctataaccgactggtccttatggtgaccaatcacagt
ctttgctaattctaaaatttcaggtcgtgcattttca
>23FCOLOMBIA26_96/23FCOLOMBIA26_96_SP1357
tcatcaaaacaccaatgaaaaattggttaaaaatcatggtcaagccagctgccaactgtt
cgatgtccgtggttacacgactaaccatctctccactaccttgcctatctacaaaggcaa
tcggtaaacgatggagcttatggatgattcgctcccgtaaatctctggtataagagaaga
ttagacgattatagaggagaggattggcccattgtaccagagtatttcctattaccacca
agagcatctggagaaaaatctgccaaaaaactggtgatgaaccagccactaggacttggt
caatgacctgcccaatcagaataggtaggtaaattgataagccaacttgagcaatagttc
ctagaaaggctaggaaaaggaggaaaggatggcttgctaaatctacggctaaacgtttga
gcgtctggtttacagtttgtcgtttcattctagtcctcctttccatgttgggatgcattg
atttca
>23FCOLOMBIA26_96/23FCOLOMBIA26_96_SP1358
tggtttacagtttgtcgtttcattctagtcctcctttccatgttgggatgcattgatttc
acaatagacttggctggatttcatcaagtcatcgtgcttgccaacagctagcaactcacc
tttttccaagaggagaatctggtccgccatctgtaaagttgaggttcgttgagagatcaa
aattaagctcgtgtttggaaaattttctctaatagctttcaagagcttggactctgtaat
ggtatccagtgccgaggttgcatcatctaggatgagaaacggagcttggcgcaagactgc
tcgggcgatagacaatctttgtttttgtccacctgagaaatttcgcccccctgcctcaac
tagagcatccaagagtccttccttttcactgacaaaatccttagcttgcgcaatctccaa
ggcctgccagagttcctggtcagatacttcttgattgaaacctagagtcaagttggaacg
aatggttcctttaaagagttcgaccttttgaggtacataggcaatccaagaccgccactg
ctccaaattaagaggactacgtccattttgataaaggtcaatgttccccttgtctactgg
ataaagtc
>23FCOLOMBIA26_96/23FCOLOMBIA26_96_SP1380
gaactcctatcccaatcatcacattcgaaaaaatagactgatactttctgaagaccgtag
tttgagccaagaaatgtactgccactaccatcactaaagtaacagagacaaataataagg
tcaaggacagtagcatcaaaggcaaacccaaccacagagaaggtgctagcctaatgtaga
ggaccagaaaataagctaggattggtacaattccagctagagctggcaagaggacagaca
gacctttggccattataatctctgattctttaaaggcatagggcctataggaggccaggt
ccttactctcataaaagacattgtaaaatgcagtgaaagaagttgaaaaggccagcacca
gtaaaatagcaaccatcgagctaaaataaataggtatttcctcaaaaggaaaatgaatgg
ctatattactaaaacagatgagcatcaagagactggaaaaaatgtaagaacttaggactc
tagcggaaacatttacttttttcccaggattcttagcctgcttctttcgtagattagcca
gattagcttcttgagatgaatagaggatattgatatcaactaattttttaatgaccttga
gacg
>23FCOLOMBIA26_96/23FCOLOMBIA26_96_SP1382
tatgacttatttgacttaggagagttcaaccaaaaagggactgtccgcaccaagtatggt
ttcaaagaagactatcttcaagccattcaagcccttaaagcgcagggaattcaacctatg
gccgatgtggttctcaaccacaaggctgctgctgatcacagggaagcctttcaagttatt
gaagtggatcctgtagaccgtacagttgaacttggagaacccttcaccatcaatggctgg
actagttttaccttcgatggtcgccaagatacctacaatgacttccactggcactggtac
cacttcacaggtacagactatgatgccaaacgccgtaagtctgggatttatctgatccaa
ggggacaacaagggctgggctaacgaggaattggtcgataacgaaaacggaaac
>23FCOLOMBIA26_96/23FCOLOMBIA26_96_SP1383
gtccgtggtcagcgacctgtccacccatttcagcatagaatggcgtttccgcaaagataa
gtgaggtagttccttctgatacagcttctacttctgcattgtcagcaacgatagccacca
atttagaagacaattggctagcattgtggttgaagacactttctacagtgatgttttgaa
gagtttcattttgcatacccattgagccacccttgacagctgacgcacgcgcgcgttctt
gttgttctttcatggctgcttcaaaaccttcacggtctacagtcataccagcctcttcag
caatttcttcagtcaattcaactgggaatccgtatgtatcatagagtttaaagacatctt
gaccagcaatgacagattgacctttttctttcaagtctgccacaatgccttgggcaaagt
gttgacctgagtgaagggtacgggcaaatgattcttcttcgctcttaacgattttctcaa
taaagtcacgtttctcaagcacttctgggtagtagctttccatgatt
>23FCOLOMBIA26_96/23FCOLOMBIA26_96_SP1419
ataataaataagatccgcaagatagccttttctctctacaccattaacaatggtttgtag
ataggacattccagccttttccatgacacgacctgaagctgggttgagactggcataacg
tgctctgaccttttgaaaacctgcttgagtaaaacaaaagtccaagacagctttcaaggc
ctctgtcatcataccatgtccccagtaagccttgcctagcacatagccgatttcacagct
taaatcagcctcgtctatcttaacgatgctgatatctcctattacttgctctgggttttc
ttttagacaaatggcccatttataatagttgagattagtataggaagcaacccaattgcg
aatcgagtttcgagtgatttcgacatcaggatggggatcccaggtaacataggtcagatt
ctcagcggatgaagcccaattttgaaacatggcttctgcatcactctccacaaatcttct
taaaatcaaacgttctgtctgtaatatttgcgtaccgatagatttcatgatgctacctca
cttccttatttctatgctcgtagtaaaaaggctcaactcagtaacagctagaaaacgagt
ttgtcttctaatttcttgacgcagtcgctgcctggtttgaaat
>23FCOLOMBIA26_96/23FCOLOMBIA26_96_SP1453
tgttccgatagttgtttttccatccttcttcttgatggtgacatccatgagaacaccacg
ttcagtccacttagcattctcttcatctcccatagattcaatccgttgattggaaatgaa
gttccccatttaatagataatgagtttcttatctccatctttttcaaccgtttcagatgg
ttcaacaacgtgaggatgccctccaaagataatatccgctccccaatcgatcatcttgtg
ataaagagctttttgttcttcagttggttccaatcgatactcaacacccatctgaagcat
gataatggtgatatctgcttccttctctgcccgttcaacttcagccttcatcttatcttc
gtttaaatctaaaagataacgattatagtcttcctgagaaatatactgctcaattccatt
gaaaccataggaataggctaacaatgcaaccttgataccattcacttccttaatgaccag
cggagcctgatcacgttgttcgtgcgtataaactccgattggagtgattccagctttctc
aataatatcggccgttgaaataactccctcaatttgcgaatccaaaatatgattatgagc
taaatccagcacatgataacctgcttccttaatagcatccataacttcagcaggagcatt
aaagagaagataacccgctaaataatgatccttattaatggttccttcgaaatc
>23FCOLOMBIA26_96/23FCOLOMBIA26_96_SP1474
gatttggtcaacaatcatttgctcacgttcacatggatctgcgattacaaactgcttacg
aaggtcttcttcatagctcaatgctgactgaattttggtttctttccccaagaaacgatg
gccacggctcacacgacttcccttgatatcaaggaaatccaagtcaaactcttgctcatc
caagagaacagttaaagtgtgaacagggcggatgtattcaaagctatttccagcccagtg
catgctgacagggaaagtcaatgacttcaagacatctacaacaccaggaacaatggcttc
aactgcttgaccaacttcttccttagtgacatagacatattcttcacccttgatttcacg
gaattcgatatcttcaacagtcaagccttttccacggacaaatccttgagctgctttggt
gaagtttccatcactatccaaggcaattttctttgctggtcccttgaaatcttctgtcaa
atcagactgtttgtctgataaaccagtcacacgaacagccaaacgacgtggtgttgagaa
ggtttgaatggcttcaaaa
>23FCOLOMBIA26_96/23FCOLOMBIA26_96_SP1623
ggattcttgggaagagagctgtggctaggaagcctcctactgaccagacaatcaagagga
ctcgccatagagtgaatggcatgcaggctctaaatacggataagaaaccaattgacccca
agagataatagaggagagttgagatttctaactcagaccaaccttgactcgttccaaaga
ttttcacaaaaagaacgctaaacacgaccatgagggcacttggtagggcacgaagcatgg
attttctgaggaaatttggctcaacaggtttgatatttcgctcaaaagtcagaacaaatg
gtgggaaaccttccacaaactggtcaatcatggtaatctggatcggaatgaaggggaaaa
tcaaaatccactctgaccgacctagtaaagcactggcaatacagat
>23FCOLOMBIA26_96/23FCOLOMBIA26_96_SP1674
tattttttgcaagctgaaacgattacagatgatttatcttctcaacaagtcacccaaaaa
ttacatatttctcaagctgctttgacccgctttgctaaaaagtgtggctttactggctac
cgagaatttattttccaataccaacatcaggcagaaaatcaagccaaccaagtttccaag
cacagtccactgaccaaacgagtcctcagaagttatagcaacatgagggaacaaacacaa
gacttgattgacgaaatccaactagagcgaattgcccagctaatcgaagatgctgagcgt
atctacttctttggaacagggagttctggcctcgtcgcccgtgaaatgaaattacgtttt
atgcgactaggtgtggtctgcgaagctttgacagaccaagacggctttgcctggacaacc
agcatcatggatgaaaattgtctagtactgggtttctcactttcaggctcaactccttct
attttagatagtctattagatgccaaggagatgggggcaaagactgtactctttacaagt
gttcccaataaagatagccagacctatacagagactgttcttgtagccacccacagccaa
ccctcctacatccaacgaatatccgctcaacttcctatgctcttctttatcgatttgatt
tatgcc
>23FCOLOMBIA26_96/23FCOLOMBIA26_96_SP1734
aggcaatggagtcacgcttgttttttcgcttgatgctagaaatatctggccagccttcac
gcaagatacggcgaaggagggcattgaccaatttttcactgccttttttacgaagtttgg
ccaattccactgcttcattgaccacagcatgatctggaatcttgtccaaatagcggagtt
ggtaggcactcatgagaagaaggacatagagccagctgtctaactggtctctgtcttcga
taaagtgggataggtaccattccagagtcagtttacgggctaccgttccatagaccagct
cggtcactaagcccttgtctgctgccaaaagttgacttccctttagatgcttatttaagg
cgatatttgagtatgcttggttcacaaaaacatcctctagcactgctagagctaaacttc
tagccgtttctactttagtcaccaaatcgttctcctacagtcaatgtacgtccaactccg
ttgaggaaggaagcaatgtccatctta
>23FCOLOMBIA26_96/23FCOLOMBIA26_96_SP1736
tagcgaatcttctgaaccaaacaggcgtactcgttcttcctgactcaagccttccagagg
atagagaatcttgtcatagctagaattcagaaatcctggaagcatggccttgaggataga
gattttgtaggagaagacagatttgcgtaactcctcagccagccagagttgttctggcgt
gagaacaggagaaaaatccagcacctctgcaatatcttttaaatcttgctccatctcttc
tccatctgattgggactccaaaccaagaacaatcccttgaatcaggcgattacccttacc
aaaaggtacatgaacccgcatcccaacttccagcattccctcaaattcctccggaatcct
gtaactatagggctggtccgtctgcatcaagggcacatctacgataatcttagctagggc
catcttctcacctcctccttgtcagtacattcttgcaatagaaaaaataagattgagtcc
ccccaac
>23FCOLOMBIA26_96/23FCOLOMBIA26_96_SP1781
ctcttatttctctaattctactaaaacactaagggctgataaggcgtaaagcggtgctgt
ttctgctcgcaaaatacgaggacctaggcctaccaaaacggctcccttagcttcaaaact
ttcgatttctgcaggtgagagaccgccttctggaccaaagataaagagcagtttggctcc
tgtttcaagaccagtgactgcttgcagaagcgcagcggcttctccttctttacctgattc
ttcataggctactatgatagagtcaaactggtccagctgagttagaaaatctgctttttt
ctcgaaaagtttaatacttggtacaatattacgcttgctttgctcggctgctccaagggc
aattttttctagtttttcaacttttttacccaatttcttgccatcccacttggcaactga
ccagtctgcaggaaaggcccagatttggctagcacccagttcggttactttttgagcgat
gaactccagcttgtctcccttgggaaatccagatgcgatggtcacttgaactggtagttc
cacattgtcatttaattcttggaccaactcaaactgacgattttccatatccagcacgcg
cgccaagcgcttgatgccatcatcaaagactaaggtaacctcatcctcttctttcaagcg
cataacctgaaacatatgcttactggtttccttgttctcgatagtgacaggagagatagc
actgccttttacaaaatactgctgcatgctagcctccaatcacaccagagatatccttgg
ttttctta
>23FCOLOMBIA26_96/23FCOLOMBIA26_96_SP1785
gttccacaagcaaaagctagcataataaagacaacagctagcacataaaccaaataagtc
ccaattttcttcataacacctccaaccaactcctagtatcttggataagggtaaaattct
ctctcttccaagccaacttttccttcttcaaagacttcttggttccattccatgacaaat
tcctctgcttctgggtcttccaaaaagtccatgaggacatctagcccaacctcagcagta
tctttaaggaaaagcgcaaaataagctaaaaattcacgggaaaatccttttttaggcagg
taaggaataacagtcaaatagtcttcctcattgactgttgacttggcaggattgtagaaa
aggaccgcttcctcaaaaagaatgtcatctgataaaacctctccgtcttcatccaccatc
tccacacctgcagcattttgcgcttccaatagaaaactcacttctaccgcatggttgcgt
ttatcccagctaatctcaaagtcaaagggaaagttcttgtccaactcttcctctaaaaca
tctaaaaatccgtatgttgccattttgtcctctttctatgcgactctttaatcgccccga
ttgctcggaaatatgctaaa
>23FCOLOMBIA26_96/23FCOLOMBIA26_96_SP1811
gctgtatcagccagatctttgacaaagttctccacaccgtactgaaagagggggttgaag
taggtcatgatgaccagtggaatctctgtttcaatggttttcaaggtttcaactaaagcc
tgggtagaggtcccgtgggctaaactgcgcaagccagcttcttcgataacaggtccatct
gcaacagggtctgaaaagggaatacccacttcaattgcagagacacccaaatcttctaaa
aagtgaattgtttcagcaagaccgtccaaacctttctcgtggtcaccagccatgatatag
ggaacaaaaattccttttccagctgctttaatagcattcaatttttctgttagtgtctta
ggcatgagcttctcccttctttgctgcatctgcttccaagcggtctttgacttgaacc
>23FCOLOMBIA26_96/23FCOLOMBIA26_96_SP1812
tctggaccaataccaggatagtccaaacctgctgagatagagaaggcttcaagaatttga
ccatgggcatcttggagcacatccatgagagaaccgtgaagaacacccggacgacccttg
gtcaaggtagcagcgtggtgctctgtatccacaccaagccctgctgcttcagttccatac
atagctactgactcatcttctacaaagggatggaagagcccaatagcattagatccacca
ccaacacaggctactagagcatcgggcagattttgacctgtcatatcgcgatactgttgt
ttagcttcgcgaccgatgacactttggaagtcacgaacgatttctggaaatggatgaggc
cccaaggcagaaccaaggatatagtgggtatcgtcgatattagccacccatgaacgaagg
gctgcattgaccgcatccttgagcacgcgcgaaccatctgtt
>23FCOLOMBIA26_96/23FCOLOMBIA26_96_SP1813
aatgtttctgggacaaaacgtccgccgaattttccgtaaaatccatctttatttggttcc
tgatatgccatgctttaccctctctataaatcttctaatcttttcatgatctttttgtcc
atctgtctccactccgctcgatacatctactgcatagggagtaaaatgttgaattgcttt
tactacattatcttcattaaggccacctgcgataaagaagggctgtgctagtccagtcgt
atccagttgaccccaatcaaagggctggccacttcctgccacaggggcatcaaagagtag
ataatctgcctgagaattggggacatgcccatttccatctacctgcacagcctgaatact
ggcacaaggcaaattctcaaataaatcatctgccacctgaccgtgaacttgaaccaagtc
caagccaactttgtcaatcgcttccagcagttctacccgacttggtgaaacaaatactcc
aacctttttcacatctgaaggaataagctttgccaactcagctgcctcttctaaagtcac
ctgtcttttactaggtgcaaagacaaaaccgatgtagtcggctcctgctgaaacggctgt
ttccaccgcttcttcggtcgatagtccacaaattttaacctttgtcaatctgcaactcct
tgattctctggaccacattttctgcctgcataagagctgtccctaccaaaattccgttaa
agtatggggctagtcgttccgcatcctg
>23FCOLOMBIA26_96/23FCOLOMBIA26_96_SP1817
aatttttggtgctccagaaacggttccagcaggaagcgttgctttcaaggcatccatggc
agtgagttctgcaagcaaacgtcccttgaccacactggtcaaatgcatgacgtagcggaa
gagctccacctccatatacttagtaacttggacactggccgtttcagagatgcggccaat
atcgttacgccccaagtctaccaacattcgatgttctgctgtttccttctcatcagagag
gaggtcagtcgccaaggccttgtcttcttcatccgtagcccctcttggtcgcgtccctgc
aatcggattggttgtcacgatgccatttttgacagaaaccaaactttctggactagctcc
gatgatttgataatccccaaaatcatagaaataaaggtaattagaaggattagtcacgcg
gagatttctgtagaagtcaaatggatttccagtaacttctgctgagaaacgctggctgag
tacacattggaacatatcaccattacgaatcaagtcgcgagcagtttctaccattacctc
aaacttatgtggagcgatatgcggtttgaagtcaagtggtgataaatccaagtcttcaaa
ttcatttggagcaggaatgcgtaattcctcaagcacttggttcaaggatttttccaaggc
ctcttgactgcgctcactataaagtgcatcctctatgacatgtatcttctccttcttgtg
gtcaaaga
>23FCOLOMBIA26_96/23FCOLOMBIA26_96_SP1839
ccacgctcggaaacaggggagtcgtacccctgaggaagttcttgaataaaggaatctgca
tccacaaaggctgccgcagcctgaacctgctcatcactggtttcttggtacatggcgata
ttggacttaatagttccatgatagaggaagggttcctgcaagaccaaaccgatgtttttt
ctcagctcttcttgactgaaatccctgatatccacatcatccaagagaactctccctgac
tggaattcataaaagcgcatgaggacattgataatagacgatttccctgaacctgtatga
cctacaaaggcaatggtttcacccttattaacagagaaagaaatgtcatccagaatcgga
tgtttaccgtcatatgagaaacacacatgttcaaaacggatattgccttcttggactttg
gcttgcccattttcttgaagaggttcataggtcctctcgtctatcagggcaaagacacga
cctgcagaaaccatagccgtttgcagagttgaaaagttttgcgtcacctcaatcaagggg
tcaaaaaggcggttgatgtactggataaaggcatacatggtcccgaccgttatcccgata
gaaaaac
>23FCOLOMBIA26_96/23FCOLOMBIA26_96_SP1852
gcttagagagattgatggtaatttcaagttctccataatcagatggaacacgataagcga
tatttttagcaatggccttgagtttgatgtagtcatttttctgactgagttgataaaaat
cctctatcgcttgctcaggagagtaggcataggcttcccagaagtcacgattgacctgac
tcggacaaggagtcaccaagtccatcaattcagtaccaaggatttcacgcgcagtctgac
tatcctcaatcgtctctaatcgaacggcttcctcaactagctggtccttgaggtcaatca
atttatccagattggtctcaacttccaaaacaccttctcccactcgtgccaaaacacgat
tggtcaggtagattcgatccatttcctcaaatgaactttcagaaatgacatgtgttacaa
atttatctactaagatcactatagagcctccttttgactagtca
>23FCOLOMBIA26_96/23FCOLOMBIA26_96_SP1853
gtatcaaggtaaatagcacgttgatcggcccccataccaatagcaaactggtccatgata
ccagagttgactccgataaagttgttttctgtttgttttccgattttaaccaaatcgaga
cgctctaattttaaatcaaagagatgctctgccacgactcctgtcaagagctccaaggat
gctgaagaagacaagccagcaccatttgggatattcccataaacataaaaatcaaaacct
ttgtcaatcacgtgcccagcttcttgcaagaaatgaaggacaccttttggataattggtc
cagttgtgctctttttcaaacttgaggtcagcgagaggcacttcgataatgcccttgtcc
tcaaagttagctgagtagaaacgcaagacttggtcgtcacgcttacgagctgcaccgtaa
gttcccaaggaaatagcagcaggaaaaacgtgcccaccgttgtagtctgtgtgttcacca
atcaaattaatacgacctggtgaaaagaaggtttggtctgcttcttgaccaaaaacag
>23FCOLOMBIA26_96/23FCOLOMBIA26_96_SP1854
aatcctttttactaaaattttagtaaaacataagtaaaaagaagaaaaatatgatatact
aacctaatcaaggaggatttatggctaccttaaaagacattgcacagctagcctctgtct
ctatcgcgaccgtatcccgtgtcctcaaccgcgaccagagcctatctgttacagaagaaa
ccagacaccgtattttaaccgttgctgaagagctgggctacaccaagcacctcaagacag
gcgagtcccataaacccaagcaaaagattgccattattcaatgggtcagcgaacaagggg
agctagacgacctctactactaccagattcgcctaggaatagaaaaaagagcccaagagt
tggactacgatatcttgcgctattttaatgaccatccttttaccctaagcgaggaagtga
ttgggattctctgcatcggaaaatttagccgagctcagatttctgcctttgaagaatacc
aaaagcctcttgtatttctagacagcgatacactttccctgggacatacctgtattatca
cggatttttacactgctatgaaacaggttgtcgattatttcctcagtcaagggatggacc
gcatcgggattctaacagggcttga
>23FCOLOMBIA26_96/23FCOLOMBIA26_96_SP1858
cattcctttgttataatagatttatgaacaccttgttcattatcattatccactaaaact
caaagaaaggatagaagcaaaacgtcagctttattcagttctgaacaatttgccttaagt
gtccatatgactaacattgaccgccgtatcagcaaaaccaaaaaagccatctatcaagct
tttatacaacttttgaatgctaagggctacgaggccactactgttcaggatatcattgat
ctcgcagatgtgggacgatccaccttttactgtcactatgagagtaaggagcttcttctg
gaccagctctgccgctacctcttccatcatctttttgaaagagagcaagccatttcaacc
gaggactacctcgcccacctctttctccattttcataaaaaccaagaccatatcaccagt
ctgctattttccaaaaatgactacttcctccgtcaactccataaagagctagaacaccat
gtctattccgtgctagctgataatttaaaagaagcccaccctaatctgcctacttcttac
ctccaacacttggtcatgtccaactttatcgagacattgacctggtggctcaaaaaaggt
caagatttcacagaccaggaagttgtccaattttatctagaccttctcattcctaaaaat
tgaatatagagtaaagcttcagttgtcttatttctaggttactgagttttttatcttttc
aacaacaaaagaggacccgccgatcctctttttcata
>23FCOLOMBIA26_96/23FCOLOMBIA26_96_SP1860
tttgaatatcccctgactgaattgcctgataacgaagagctggctgcatagtcgccacat
tgagattgagaccatacattgattgcaagcccttatttccatcttcacggtcgttaaact
caagcgtaaagcctgccttcagctgcccttccacttttttcaaatccgaaatggtcttca
agccatattcttgagcaatctttttcggaacagctacagcataggtattttgataagaca
taggtttgagataggctagatgatcctgcttggcaatgccatcacgcgccacttgataaa
cctgctctggctcatgactcaccttgggtgatggttgaagcaaactttcagtcaccgtac
cggtaaattcaggataaatgtcaatatcaccttttttcagagcttcataaaggaaacttg
tcgtcccaaaattcggtttaacagtcgcagtcatgctggtattttcttcaatcagcaatt
tatacatattagccaaaatttctggttctgggcctattttcccagcaataatcaagtttt
ccttctctttttgagccaaaagggctggactataagacagacccagtaataaagccatca
aggcaaaaccagagaa
>23FCOLOMBIA26_96/23FCOLOMBIA26_96_SP1863
tgtataggttgtgagcatttttcacttgttgtgacatattctaaacctcatttcccttct
ctttcagattcgccaaaattctttcttgaaaaccttcaaattggtgaatttcttcctctg
aaaatcctttgtaaaagatagtatccaatttctgactgacacgatgccccacttctttct
gggacttgcctaactccgttaaaactaaatacttcttacgcttgtcttttccacacggac
taacaattacaagcttttgttcctctagcttttttatcatagtcgtcagcgtattattcg
caagcccagtcgcaagcgcgatatctgtcgcagttgcgcagccagtttcactattccata
aaaccgctaaaatcttgccctgttcacccctataaagagcctcaggatcttgactcagta
acttttgaaaaatccgcccattcaacaaacgaatatgatgggctagcaaatgaccatctt
tcataacacctccaatttatttcgatatcgaaatgaataaaataattgtaacactcatcg
ttctaactgtcaactatttcgatttag
>23FCOLOMBIA26_96/23FCOLOMBIA26_96_SP1908
ctgcattattttcacgcatagcacgttgagcacgactttccaagagttggaatcctgtga
caagtacttcggtcacgtagttcatttggccatttttctcaaagcgacgggtacgcaatt
ctccatcaacggaaatgagactacctttggttgcgtagcttgccaaagtttctgctagtc
tgccccataggaccatattgacaaaatcagcttcacgttcaccgttttggtctttgtaac
gacggttc
>23FCOLOMBIA26_96/23FCOLOMBIA26_96_SP1909
tgaatcatgaaacctgtcgcctgttgattggccataatggtcatatctgtaatctgaaca
cggcgaggctgactggtcacatagactactgtgtctgcaatatcctgagcttgcaaggct
tctattccttggtaaacggacgcagcccgctctttatcaccatgaaaacgaacagttgag
aaatctgtttcgacaatcccaggctgaatggttgtcaccttgatatccgttgcgatggta
tcaattcgcagtccatccgaaaaggtcttaaccgctgccttggtagctgagtaaacagcg
gcaccagcataggcgtagattcctgcggttgaccccatattgataatatgaccttgattg
acttttatcattgctggcaagaaacagcgagtaaccgccatcagacctttaacattggta
tccaacatggtcaacatatccaactcctcatagtcttgatagggagccaagtcaagagcc
agtccggcgttgttgaccaagatatcaatcctccctatcgtttctagaatatcagagcaa
acagtcttcaccatgaccatatccgtcacatctagtggaaaagtccagacggtttgattt
ggaaagcttactgcaaactccgacttgaggatttctaatctgtctatccgtcgtcctgtt
agaacgacatcctcaccctgctccagataagcacgcgcaatcgcttcaccgattcctgag
gttgctcccgtaatcactacattttttgccatcttatttccttctatcagatgctgacaa
>23FCOLOMBIA26_96/23FCOLOMBIA26_96_SP1982
gacattggccaacatatggtcaatacggccacccaaggcaccgaaaatagtgacctcagc
ctgaggattttgttcaaagatggttaagagagccaattccagatctgtatcatccttttc
tggtcgggcttggacaaaatgctgggcacgtttttgaatcacctgtcgctcttcttccgt
cacagaatcaaaatctccgactgctagagcaagaggtaagtcttcttccaagacccagag
cgagcctcgatccaccccaacaaaagcatcaaaatctgtccgataatgaccgcggtttcc
gcctgcaaaaacggcaaccctagtccagttgttttctgagagtttgtactcgctcattga
cttctcccttaaagacataggaacctgctacaaaaacagtcgcaccagcttctttggctt
gagcaatagtttggtcatcaatcccaccatccacttcg
>23FCOLOMBIA26_96/23FCOLOMBIA26_96_SP1992
cttataatctaactttaagtagagaatagaattttctagctgttccattttctacgtcta
gtctttcttcctagcaaagcaaaaccactggttgccgccactagaccaagactagcaagt
gctgcacttgatgctgaacctgtgttaggtaattgtttgccagcaggtgactggtaggta
acatcttgcattgttcctgcagttgcttgcggtgcacttgttgtcttaggagcagcatta
ggagccactggtctcttaagaactgtaaccatggcaatggcttgcactccaatcgtttct
gcttccttcacatcttccatagttttcgtattttcaatctctttgagagctgcttgtttt
tctgcttccactcttgctaaaagttctgctttttctttatcagaaagcggtgcgcctttg
atttcatcctgcttgtccttggctgctttttcaatggcatttttagctgattctttttca
gtagctaattgcttagaagcttgtgattgagctgagttttgtgaacctgtgtgagctggt
ccacctgcctggctaccaccgcctgcattcgcattagcatctgagcttccagtattgcct
ccctta
>23FCOLOMBIA26_96/23FCOLOMBIA26_96_SP2000
catagtttcgaatagttccgtttgagaggtaaagctgatctgcgatttcttggttggata
agccccgggcgatcccctttaagacagcaatctcttgttctgtcaacggattgggacggg
tcatcaccacttccatcaattcaggcgaatactccttgcgtccttcgaggacggtgtgca
aggtttgcatgaggtctgcaacgcttcgttcctttaatacataagcatccactccagcct
tgaccgcacgttcaaaatacccag
>23FCOLOMBIA26_96/23FCOLOMBIA26_96_SP2052
atggtgcggttgactcgggtaaaaaaggcttcccaagttttttcagcatagatttccaac
tcactacccagcttggacttaacttccccatactctatgatgagactcaattccttccta
aagaaaggataggttcctatcgtctgagaaaattcacggccatttttcagggtttgagcc
agatcttgaccgatttctttaaagagctgggaaccttgttcctgcatcatttgaaaaatc
tgcgtcagctccattccctgtgaaatcatattcccccattcacgtgcataataggctgtc
aagtaggtctgcacaaagattccaataaagggaaggcgtgctaagatagaaaagacactc
atcttagaacttcttttataaaaagttagtgctaaaagggcaagcacggaaacaagccct
accatgcctagaaaaatttggggcagattaccgataatttgggtggcaatattgctacta
tccagttgtgggagcaggtaattccgtagccccagcataattaagagaagaaaacccagc
aaaatcaaaggataggtcgctacttcaattaattttttcttgaccttagccagattgtcc
agatattcttctatctttcccaaactcaggtggagatttccatgaacttcggctagggat
aactgagtgacaatggtacttgaacatcccaaactttccatcatttctgagaatgatttc
ccttgagacaagcccgcacgcatctggatcacacactgcttgtccaacaaagcactccta
tctaaaaaggagatagtctccaccagatgaaaaccgctagaaaagagattgttaaatagg
gtgatga
>23FCOLOMBIA26_96/23FCOLOMBIA26_96_SP2095
agtgaccaacattagtaaaaataccaaggccgtcactaagaggaagaaactcgtcacagg
gtaacgtctatcaaagatttccttcatcaattaatacctcctgaacaggaatatcatggt
tttcaggtataaagtcctgaatttgacaaggatgaaccgtactcaaagtacgaccagaaa
aatgttccagatagcggtcataataacctccaccatatccaatccgatatccatccgtcg
taaaagccaggccaggaacatgaatcaaatcaatctgagatacatccaccacttccaaat
ctccctgtggctccagtaaggcaaaggcagtttttaccaactgctgcggatcatagacta
caaagtccatgcgccccttgggataagttttgggtattaaaaccttcttgccgtccttca
gcgcctgctcaatcagttcccgcgtttgaaactcatgagaaaaagagaggtaggttgcga
tgaccttggcttcttgataaaaggggtgttgtaaaattcgctcggttaaagcttggtcta
tagcctgtttttgttcttgagataaagccttcatttcatgcaagacttgcttgcgtaatt
ccgatttcatatacaagccctctattctgctgccttctttttcaggaaactagacaccgc
agccaccccaatagctaagacttcttccttaggactcatttgag
>23FCOLOMBIA26_96/23FCOLOMBIA26_96_SP2096
aactagacaccgcagccaccccaatagctaagacttcttccttaggactcatttgagggt
gatgaagagcgtagggactatcgatacctagccaaaacatcacgccatcaacctttgaaa
ggagataaccaaagtcctcgcctgtcatagcaggttcgatatcaatcaactcgattccgt
ctttttcgtcaaagaagtccatcagttcacgcgccaaggctggattgttctcaacaggta
ggtatccaccttgtttgagttccacttcgacttccatatcaaaggcagctgcaacccctt
ctgcaactgtttttaccctcttttgcaccaagagactcatgtcctgtgtcaaggcacgaa
tagttccatgtaaaaaagctgtgtctgtgatgacattgttggtggttccagcttgaaaaa
cgccgaaggtcaccactgctccctcgattgggttgacattgcggctaacaactgactgca
cttgggtcacaaagtaactagccgccaccaaggcgtcattggcttcatgaggaaaagctg
cgtggccacctttgcctttgaaacggatcttcacctcgcaagttcctgcaaagagtgtat
gagtattagtcgcaatctggccgact
>23FCOLOMBIA26_96/23FCOLOMBIA26_96_SP2120
gggtgtactcatcccgttctagtaggctaatggtctgtctggaaacccctgccagtttgg
ctaggtcggtttgattgagaccatcgcgagctcgaagctcttttagacgattttttagtt
gcatgttacacacctactctccgtcaaattcaacggtttggatatcttcaatacgttgca
acttgaatttttcttttcccgtattatctacacgtcgtagctttacccatcct
>23FCOLOMBIA26_96/23FCOLOMBIA26_96_SP2121
atcaaggcttggcggtaggctgcacggctctcaggatttccaagagtgttgaggtgcaat
ttgacaccttgaataccgatttccttcaaaaaatgggctgccataacgattgtttccaca
tcggtagctggattgctagagccaaaacactcaacaccaatctggtggaattggcgcaag
cgccctgcctgtggacgctcataacggaacataggtcccatgtagtagaacttgcttggc
ttttgcacttctggggcgaagagtttattttccacataggaacggacaacgggcgcagtt
ccttctggacggagggtaatatggcggtcacccttgtcatagaaatcgtacatttccttg
gttacgatatccgttgtatctccgacagagcggctgataacctcgtaatgctcgaaaata
ggcgtacgcacttctgcgtagttgtagcgcttgaaaatttcacgggcaaagccctcaacg
tactgccacttagcagac
>23FCOLOMBIA26_96/23FCOLOMBIA26_96_SP2122
ccacttttaagaaaaacgagacgtaaatttcggtaaattgttaggaaccggtctttgata
gaaagcttctcattttttaagttttcaccatcagcagatgacattgacaggctcaatttg
ctttttcctaaaaagaggatagtggctgatactaggaaaaagcaggcattgattcccgca
acgagagaaaaattattgaccgatagagctaagagccagactccgaaagcttgaccacca
atagctgaaatataggtgatgaactgtgaaaaagaataagcctccatcaaatcatcttca
gctactttttccttaataagaggcatacgcaggccacctgcaaaatcactgatgacatca
ctaatgacattgatcaaacacaggctagaaaaggcaaagagactagcttgctgaacaact
agggctgctagaaaaaatagaaccgcctgaaacaaaccgctatagaccatccatttgacc
ttgtccctcgtgtaatctgcccgaatccctgcaaaa
>23FCOLOMBIA26_96/23FCOLOMBIA26_96_SP2141
gcatagtttccagctttttctttaatgttagcaagcgtctcagcagcctgagcgaagtgc
ggtttgtcctgttcaggtgtcatgtgtcggtcaagtatcggacaaagaacatcctgataa
aagacatatcggttgggattgatgccactgagattgcctggtaggtctggtaagaggttg
gcaaggtcaatctgcataaaatcctcaaccgttagaccagtattggtcttgaagtgcgca
gacaaactatctaggtcatggcgatagctgagttctgcccagatttgcaagcttggtagg
atagagaactgggcagtttcacccccattgtctccccaacccgttacgatgacttcttta
atctgattggcacggcaggctttattagcctcgatagccactagacggctaaaatggttg
tgaggtgtaaagccaatccacttccaagctccccctgcaaatgcaaggtcatggctaat
>23FCOLOMBIA26_96/23FCOLOMBIA26_96_SP2142
tcccaatcagtatgaccagatttttcaattacgtatcgtaccatattcccagttgatgct
agttgcgaccagttattaagttttccagcaggggcaagggttgtcatgtagccaaattct
ccacccagaccgtggcgacctcgatgaagtctaccattgataatcatggctccgccaatc
cctgtcccaatcacgacacaggctgcattttcaagctctggatgagctagtagttcactg
agtccaacgcagttggcatcattttctaaatggacaggtagctgataagagctaagagcc
tcataccaagaaaagccacggatgtagggcaccgcactgaagccatcaatcacacctgtc
tcttgattgactgcacctggaacgctcatagcaatcccactgtaatcctgttctgacaag
cgttgatctagccacgctagtaaatcctccaagttttcaggcgttgaaatacttgtctta
tccagtattttcccatcaggagtcagactggcaaacttaatcccagtccctccgatatca
atcgttgcaatggtcattgtttttaccataaaagaggcgaatcagcagttagttcttact
ttttcgcccctcctttct
>23FCOLOMBIA26_96/23FCOLOMBIA26_96_SP2144
ttcttgcacataacccaagactactacagcaaacatatttgacggaatcaagtaactata
ctggcaacagtcatcactcggacgaaaagctgaccaagtcatacctgtcactgcaaagtc
aggtccaaagccatcatttaccaaggtgtcttccttacggtccgtatctcggacaaaacg
ataaggagagttcttgtggtcttgttcaactgtccatagatggagaatttccttagtcgc
tacgacaaaaatctcatcaaactgactagtctcgccagtctctttccagaggagataagc
caactgcaaaggatagcaaagtgaatccacctcatacttgcgctcccagatccagccgtt
aaggtctgtgtgatcagtctcgtggtgccctttccagttctcctcaatgttgaaggagtt
agcatagggatccttgagtaccaaggtcatctgacgtttgaccaaacctgcaatggtctg
acgcaggagggcatctcttttagctacatgaaggtagggtctgagttgg
>23FCOLOMBIA26_96/23FCOLOMBIA26_96_SP2158
ataacaaattcccattgtttttctttctcttctttagaaagaatcaaatcctcacgattt
cggtcaaccccttctttgatatgttcttttacccaaaccatagcacgttcgaactcttct
gggtcataaataccacggtccatacggcgcgtgaactccgtcatatctaccgattcattt
cgcattcctaagtattcttggaagaaatctggatttacaatagaaccaccaatccccatc
gaaacactacccattgataggtaagcagtgtctctcatcaagccagttgcaagagctgca
cgcgcataacgtaaaagtttttctttgacatcttctggaatagctgtgtcactagcttcc
tgaacatctcttccataaatcccaaaggctggaatccctttttgagcatgtgaagctagt
acagctgcaagatagacagctcctgggcgttctgtcccattaaatccccaaatagcatga
ggaatatctggagacatatccatagtttcactaccataacaccagcatggtgtaactgta
attgttgcgcaaacatttgattttttaaacaactcatgggaagctgcagcctctggaaca
cgaccaatggtagatggagaaatcacacattccacaggttccccatctggatatttcaat
gtgcttgaaatcaa
>23FCOLOMBIA26_96/23FCOLOMBIA26_96_SP2191
tattcgtcgatacaaaataactgcataaactggaaaaactaaaacaaaagtcatataggc
atgactcaacaaggtcaagccaatcaactcaggtaaaatatttaaaaagtaattaggatg
ttttactgtcctaaacaagatatgatctacatatttgtgattattgacaagcataagctt
cactgtccaaatatctcccaacaagtgaatcaccaacatcaacatcagcatagaaaaaat
aagcaagactaaaccaaccatgctcataccatcaaacattgtcttatgcaccattgcttc
aacgaggcaagagagataaaaaacaatatgagccaacgttaatcgttttgtattctcaa
>23FCOLOMBIA26_96/23FCOLOMBIA26_96_SP2194
aaagaggagaacggaatagggtttattgcgaaccttctctgtcaactccccaccttcttc
gtaacccacatagcctggaggagctccatttagacggctggctgcgaatttctccatata
ctcactcatatcaaagcggataagggctgattcgtcatcaaagagaacttctgccaaagc
cttggccaactcggtcttaccgacacctgtgggtcctaggaacataaaggaaccgatcgg
acgcttgtgactgcgaattcctgactgattacggcgaatggcacgactaatgcttgaaac
agcttgatcttgaccgatgacacgtttatggagttctgcttcaagatttaaatacttctt
agcatccgtttgagtcagtttttgaacggggattcctgacaagcgactcaaggtggtcaa
aatatcagactctgtcaccaagtctttgtagacaggtacttcctcttcttttgcgattag
ctgggctgcctgtttccacttgccatccatcagggccttgtcagctggactcaaatctga
atcgtctgcttttacatgctttgccttattttgcactgttgctgctgcttcgtccaagag
gtcgatagcagagtctggcaag
>23FCOLOMBIA26_96/23FCOLOMBIA26_96_SP2198
agttctgcctctttgttgtctttagaagcagttccttgaccacaggccacaagcacaaca
gctacaagagctgttacaagcgttaaaaacactttccatgttttcttcattttgatttcc
tcttttctttttcagaaacattctaattctacgaacgtttccatttaatcacatattttt
cactaatatcgaccaacttcatacccaaaaggctgataatcgataccagaataataatag
cgaacatggtatcatactgaaacaatttcttggactgaatcatataaacaccaagcccct
caaagcctcccaaccactcagataccactgttgtgataaaagcgtaggagacactgaccc
tcagaccagcataaaagtagggcaggctgactggaattttaaaatgccacaggatttgcc
aaggcttggcccgcatcagactaaacaaggtcagcatatccttgtcgcaatgcctaaaac
cgtcc
