# Supplementary material for: Sequence Analysis of 96 Genomic Regions Identifies Distinct Evolutionary Lineages within CC156, the Largest Streptococcus pneumoniae Clonal Complex in the MLST Database
Source: PLoS One. 2013 Apr 12;8(4):e61003. doi: 10.1371/journal.pone.0061003 (PMC3625235; doi:10.1371/journal.pone.0061003)
Supplement: File S1 — Nucleotide sequences of the 96 loci of the 66 strains analyzed in this study. (TGZ) [file pone.0061003.s009.gz › 2805-02_96.mfa]

>2805-02_96/2805-02_96_SP0034_1_706
ttagagagttgtttgagaggggtaaagaaactactagacacaccgagagaggtcagaagg
gtggttaggagcgatgcaaggatgaagtgaaggataaaaagtgggaagacttttttcagt
tgtaagccttgcttatttttttgctcgcgactttgccagtaggagagaaagagagtgatg
gggatgatagctagggtgcgcgtgagtttgacaatggttgcggattcgagggtattggtc
tggtagagactgtcccaagcgctagctgtggcggttacagaggaagtatcattgaccgca
gttcctgcaaagagggcgaagccgtcattggatagatgaagccaggtgccgagggttgga
aagatgagcgcagccaagacattgaagaaaaagataacggagatggcttgggctacttcc
ttttccttagcatggataacaggcgctgtcgctgcaatggcagaacccccacagatagaa
gaacctactccaatcaaggtagccagttttgtatccagggcaaagaagcgctggaagagg
taggcaacaatcaaggctattgaaatggtggaaaggatgacagggagtgaagattgccca
actgcgaagacttgagagatattgagaccaaaaccaagcaagataacggcatactggagc
aatttcttggaactaaaggtcaatccaacacccagttgtttataag
>2805-02_96/2805-02_96_SP0037_1_494
tttcgctcaagcctggaatcaagcaagagctacgccaatttatggatcaattatatgaag
agtacgttgggattcacctaaaatcaaagaaatttattgattccctagcagactggggac
aattactaaaagaggaaaagaaatgaaaaaaatcgcagtagatgccatggggggcgatta
cgcacctcaggccattgttgagggtgtcaatcaagccctatctgacttttcagatatcga
ggttcaactttacggagatgaagctaaaatcaagcaatatctgacagcgacagagcgcgt
cagcattatccatacggatgagaagattgattcggatgatgaacctacgagagctattag
gaataagaaaaatgccagtatggtattggcagccaaggctgtcaaagatggtgaagcaga
cgctgtcctttcggctgggaatacaggtgccttgttggcagcaggattcttcatcgtggg
tcgtatcaagaata
>2805-02_96/2805-02_96_SP0057_1_415
taattagcacggaagtagtctttgttgtggtctgcaaaggcagtcatgagttcaaagatt
tcctcttccttgtactcagcgcttggtctatctgcccagattgaaagcatacttccgact
gttggaagatctacttcaggatatttggtagaagctagttgattgaatggaactttacca
gaattttcaactgcttttgaaagagggtaagcttcatcttgtttgtgattgcctataaca
taataccagtcaccgttggtattcaagaatttatagcctttgcttgctaggtattgaggt
gatgcgaggttatatccccaccagcctttagaccagtaagaaatcaagacatctttgtca
aactgaacatcgtccttgtcttcatagtagaagccatcgttgaaggccattggtt
>2805-02_96/2805-02_96_SP0120_1_511
catcagttgcgtgcgactttggaaaccaagaaaatctcaggtctcttcactgctggtcag
acaaatggaacatcaggttacgaagaagctgctggccaagggattatcgcgggtatcaat
gcggctctgaaaatccaaggcaagcctgaattgattttgaagcgcagtgatggttatatc
ggggtgatgatcgacgacttggtgaccaagggaaccattgaaccctaccgtctcttgacc
agtcgtgctgaataccgtctcattctccgtcatgacaatgccgatatgcgtttgacagag
atgggacgcgagattgggcttgtggatgatgaacgctgggctcgttttgaaatcaagaaa
aatcaatttgaaaatgagatgaagcgcctagatagcatcaaactcaagccagtcaaggaa
accaatgctaaggttgaggaaatgggcttcaagcccttgacagatgcggtgacagccaag
gaattccttcgccgtccagaagtttcttacc
>2805-02_96/2805-02_96_SP0127_1_709
tttctctggctattttagaggacaagcaggttcttgctgagacgacgattaatatcaaga
aaaatcacagtattaccctcatgccagccattgattttttgatggagagtttggactgga
cgcccaaggatttggaccgaatcgtggtggcggaagggccaggtagctacacaggcttgc
gaatcgcggtagccactgccaagaccttgactcatactctgaacattgagttagttggta
tgtctagcctcttggctctggtgccatatcaacaagaaggcttgttcgttcctttgatgg
atgcgcgtcgcaacaatgtttatgcaggattttatgaaaatgctaaacctgtcatgccag
aagcgcacctatcttttgaagaggtgctagaaaaagtcaagggtgctagtcaggtaacct
ttgtcggagaagttgccccctttgtggagcagattcaagaacacttgccaaggactaatt
ataaagaaaccttacctaatgcagccaatcttgctcttttagcttgggacaaggaagcag
actccttgcatgattttgtgccgaattacctcaaacgagtcgaggctgaggaaaactggc
tcaagaaccataccgagtctggtgagtcctacattaaacgcctatgatagaaatcaagcg
aattcaacaacagcctgacctagctcaagccatctacgctgttatggca
>2805-02_96/2805-02_96_SP0128_1_220
tttgaagcagaagtcctgcaaatcgctgtcaaaggagcttatcagggtcagggaattgcg
tcagccttgtttgctcaattgccgacagacaaggaaattttcctcgaagtcagacagtca
aatcaacgagcgcaagcattttacaagaaagaaaagatggcagttatcgctgagcgaaag
gcctactaccatgacccagtcgaggacgccattatcatga
>2805-02_96/2805-02_96_SP0145_1_442
tggcgattttacttatcacgatttcagaaacccttccccaagttctacaaatctttctgg
gagttttggcggattttcaacatcatcgtgtcttgaaatacacagtcattagttttacaa
aatttttgctttactctatagtgtccctatcgctttcagggcagtctttttccttgttgc
tagtaacctttatttgtctgattaacctcttgtctgacacattgagttatttttcaggcg
ccatgctcactccgattttcattagaattattgggcaagatcatctggcagaagctattg
gatttaaacagtcaactgttagtttagtgaaaacaatcagtaatatcctaggaggagtct
tactaggtattctatccatccagtttatttccttgctgaacgctcttacctttttaatcg
catttttaggtatcctcttcat
>2805-02_96/2805-02_96_SP0155_1_663
aaccaccaggaaatagttttgccattccggtgtcagatccagtgtcagatcaagatttag
gagtgatttacatctccttggatcctgctgttttataccatgccattgataatactagag
gtcatactccgatggcagtaacagtgacctcaccttttgatacggagatttttcatattg
gtgagacagttgatagggagagtgaaaattggctagttggcttaacttctcatggatatc
aggttcaggtggcagttcctaaaaactttgttttacaaggaacagtgactagctctgctt
tgattgtgggtttgagccttctctttattgtcattctttatctgactttgaggcagactt
ttgctaattaccaaaagcaggtagtggatttagtggaatccattcaagtcattgctcaag
gcgaagaggggcgtcggattgacatttccgaaaaagatcaggaattactcctaatcgcgg
agacgaccaatgatatgttggatcgattggaaaagaatatccatgatatttaccagttag
agcttagtcaaaaagatgccaatatgcgagccttgcaggcgcaaatcaatcctcatttta
tgtataatacgctggagttcttgcgcatgtatgcagttatgcagagtcaagatgagttgg
cag
>2805-02_96/2805-02_96_SP0180_1_267
ccagctaaaacacccttatctgagaaattagccaaagatctcaaaaaacgaggcttcaag
ttcacaggcccagtcgccgtattgtcttttctacaggctgcagggctagttgatgaccac
gagaatgattgtgagtggagaggtcttaaatgatgtctaacaaaaataagggaattctga
tttttgcgattctctatacagtcctctttgtgtttgatggcgttaaattgctggcttctt
taatgccatctgccattgcaaattatc
>2805-02_96/2805-02_96_SP0181_1_227
ccttttctattatttatgtgaaagaaaaagagaatatctactatcccctacttgttcaca
tgttaagcaacagcctctccttaatcattttagctatcagtatagtaaaatgaaataaga
acaggacaaatcgatcaggacagtcaaatcgatttctaacaatgttttagaagtagaggt
gtactattctagtttcaatatactgtaacatgtgatgaaaatgccag
>2805-02_96/2805-02_96_SP0205_1_719
tggtgacctgtagtgtgaataatcctgctagcagagcagtcattctagcaaatggtggaa
tatttgaggatgctcgcaatggagtcgagtgttattggatagaggtagcgaatgaataat
ccaaaaccacaagaatggaaaagcgaggaacttagtcaaggtcgtatcattgactacaag
gcctttaactttgtggacggcgaaggcgtgcgcaactctctctatgtatcaggctgtatg
tttcactgcgagggatgttataatgttgcgacttggtcttttaatgctggcattccctat
acagcagaattagaagagcagattatggcagaccttgcccaaccctatgttcaaggcttg
actttgctgggaggggagccttttctcaatactggcattctcttgcctctagttaaacgc
atccgaaaggaattgccagacaaggacatttggtcctggacgggctacacttgggaagaa
atgatgttggaaactccagataaactggaactcttatcattgattgacattcttgtcgat
ggaagatatgatcgaactaagagaaatctcatgctccagtttcgaggttcgtccaaccaa
cgaattatcgatgtgcaaaaatcgctcaaaagtgggcaagtagtgatttgggacaagctc
aatgacggaaaagaaagctatgaacaggtgaagagagaatgaagaaaaaagacttagta
>2805-02_96/2805-02_96_SP0250_1_437
gcatttgtaattttcttatcttctatgattgtatatattttagcgaagtcattgactaat
ggcggaacattcatagaaatgatttattctgctattcaagttccgttgcaaggtttaact
ggatctttgtatggtgctattggaattgcattctttatatcatttttgtggtggtttggt
gttcatgggcaatcggtagtaaatggagtagtgacagctctgcttttatctaatcttgac
gctaataaagctatgttagcctctgctaatctatcattagaaaatggtgcacatattgtt
actcaacaatttttagattcatttttaattctatcaggttcagggattacgtttggtctt
gtagttgccatgctttttgcagcaaaatcaaaacaataccaagccttaggaaaagttgca
gcttttccagcaatatt
>2805-02_96/2805-02_96_SP0266_1_482
ttgacttgtcagatatcggtaagggaacttacccttactacatgctcaaggaaattgacg
agcaaccaactgttatgcggaaactcatccaagcctacacagatgaggctggtcaagttg
tcgtagacccagatatcattaaggctgttcaagacgcagaccgcatctacatccttgcag
ctggaacatcttaccatgcaggatttgcttctaagaagatgttggaagaattgacagata
caccagttgaacttggaatttcatctgagtggggctatggtatgccgcttctcagcaaga
aaccactcttcatctttatcagccagtctggtgaaacagcagatagccgtcaggttttgg
ttaaggctaatgaaatgggaattccaagcttgacagtgacaaacgtcccaggttcaactc
tttctcgtgaagccaaccataccatgctccttcatgcaggtcctgaaattgccgtagcat
ca
>2805-02_96/2805-02_96_SP0278_1_656
gctgatcgtacaattcttctatcaacagcactcttgtcaggtgctattgctttagcagga
atcttttctgctttgaaagaaaaataaaaatagaaaagagaaaacaggatggttttacca
aattttaaagaaaatctagaaaaatatgcgaaattgttggttgcgaacggaattaacgtg
caacctggtcacactttggctctctctattgatgtggagcaacgtgaattggcacatcta
atcgtgaaagaagcttatgccttgggtgcgcatgaggtcatcgttcagtggacagatgat
gtgattaaccgtgagaaattcctccgtgccccgatggagcgtttggacaatgtgccagaa
tacaagattgctgagatgaactatctcttggagaacaaggctagccgtcttggagttcgt
tcatctgatccaggtgccttgaacggagtggacgctgacaagctttcagcttctgctaaa
gctatgggacttgccatgaagccaatgcgaatcgcaactcaatctaacaaggttagctgg
actgtagcagccgctgctggacttgagtgggctaagaaagtcttcccaaatgctgcgagc
gacgaagaagcagtcgatctcctttgggaccaaatcttcaaaacttgccgtgtcta
>2805-02_96/2805-02_96_SP0334_1_847
tgtcaagtatttttgacatattttttgaagaaatagtagtctccttgtcctatttgtctg
acaagtgcaagctggtcggatttgtggtaaaatagataagatatgacaaaagaatttcat
catgtaacggtcttactccacgaaacgattgatatgcttgacgtaaaacctgacggtatc
tacgttgatgcgactttgggtggagcaggccatagcgagtatttattaagtaaattaagt
gaaaaaggccatctctatgcctttgaccaggatcagaatgccattgacaatgcgcaaaaa
cgcttggcaccttacattgagaagggaatggtgacctttatcaaggataacttccgtcat
ttacaggcacgtttgcgcgaagctggtgttcaggaaattgatggaatttgttatgacttg
ggagtgtctagtcctcaattggaccagcgtgagcgtggtttttcttataaaaaggatgcg
ccactggacatgcggatgaatcaggatgctagtctgacagcctatgaagtggttaatcac
tatgactatcatgatttggttcgtattttcttcaaatacggtgaggataaattctctaaa
cagattgcgcgtaagattgagcaagcgcgtgaagtgaagccgattgagacaacgactgag
ttagcagagattatcaagttggtcaaacctgccaaggaactcaagaagaagggtcatcct
gctaagcagattttccaggctattcgaattgaagtcaatgatgaactgggagcggcagat
gagtccatccagcaggctatggatatgttggctctggatggtagaatttcagtgattacc
tttcatt
>2805-02_96/2805-02_96_SP0337_1_483
aataatgtgggaatgattttgttcatcttggtcttgtatggcttggtcggatttttagat
gactttctcaaggtctttcgtaaaatcaatgaggggcttaatcctaagcaaaaattagct
cttcagcttctaggtggaattatcttctatcttttctatgagcgtgggggcgatatcctg
tctgtctttggttatacagttcatttgggatttttctatattttcttcgctcttttctgg
ctagtcggtttttcaaacgcagtaaacttgacagacggtgttgacggtttagctagtatt
tccgttgtgattagtttgtctgcctatggagttattgcctatgtgcaaggtcagatggat
attcttctagtgattcttgccatgattggtggtttgctcggtttcttcatctttaaccat
aagcctgccaaggtctttatgggtgatgtgggaagtttggccctaggtgggatgctggca
gct
>2805-02_96/2805-02_96_SP0368_1_543
tcagtcaggccgatgatgatatcagtgtggaagaagcgcgtgcagagattgccaagattg
aagccttgaagaatgctttggttcagaagaaaacggctttggtagcagatgactttgcaa
gtcttacagctcctgctcaggctcaagaaggtcttgcaaatgcctttgatggaaacttat
ctagtttatggcatacatcatggggcggaggagatgtaggcaagcctgcaaccatggtct
tgaaagaagcaactgaaatcactggacttcgttatgttccacgtggatcaggttcaaatg
gtaacttgcgtgatgtgaaacttgttgtgacagatgagtctggcaaggagcataccttta
ctgcaactgattggccagataacaataagccaaaagacattgattttggtaagacaatta
aggctaagaaaattgtccttacaggtactaagacttacggagatggtggcgataaatacc
aatctgcagcggaactcatctttactcgtccacaggtagcagaaacacctcttgacttgt
cag
>2805-02_96/2805-02_96_SP0383_1_687
gctgactagcgctgtcttgctcaagcgaggagacaatggttccatgggcgaccttgcctg
tattgtggcagaggatttggttctctaccagtcatttgatcgccagaaggcggctgcttg
gttagaagaagaaaacttggcgacagttctggagcgtgattggggattttttatctcaca
agtgaaaccaactttagaatgtgatttcttagtgggatggaccaaggaagtggctgtatc
gagtcacatggtccagcaaatcaagcaaaatatcaatcaaaattttttaagttcctcaaa
agaaacggtggtttctttggtcgaagccttggagcaggggaaagccgaaaaagttatcga
gcaagtagaagtagccagcaagcttttagaaggcttgagtacagatatttacacgccttt
gcttagacagttgaaagaagccagtcaagatttgcaggccgttgccaagagtagtggtgc
tggtggtggtgactgtggcatcgccctgagttttgatgcgcaatcaaccaaaaccttaaa
aaatcgttgggccgatctggggattgagctcttatatcaagaaaggataggacatgacga
caaatcgtaaggacgagcatatcctctatgcccttgagcagaaaagttcctataatagct
ttgatgaggtggagctgattcattctt
>2805-02_96/2805-02_96_SP0386_1_629
ggagttgtttgcggcccacatgattttatcgggtatcagtcagcaggctttgaaattgga
tagagaaaagatgcaaacccagttgcagagtgtcacagctattttagaaacagcccagaa
ggatttgcgggttttgctcttgcatttgcgaccagttgaactggagcagaagagcttgat
agaagggattcaaattctcttaaaagagcttgaggacaagagtgatcttagggttagtct
caagcagaatatgacgaaattgcctaagaaaatcgaggagcatatcttccgtatcctgca
agagttgattagcaataccctccgccatgcccaggcatcttgcctagatgtctacctcta
tcagacagatgttgaattgcaactgaaggtggtggacaatgggattggtttccagttagg
gagcttagacgacttgagttatggactgcgaaatatcaaggagcgggttgaagatatggc
tggaacagttcaactcttgacagctcccaagcaagggctggcggttgatatccgtattcc
cctgttagataaggaatgataaaggagtaaagatgaaaattttactagtagatgaccatg
aaatggtccgattgggcttgaaaagctac
>2805-02_96/2805-02_96_SP0436_1_644
tcttaacgtcagaaatgccagcgtactggataacttccttgagggctgtcagataagcat
aggcttcttcaggagaacgcatatctgcctcagatacaatctcaatcaagggaacccctt
ggcggttgaggtcaacataagagtagccatctgtaccatgggtgtttttaccagcgtctt
cctctaggtgggcacgttcgataccgattttcttggtcgtaccgtcttctagtttgactt
caatccagccattatatccgattggttcatcaaattgagaaatttggtaggctttggggt
tatcaggatagaagtagttcttgcggtcaaagtgcatctttttgtggatgtccatgttga
gggcaagagcagccttgataccggcatcaacaacccctttattgagaactggtagaactc
ctgggaaagaccagtcaatcacgttagtgttggcattttggtcatttccaaagtgggcag
aagtaggtgagaagatttttgaattggtgttgagctctacgtggacttcaagtccgatga
ctgtttcaaagttcattagttgtcacctccaaaaatcacgggttgttgtttgtggtagcc
tgttgttgcttcaaaggcagcagcagcttggtaaatggtttcct
>2805-02_96/2805-02_96_SP0439_1_253
tgctaggcgctgtaggtcaactccagtttgaagtctttaaacaccgcatggaaggcgagt
acaatgcggaagtagttatgaccccaatgggtaaaaagaccgttcgttggattaagcctg
aggacttggatgaacggatgtcgtcaagtcgcaatatcttagccaaagaccgttttgacc
aaccagtctttctctttgaaaatgactttgccctccgctggtttgcggacaagtatccag
acgtagagttaga
>2805-02_96/2805-02_96_SP0483_1_666
ttgtcaggtggacaaaagcagcgagtcagtctggctggtgtcttgattgatgaaagtccg
attctcttgtttgatgagccactcgccaatctagatcccaagtcaggtcaggatattatc
gaattgattgaccagattcataaggaagaggggacgacgactcttattatcgagcaccgt
ttggaggacgttctgcatcgccctgtggatcggattgtcttgataaacgatggtcgtatc
ctttttaatgggagccctgaccagttgcttgcgactgatttattgactcaaaatggaatt
cgagaacccctttatctaacgactctccgtcaattaggtgtggacttagtcaaggaagaa
caattagcagatctggataacttgtctatctcaaaagggcaaatccagttacagacggaa
ctggtaaaagaaaccccagcattgcagtcactctttatactagaggaagtatctttttct
tataatgatagaccgattttaaaatccctacatttagatattaaaaagggtgaaaagatt
gctattgtcggaaaaaatggagcagggaaatcaactctagccaagggtataagtagcttt
attcagacggaaggacgctatctttgggaaaaacaggatctaaaagtcgattctgttgca
gagacg
>2805-02_96/2805-02_96_SP0526_1_543
cctttttctcggagaagaaggtcaatacgctgtcaagtatgccagacgtcgctatagaga
aattcgtcaaaaatggttgaaagagggagagtaagaagatgagaatatttgttttagagg
atgatttttcccaacagactagaattgaaacgacgattgagaaacttttgaaagcacatc
atatcattcctagctcttttgaggtatttggcaagccggaccaactgctggctgaagtgc
atgagaagggggaccatcagctattctttttggatattgagattcgaaatgaagagatga
agggactggaagtggctagaaagattcgggatcgggatccttatgccctgattgtctttg
tgacgactcactcggagtttatgcccctgtcttttcgctaccaagtgtctgctttggact
acattgataaggccttgtcagcagaggagtttgaatctcggatcgagacagccctcctct
atgccaatagtcaagatagtaaaagtctggcggaagattgcttttactttaaatcaaaat
ttg
>2805-02_96/2805-02_96_SP0558_1_400
tttgctacgtgctggtggtataacaattgccaaacaggtaatgaaaacagtgcctaataa
agctttaacaaagacgctttggtaccctattttgaaaaaagtcttaagaatatttggtgt
gaatcttaccaagggagggctggccaaaggaatggggaaatttattcctatcttggatgg
tatcatttcaggtggtttaacctttgcaactatgaaaccgatgggtgaaagcttgcagaa
agaattgtccaagctagttaactatagtgaagttcaatatcaagaagatgttgaaacaat
ccgaaaagaggctgaaatcatcgaaggagagtaatatgggactcataaaaactctagcta
aaatttatggtaattactttttgaccgtgcaaggtgtaaa
>2805-02_96/2805-02_96_SP0562_1_599
ccccttgccaatcccttaatgcgcaatacagttggtcgtaaagtatcacttaaacagggt
tctaagctagcaggaactcctatggacaagattgtacgcacactggaagcgaatggctac
gaagtgattggattagactaatgacagatgaacggattcatatcctacgggatattttgt
tagaattgcacaatggcgcctctcctgagtcggttcaagatcgctttgatgcgaccttta
cgggcgtgtcagccatcgagatttcccttatggagcacgagctgatgaactcggattcgg
gcgtcacttttgaagatgttatggaactctgtgatgtccatgccaatctttttaaaaatg
ctatcaaaggtgtcgaagtttcagatactgagcatccaggtcacccagttcgtgtcttca
aagaagaaaatctggctctccgtgcggccttgattcgcattcgtagattgttagatacct
atgagtctatggaagacgaggaaatgctggcggagatgcgtaagggtttggtgcgtcaga
tgggacttgtgggtcaatttgacatccattaccaacgtaaggaagaactcttctttcct
>2805-02_96/2805-02_96_SP0581_1_604
gacaagccagtagcccttgcaggtgtcatgggtggtcaagcaacagaaatctctgaaaaa
tctagtcatgttgtccttgaagctgctgttttcaatggcaaatctatccgtaagacaagt
ggtcgcctgaaccttcgttctgagtcatcttctcgctttgaaaaaggaattaatgtggca
acagttaatgaagcccttgatgcggcagctagcctgattgcggaacttgcaggtgcgacg
gtgcgtaagggtatcgtttcagcgggtgagcttgatacttcagatgtagaagtttcttca
actcttgctgatgttaaccgtgtcctcggaactgagctgtcttatgctgatgtcgaagac
gtcttccgtcgtcttggctttggtctttctggaaatgcagacagctttacagtcagcgta
ccacgtcgtcgttgggatatcacaatcgaagctgatctctttgaagaaatcgctcgtatc
tatggatatgaccgcttgccaaccagccttccaaaagacgatggtacagctggtgaattg
actgtgacacaaaaactccgccgtcaagttcgtaccattgctgaaggagcaggtttgaca
gaaa
>2805-02_96/2805-02_96_SP0582_1_428
gttgtgcttctatttgattagcgacgttccaagttactaattttaaggttttagtcttat
ttgatgcagaagaaagggttttatctgttccgaataatagtaatatgagcgatagtaaga
gcaaaatgccagagtaaaaccgtatttgtttatttttcttgtaaaaagatagggaaaaaa
atacgaaacttaaaatagcagccatagttgcagtagctaaggggaaggcataaatctgtg
ccaagataggtctggtagatagccaaatattaagattagaagatggaaaaaaagaataag
ttatgatagggataacaaagagaatgaccgaaagggcagagagaaatgttttaatcattg
tgtgagtacctcaatttgcaatggttgctcggagctaatgtgactttgtgactttacttg
attgatat
>2805-02_96/2805-02_96_SP0614_1_606
caagtattggatatggagtggggggtgaatgtcctctaccctgatgccaatcgagtggaa
gaaccagagtgtgaagatattcccgtcttgtaccttttgcacgggatgtctggaaatcat
aatagttggcttaagcggaccaatgtagaacgcttgcttcgaggaactaatctcatcgtt
gttatgcccaataccagcaatggttggtacaccgatacccagtatggttttgactactac
acggctctagcagaggaattgccacaggttctgaaacgcttcttccctaatatgactagc
aagcgtgaaaagacctttatcgctggtctttctatgggaggctacggctgcttcaaactg
gctcttacgacaaatcgtttttctcatgcagctagtttttcaggtgccctcagctttcaa
aacttttctcctgaaagtcaaaatctgggaagtccagcctactggagaggtgtttttgga
gagattagagactggacaactagtccctattctcttgaaagtctggctaaaaaatcggat
aaaaagaccaaactttgggcgtggtgtggcgaacaggatttcttgtacgaagccaataat
ctcgca
>2805-02_96/2805-02_96_SP0618_1_708
gatgtctttggctactatgtggataagggctggatgtgtgtgcaggttttctttgttcgt
cagggcaagctcatcgagcgcgatgtcaatctcttcccctacttcaatgatccagatgag
gatttcttgacctatgtgggacaattctatcaagaaaaatctcacatagttcccaatgag
gtactgattccgcaggatattgacgaagaggctgtcaaggccttggtggattccaagatt
cttaagcctcaacgtggagagaaaaagcagctggtcaatttagctataaaaaatgcccgt
gttagcctagagcagaagttcaacctgctagagaaatctgtcgagaagacccaaggagct
attgaaaatctaggacgcttgcttcaaatcccaaccccagttcgcatcgagtccttcgat
aactccaacatcatgggaactagtcctgtttcagccatggtggtctttgtcaacggcaag
cctagtaagaaggattaccgtaagtacaagataaaaacggttgttggaccagacgactat
gccagcatgagagaggtcattcgcagacgctatggtcgagtacagcgtgaggctttgact
cctccagatttgattgtgattgatggggggcaaggtcaagtcaatattgctaagcaagtc
atccaagaagaactgggcttggatattccaattgcaggtctgcaaaag
>2805-02_96/2805-02_96_SP0627_1_611
ttggttaccagccagttcgcacagccaagggtggtgtcaatgtgactatcaaaggtcaaa
atgatgagcaacatcgctatgtgactgcccatgtggacacgctgggtgctattgttcgtg
ctgtcaaaccagatggtcgtcttaaattggaccgtatcggtggttttccttggaacatga
ttgaaggtgaaaactgtaccgttcatgtggctagcacaggtcaaaaggtatcaggaacca
tcctcatccaccaaacttcttgccatgtctacaaggatgcaggaactgcagaacgcacgc
aggacaatatggaagtgcgtttggatgtaaaagtaagcaatgaaaaagaaactcgtgctc
ttgggattgaggtcggtgattttatcagcttcgatccacgaactgttgtgactgatacag
gttttatcaagtctcgtcatttggatgataaggtcagcgcagcgattttgctcaacctgc
ttcgtatttataagaaagagaagattgaattgccagtaacaactcattttgctttttcag
tttttgaagaagtaggacatggtgctaattctaacattcctgctcaggtagtagaatatc
tggctgtggat
>2805-02_96/2805-02_96_SP0680_1_485
cattttcttgatttgatgaaattttccttctgaaatggtgatagaggcttgactgaggga
gggacttgcagatagaatctctagttttgcgggtttacagacagtaccatctaaaaagac
aattcccttttgaaaggcttggatatggtcaggtgttagaagtccattaacctggacttg
gtaagtcttatcgacatgatattggggatggaggagctgaaagcccaagggaccgttatc
ggtcaagaggaggagtcccgttgtatctcggtccagtcggccaacggcatagagcttgtc
agactggatgtcagatggaagcaggtccatgacggtcggaagttccttgtctttgttggc
tgtaacgacaccagcaggtttatgaagcataagataggtgtgttcatagccttgaatgat
tcgatcctgaaaaaggagttcttgtagtcctgtatcgatattttgagctagggagcgggc
tgggc
>2805-02_96/2805-02_96_SP0689_1_500
gaatctgacctgtctatgggcttggccaataaaatcgcctataaatttgcgactaagatg
tattcaacctttgagcaagcttcgagtttgtctaaggttgagcatgtgggagcagtgacc
aaggtttcagatcaaaaaaatccagaaccagatgaattggtggatattcaaagccacttt
aatcataaattgccgactgtattgtttgttggcggttctgcaggtgctcgtgtctttaac
caattggtgacagaccataagaaagaactaacagagcgctacaatattatcaatctaact
ggagattctagcctgaatgagttgagccaaaatctttttcgtgttgactatgtgaccgat
ctctatcaacccttgatggaattggctgatattgttgtgacacgaggtggtgccaatacg
atttttgagctcttggcgatagcaaaattgcatgtcattgtgccgcttggtcgtgaagct
agtcgtggtgaccagcttga
>2805-02_96/2805-02_96_SP0690_1_656
cacgattttatttccaagtctgcttttattgattgtctctgcctacttgctcagtcctta
tgcgaccatgaaagatattcgtgttgagggaacggtgcaaactacagctgatgatattcg
acaggcttcaggcattcaggattcggattatacgattaaccttctgctagacaaggcaaa
atatgaaaagcagattaagtctaactattgggttgaatcagctcaacttgtctatcaatt
tccaactaagttcactattaaggtcaaggaatatgatattgtggcctactatatttctgg
tgaaaatcattatcctattctttccagtggtcagcttgagactagttctgtgagtctgaa
cagtttaccagaaacttatttatcagttctctttaatgatagtgaacaaatcaaggtttt
tgtctcagaacttgctcaaattagcccagaactcaaggcggctatccaaaaggtggaatt
agccccaagcaaggtgacatccgatttaattcgattgaccatgaatgattcggacgaagt
cttggttcctctatctgaaatgagtaagaaactgccatattatagtaagattaagccaca
attgtcagaaccgagtgtggtcgacatggaagctggaatttacagttacactgtgg
>2805-02_96/2805-02_96_SP0701_1_542
tacccatttttcgtggaaccttgctgttggcaggttccttttttcgtggcttctgttggt
cagactctctcactagtaaaggtaaaaggagaaacctatgcgagaacatcgtccaatcat
tgctcttgattttcctagttttgaggcggtcaaggaatttttagctcttttcccagcaga
agaaagcctttatctcaaggtagggatggagctttattacgcagcggggcctgagattgt
gtcctacttaaaaggtttgggtcatagtgtctttttggatctcaaacttcatgacattcc
taatacagtcaagtcagccatgaaggtcttgtctcagcttggtgtcgatatgactaatgt
ccatgcggctggtggtgtagagatgatgaaggcggcgcgtgaaggtcttgggagtcaagc
caaattgatcgctgtaactcagctcacatcaacgtcagaagctcagatgcaggagtttca
aaatatccaaaccagtctgcaagagtctgtgattcactatgccaagaagacagctgaagc
tg
>2805-02_96/2805-02_96_SP0717_1_465
attgctctagcagcaaatgagaagttcaatattccaatagtagtaacaggtgaagtggat
gccattgctgttaatggagaagtggtaacgattcataatggtagtgctatgatgccgaaa
gtcattgggacaggatgcttattaggggcagtgatagcaagctttatcggactagaaaaa
ggtcaagaattgaaatcattagaaacagcaatgttggtttacaatatcgctggagaaatg
gcagaaaaacgtccaaatggacatcttcctgggacatttaaagttgaatttataaatgcc
ttatacgagattacagatgaagatgtaaaggaattcaaaagagtgaagtaagatgtttca
taaagaattactaaaactatattttatttgtggaacgactacttgccaaggaaaaaatct
atatacagtcgttgaggaagccttaaaaggtggtataaccttatt
>2805-02_96/2805-02_96_SP0793_1_441
ttgcttctagcctagcaggtggaggtggtcacgcctatacttcatccaagcatgccttgg
ctggcttcaccaagcagttggctctagactatgctgaagctgggattcaggtctttggta
tcgctccaggagcagtcaagacagctatgaccgctgcggattttgaaccaggtggtttgg
ctgactgggtggctagtgaaaccccaatcaagcgctggattgagccagaggaaatagcag
agcttagtctttttttagcaagtggaaaagcgagcgccatgcaaggacaaatcttgacaa
tagatggtggctggtctttgaagtaggaggagttggatggaaatcaaaaaacactttgga
gtctactgtgtttgctttgaaaatggaaagttactttgcattgaaaaaacgagaggtcct
tatcaacatcggtatgatcta
>2805-02_96/2805-02_96_SP0806_1_671
aagctgcaggacttgatacccacttgtttaccagtatcgtgaatttaagacaagtattag
acatataagaaaaaggaataagatgacagaagaaatcaaaaatctgcaggcacaggatta
tgatgccagtcaaattcaagttttagagggcttagaggctgttcgtatgcgtccagggat
gtacattggatcaacctcaaaagaaggtcttcaccatctagtctgggaaattgttgataa
ctcaattgacgaggccttggcaggatttgccagccatattcaagtttttattgagccaga
tgattcgattactgttgtggatgatgggcgtggtatcccagtcgatattcaggaaaaaac
aggccgtcctgctgttgagaccgtctttacagtccttcatgctggaggaaagttcggcgg
tggtggatacaaggtttcaggtggtcttcacggggtggggtcgtcagtagttaatgccct
ttccactcaattagacgttcatgtccataaaaacggtaagattcattaccaagaataccg
tcgtggtcatgttgttgcagaccttgaggtggttggggatacagatagaactggaacaac
ggttcacttcacaccggacccagaaattttcactgaaacaacaatctttgattttgataa
attaaataaac
>2805-02_96/2805-02_96_SP0841_1_219
aatgcaaaagcgacgattttccagtccaacatctatgaacaagttgaaggacattttgat
catgtcatttccaatcctcctatccgtgcgggcaagcaagtcgttcatgaaatcattgag
aaaagtaaagatttcttggaaactggtggggatttgacaatcgtcatccagaaaaaacaa
ggggctccaagtgctaagtccaagatggaggatgtgttt
>2805-02_96/2805-02_96_SP0909_1_418
aatctgtctctcctagctccaaatgaaactgactgattacgtcaagcaggtttcactaga
agacttcggcagaccttttatccatcatgtccagtggaataggcgtctacgttcgacagg
tgggcgatttttccccaaagatgggcatttggattttaatcccaaggtttatcaggaact
ggggttggacgtttttaggaaaattgtccgacatgaactctgtcattatcacctctattt
tcaagggaaaggctatcaacacaaggatcgggattttaaggaactgttgaaagcagtgga
tggattacggtttgtaccatccttgcccaatagtaactccaagccaatcaagctctatcg
ttgccaatcctgccagcaaacttatcagcgtaagcgtaggattgataccaaacgctat
>2805-02_96/2805-02_96_SP0930_1_494
gtctatgggataatctgtatggctatgataaggttttacagactgctgcagaaaaaggtg
tttcagttattcaaaatatcacacaaggggatgctcattttcagtttggggacatggata
ttcagctctataattatgaaaatgaaactgattcatcgggtgaattaaagaaaatttggg
atgacaattccaattccttgattagcgtggtgaaagtcaatggcaagaaaatttaccttg
ggggcgatttagataatgttcatggagcagaagacaagtatggtcctctcattggaaaag
ttgatttgatgaagtttaatcatcaccatgataccaacaaatcaaataccaaggatttca
ttaaaaatttgagtccgagtttgattgttcaaacttcggatagtctaccttggaaaaatg
gtgttgatagtgagtatgttaattggctcaaagaacgaggaattgagagaatcaacgcag
ccagcaaagactat
>2805-02_96/2805-02_96_SP0931_1_570
ttcatgttataatggataaatatgaataatcggagtgagactatgaaatacaaacggatt
gtctttaaggtgggtacttcttctctgacaaatgaggatggaagtttatcacgtagtaag
gtaaaggatattacccagcagttggctatgctgcacgaggctggtcatgagttgattttg
gtgtcttcaggtgccattgcggctggttttggagccttaggatttaaaaagcgtccgact
aaaattgctgataaacaggcttcagcagcggtagggcaggggcttttgttggaagaatat
acaaccaatcttctcttgcgtcaaatcgtttctgcacaaatcttgctgacccaagatgac
tttgtggataagcgtcgttataaaaatgcccatcaggctttgtcggttttgctcaaccgt
ggggcaattcctatcatcaatgagaatgatagtgtcgttattgatgagctcaaggttggg
gacaatgacactctaagtgctcaagtagcggcgatggtccaagcagaccttttagttttc
ttgacagatgtggacggtctctatactgga
>2805-02_96/2805-02_96_SP0932_1_459
agtggaaatgcggttgttcttcgtagtggtaaggatgcctatcaaacaacccatgccatt
gtcacagccttgaagaagggcttggagacgactactattcatccaaatgtgattcaactg
gtggaggatactagccgtgaaagtagttatgctatgatgaaggccaagggctatctagac
cttctcattcctcgtggaggagctggcttgatcaatgcagtggttgagaatgcgattgta
cctgttatcgagacagggactgggattgtccatgtctatgtggataaggatgcagacgaa
gacaaggcgctgtctatcatcaacaatgctaaaaccagtcgtccttctgtttgtaatgcc
atggaggttctgctggttcatgaaaacaaggcagcaagcatccttcctcgcttggatcaa
atgctggttgcagagcgtaaggaagctggactggaacca
>2805-02_96/2805-02_96_SP0938_1_355
tatacagggagtaggcatgcaaattcaaaaaagttttaaggggcagtctccctatggcaa
gctgtatctagtggcaacgccgattggcaatctagatgatatgacttttcgtgctatcca
gaccttgaaagaagtagattggattgctgctgaggatacgcgcaatacagggcttttgct
caagcattttgacatttccaccaagcagatcagttttcatgagcacaatgccaaggaaaa
aattcctgatttgattggtttcttgaaagcagggcaaagtattgctcaggtctctgatgc
cggtttgcctagcatttcagaccctggtcatgatttagttaaggcagctattgag
>2805-02_96/2805-02_96_SP0954_1_489
agagttcattatgtcttgaccaaggaagactattttgcaaataaataagcagttgaaaag
aaatttttcgactgttttttcttcctcttacgaataatctaagagaggagaaaatatgga
agcaattatcgagaaaatcaaagagtataaaatcatcgtcatctgtactggtctgggctt
gcttgtaggaggatttttcctgctaaaaccagctccacaaacacctgtcaaagagacgaa
tttgcaggctgaagtcgcagctgtttccaaggatttggtatccgaaaaggaagtgaacaa
ggaagaaaaggaagaaccccttgaacaagatctaatcacagtagatgtcaaaggtgctgt
caaatcgccagggatttatgacttgcctgtaggtagtcgagtcaatgatgctgttcataa
ggctggtggcttgacagagcaagcagacagcaagtcgctcaatctagctcagaaagttag
tgatgaggc
>2805-02_96/2805-02_96_SP0975_1_581
gttaatgatttggctcaggctttgggaaaagacagttccaaggattttcgtgagttgatt
aaaaccttgtccttaatggaaagaaagcaccaaattcgttttgaagaagatggtagtctg
acattagaaattaagaaaaaacatgagattaccctcaaggggatttttcatgcccataaa
aatggctttggctttgttagtctggaaggcgaggaggacgacctttttgtagggaaaaat
gatgtcaactatgctattgatggtgataccgtcgaggtagtgattaagaaagtcgctgac
cgcaataagggaacagcagcagaagccaaaattattgatatcctagaacacagtttgaca
acagttgtcgggcaaatcgttctggatcaggaaaagcctaagtatgctggctatattcgt
tcaaaaaatcagaaaatcagtcaaccgatttatgttaagaaaccagccctaaagttagaa
ggaacagaagttctcaaggtctttatcgataaatacccaagcaagaaacatgatttcttt
gtcgcgagtgttctcgatgtagtggggcactcaacggatgt
>2805-02_96/2805-02_96_SP1007_1_294
gtgataacaccagtgctgagaaccaaccaaacgcaactgcagaatctaacattgaaactg
ctagcgacgaaaacaaaccaagcaatacaagagattctaaacctgctgaatcaacttcag
aaaataaaacaacagaatcttctacaactactggaaatcaagaaaaaccagtagaataaa
aagaaaggcgaagtagctgagccacctcgtctttttagcctttataagctacgatgccaa
tgatggtatcaactgcacgttccatagtctgaaggctaacgtattcaaaacgtc
>2805-02_96/2805-02_96_SP1016_1_735
aggctggatttcccaacgttgggacgtccgatgatagctgttgaaattccttcacgaagg
attttgccgcgacgggctgttctaagaagattggttagcaattgctcaaactccatagtc
ttctcacggacaacggcagtagtagcttcctcaacatcatcatattcaggatagtctata
ttgacctcaacttgggcaagtgtattgaggatttcttgacgggtattgttaatgaggtca
gaaagggagccgtctaattgcttaactgcaatgttcatggccttgtcagtcttggcacgg
atgatgtccatcactgcctcagcctgtgtcaaatctacgcgaccgtttaaaaaggcacgt
ttggtaaattcaccaggttctgccaaccgagctccttcacggatagctagctggagaatc
tcattggtcaccgcaataccaccgtgggtgttaatctcgataatatcctcacgagtgaag
gtctttggagacttcatagccccaaccataacctcgtccatgactttaccagtcagagga
tcaataatgtgaccgtagttgagagtgtggctggcaaccttgttcaagtcttttccttta
aaaatcttttgcacaatagcaaaactgtctgttccgctcaggcggacaataccaatagcc
ccttcacctagtggagtagagatagcagcgatggtatcaaattcacgtgtaatcataatg
tttcctttaattaat
>2805-02_96/2805-02_96_SP1121_1_461
atctaggagcacatagggaagaactaaatggagagcatggctataccttccgtgtttggg
cacctaatgctcaggctgttcacttggttggtgattttaccaactggattgaaaatcaga
ttccaatggtaagaaatgattttggggtctgggaagtctttaccaatatggctcaagaag
ggcatatttacaaatatcatgtcacacgtcaaaatggtcatcaactgatgaagattgacc
cttttgctgtcagatatgaggctcgtccaggaacaggggcaatcttaacagagcttcctg
agaagaaatggaaggatggactttggctggcacgaagaaaacgttggggctttgaagagc
gtcctgtcaatatttatgaagttcacgctggatcatggaaaagaaattctgatggcagtc
cttatagttttgcccagctcaaggatgaactcattccttat
>2805-02_96/2805-02_96_SP1155_1_428
taaaatttgttgattttgtgacgattttagtagatgcacgcttgcctctatctagtcaaa
atcctatgttgaccaagattgttggtgataaaccaaaactcttgattttaaacaaggccg
acttggctgatccagcaatgaccaaggaatggcgtcagtattttgaatcacaaggaatcc
agacgctagctatcaactccaaagagcaagtgactgtaaaagttgtaacagatgcggcca
agaagctcatggctgataagattgctcgccagaaagaacgtgggattcagattgaaacct
tgcgtaccatgattatcgggattccaaacgctggtaaatccactctgatgaaccgtttgg
ctggtaaaaagattgctgttgttggaaacaagccaggggtcacaaaaggtcaacaatggc
ttaaaacc
>2805-02_96/2805-02_96_SP1213_1_555
cgcgaagagaccttgttatccttctcaaagtaagcatttggaaaggcgaaactacgaacc
ttgttaaactcactctctgcatactgttctaggctttccccaatcgcttttgtagattgt
tgagccttaaaattcttataaaactcgacttgttcactggctgctttgagctgggcttcg
tagttttgcttaacagaagccaaagacaactcattttccttttcttgcagtaggagctga
tttttgacctgattgcgttctttttctaggtcagaaagggtcttttgcagttgattttca
tgctccaaacgcaaggtcgccaactggttttccaaggcctgtacttccttgtccttagcc
aataaggcctgatggcttgtctgttcaacttctttcttggccaattctttttctgtatca
aagttttggatttgactctgcaattgcgcaatttcttgatccttctgagccagtttagtc
tgttgctcattcatagccttttgctcagccaaggccagttcctgcctcatcctatcgtgt
agttccttatcaaac
>2805-02_96/2805-02_96_SP1238_1_471
ttataggccatctgaattttccgacggcgggcagtttcatcgatagcacgttgcatagac
tgggtaaccgtgtctgcatacatgatgacatggccttcactgttacgagcagcacgtcca
atagtctggatgagtccacgttcgttgcgaaggaaaccttccttgtcagcatcgagaata
gctacgaggctcacttcaggaacgtcaattccttcacggagcaggttaattccgaccaag
acatcaaagacacccaagcgcaggtcacggataatctccgtccgttccaaggtcttgata
tccgagtgcatgtacttgaccttgatacccatttccttgaagtagtcggtcaagtcctct
gccattttcttggtcaaagttgtgataaaggtacgctcatttttttcaacgcgggcattg
atttcacccaagaggtcatcaatctgtcccatagtcggacggacttccacc
>2805-02_96/2805-02_96_SP1244_1_521
gttaagttagaagcgacttggacaccaacatcactcataatcagcagttcttccagttcc
tcaaaaaattcttcgtcaacagagcggaagttagcaaagaaggcattcaagcgggcaccg
aaacctgtacgagttttcttaagactgcggtcatatttttcctgaacggtttcttctgct
tgaggcctttctgcttcaagaacttcagaattattttcttctatagttccttcgtgctca
agcttctcttcctctggtaattcttctatttcttcttgagaaacccctacagctggctct
gaatcctgactttcttcaagcacagcttcttcttgagaaacttcttcaacttctgtgaag
gtaggatcaacatcttcagacaaatcaagattttccagagcttcttttacaacttcttcg
attttaggttcttctttttttccgaatagacggtcaaataatcccatatcttagttctcc
tttagcacatattcttcgatagcccaggcgacagcttcctc
>2805-02_96/2805-02_96_SP1245_1_517
caaagtcaactggaacaaaagtcaaagctggattgaatttggcataaagactttcttggt
ccgattggatttgataaactgttccttctgagatggcatcaagaggcagtgataatttct
ctgtttcctcatacaaacgtgccacatcatcatatgaaaagactgttttatcaaggattt
ctcctgtatttttctgaactaatccaccattaaaagtaatggtatactcatcttcatggc
cgtcagtccctaactcatggagaaagaagtccatggcttttaagggacgaccagttgtca
atacgaccttgataccacgatcactcgcagctttcaaagttgccttggtgcgatccgtca
gccttttatcagtagtcagcaaggtaccgtccaagtccaatgcgattaattttatatctg
ccattataagccctccatataagctataaccgactggtccttatggtgaccaatcacagt
ctttgctaattctaaaatttcaggtcgtgcattttca
>2805-02_96/2805-02_96_SP1357_1_486
tcatcaaaacaccaatgaaaaattggttaaaaatcatggtcaagccagctgccaactgtt
cgatgtccgtggttacacgactgaccatctctccattgccttgccgatccgcaaaagcaa
tcggtaaccgatggagtttatggatgattcgctctcgtaaatctctggtataagagaaga
ttagacgattatagaggagaggattggcccattgtaccagagtatttcctattaccacca
agagcatctggagaaaaatctgccaaaaaattggtgatgaaccagccactaggacttggt
caatgacctgcccaatcagaataggtaggtaaattgataagccaacttgggcaatagttc
ctagaaaagctaggaaaaggaggaagggatggtttgctaaatctacggctaaacgtttga
gcgtctggtttacagtttgtcgtttcattctagtcctcctttccatgttgggatgcattg
atttca
>2805-02_96/2805-02_96_SP1358_1_608
tggtttacagtttgtcgtttcattctagtcctcctttccatgttgggatgcattgatttc
acgatagacttggctggatttcatcaagtcatcgtgcttgccaacagctagcaactcacc
tttttccaagaggagaatctggtccgccatctgtaaagttgaggttcgttgagagatcaa
aattaagctcgtgtttggaaaattttctctaatagctttcaagagcttggactctgtaat
ggtatctagtgccgaggttgcatcatctaggatgagaaacggagcttggcgcaagactgc
tcgggcgatagacaacctttgtttttgtccacctgagaaatttcgcccccctgcctcaac
tagggcatccaagagtccttccttttcactgacaaaatccttagcttgcgcaatctccaa
ggcctgccagagtttctggtcagatacttcttgattgaaacctagagtcaagttggaacg
aatggttcctttaaagagttcgaccttttgaggtacagaggcaatccaagaccgccactg
ctccaaattaagaggactacgtccattttgataaaggtcaatgttccccttgtctactgg
ataaagtc
>2805-02_96/2805-02_96_SP1380_1_604
gaactcctatcccaatcatcacattcgaaaaaatagactgatactttctgaagaccctag
tttgagccaagaaatgcactgccactaccatcactagagccacagagacaaataataagg
tcaaggacagtagcatcaaaggcaaacccagccatagagaaggagctagcctaatgtaga
ggaccagaaaataagctaggattggtacaattccagttagagctggcaaaaggacagaca
gtcctttagcaattataatctctgattctttaaaggcatagggcctatacgataccaaat
ccttactctcataaaagacattgtaaaaggccgttaaagaagttgaaaaggcaatcacta
gtaaaatagcaatcatcgagctaaaataaataggtatttcctcaaaaggaaaatgaatgg
ctatattactaaaacagatgatcatcaagagactggaaaaaatgtaagaacttaagactc
tagcggaaacatttacttttttcccaggattcttagcctgcttctttcgtagattagcca
gattagcttcttgagatgaataaaggatattgatatcaactaattttttaatgaccttga
gacg
>2805-02_96/2805-02_96_SP1382_1_414
tatgacttatttgacttaggagagttcaaccaaaaagggactgtccgcaccaagtatggt
ttcaaagaagactatcttcaagccattcaagcccttaaagcacagggaattcaacctatg
gccgatgtagttctcaaccacaaggctgctgccgatcacagggaagcctttcaggttatc
gaagttgatcctgtagaccgtacagttgaacttggagaacccttcaccatcaatggctgg
actagttttaccttcgatggtcgccaagatacctataatggcttccactggcattggtac
cacttcaccggtacagactatgatgccaaacgccgtaaatccgggatttacctaatccaa
ggagacaacaagggctgggctaacgaggaattggtcgataacgaaaacggaaac
>2805-02_96/2805-02_96_SP1383_1_527
gtccgtagtcagctacctgtccacccatttcagcataaaatgacgtttccgcaaagataa
gagaggcagttccttctgaaacagctcctacttctgcattgtcagcaacgatagctacca
atttagaagacaattggctagcattgtagttgaagacactttctacagtgatgttttgaa
gagtttcattttgcatacccattgagccacccttgacagctgacgcacgcgcgcgttctt
gttgttctttcatggctgcttcaaaaccttcacggtctacagtcataccagcctcttcag
caatttcttcagtcaattcaactgggaatccgtatgtatcatagagtttaaagacatctt
gaccagcaatgacagattgacctttttctttcaagtctgccacaatgccttgggcaaagt
gttgacctgagtgaagggtacgggcaaatgattcttcttcgctcttaacgattttctcaa
taaagtcacgtttctcaagcacttctgggtagtagctttccatgatt
>2805-02_96/2805-02_96_SP1419_1_643
ataataaataagatccgcaagatagccttttctctctacaccattaacaatggtttgtag
ataggacattccagccttttccatgacacgacctgaagctgggttgagactggcataacg
tgctctgaccttttgaaaacctgcttgagtaaaacaaaagtccaagatagctttcaaagt
ctctgtcatcataccatttccccagtaagccttgcctaacacatagccaatttcacagct
taaatcagcctcgtctatcttaacaatgctgatatctcctatcacttgctctgggttttc
ttttagacaaatggcccatttataatagttgagattagtataggaagcaacccaattgca
aatcgagtttcgagtgatttcgacatcaggatggggatcccaggtaacataggtcagatt
ctcagcggatgaagcccaattttgaaacatggcttctgcatcactctccacaaatcttct
taaaatcaaacgttctgtctgtaatatttgcgtaccgatagatttcatgatgctacctca
cttccttatttctatgctcgtagtaaaaaggctcaactcagtaacagctagaaaacgagt
ttgtcttctaatttcttgacgcagtcgctgcctggtttgaaat
>2805-02_96/2805-02_96_SP1453_1_714
tgttccgatagttgtttttccatccttcttcttgatggtgacatccatgagaacaccacg
ttcagtccacttagcattctcttcatctcccatagattcaatccgttgattggaaatgaa
gttccccatttaatagataatgagtttcttatctccatctttttcaaccgtttcagatgg
ttcaacaacgtgaggatgccctccaaagataatatccgctccccaatcgatcatcttgtg
ataaagagctttttgttcttcagttggttccaatcgatactcaacacccatctgaggcat
gataatggtgatatctgcttccttctctgcccgttcaacttcagcctttatcttatcttc
gtttaaatctgaaagataacgattatagtcttcctgaaaaatatactgctcaattccatt
gaaaccataggaataggctaacaatgcaaccttgatagcattcacttccttaatgaccag
cggagcctgatcacgtggttcgtgcgtataaactccgattggagtgattccagctttctc
aataatatcggccattgaaataactccctcaatttgcgaatccaaaatatgattatgagc
taaatccagcacatgataacctgcctccttaatagcatccataacttcaacaggagcatt
aaagagaagataacccgctaaataatgatccttattaatggttccttcaaaatc
>2805-02_96/2805-02_96_SP1474_1_559
gatttggtcaacaatcatttgctcacgttcacatggatctgcgattacaaactgcttacg
aaggtcttcttcatagctcaatgctgactgaatcttggtttcttgtcccaaaaaacgatg
accacgactcacacgacctcccttgatatcaaggaaatccaaatcaaactcttcttcatc
taaaagaacagttaaagtgtggacaggacgaatgtattcaaagctatttcccgcccagtg
catgctgacagggaaagtcaatgacttcaagacatctacaacaccaggaacaatggcttc
aactgcttgaccaacttcttccttagtgacatagacatattcttcacccttgatttcacg
gaattcgatatcttcaacagtcaagccttttccacggacaaatccttgagctgctttggt
gaagtttccatcactatccaaggcaattttctttgctggtcccttgaaatcttctgtcaa
atcagactgtttgtctgataaaccagtcacacgaacagccaaacgacgtggtgttgagaa
ggtttgaatggcttcaaaa
>2805-02_96/2805-02_96_SP1623_1_406
ggattcttgggaagagagctgtggctaggaagcctcctactgaccagacaatcaagagga
ctcgccatagagtgaatggcatgcaggctctaaatacggataagaaaccaattgacccca
agagataatagaggagagttgagatttctaactcagaccaaccttgactcgttccaaaga
ttttcacaaaaagaacgctaaacacgaccatgagggcacttggtagggcacgaagcatgg
attttctgaggaaatttggctcaacaggtttgatatttcgctcaaaagtcagaacaaatg
gtgggaaaccttccacaaactggtcaatcatggtaatctggatcggaatgaaggggaaaa
tcaaaatccactctgaccgacctagtaaagcactggcaatacagat
>2805-02_96/2805-02_96_SP1674_1_666
tattttttgcaagctgaaacgattacagatgatttatcttctcaacaagtcacccaaaaa
ttacatatttctcaagctgctttgacccgctttgctaaaaagtgtggctttactggctac
cgagaatttattttccaataccaacatcaggcagaaaatcaagccaaccaagtctccaag
cacagtccactgaccaaacgagtcctcagaagttatagcaatatgagggaacaaacacaa
gacttgattgacgaaatccaactagagcgaattgcccagctaatcgaagatgctgagcgt
atctacttctttggaacagggagttctggcctcgtcgcccgtgaaatgaaattacgtttt
atgcgattaggtgtggtctgcgaagctttgacagaccaagacggctttgcctggacaacc
agcatcatggatgaaaattgtctagtactgggcttctcactttcaggctcaactccttct
attttagatagtctattagatgccaaggagatgggggcaaagactgtactctttacaagt
gttcccaataaagatagccagacctatacagagactgttcttgtagccacccacagccaa
ccctcctatatccaacgaatatccgctcaacttcctatgctcttctttatcgatttgatt
tatgcc
>2805-02_96/2805-02_96_SP1734_1_507
aggcaatggagtcacgcttgttttttcgcttgatgctagcaatatctggccagccttcac
gcaagatacggcgaaggacagcgttgaccaatttttcactgccttttttacggagtttgg
ccaattccactgcttcattgaccacagcatgatctggaatcttgtccaaatagcggagtt
ggtaggcactcatgagaagaaggacatagagccagctgtctaactggtctctgtcttcga
taaagtgggataggtaccattccagagtcagtttacgggctaccgttccatagactagct
cggtcactaagcccttgtctgctgcagagagctgactccccttgaggtgtttatttaagg
caatatttgaatatgcttgattcacaaaaacatcctctagcactgctagagctaaacttc
tagccgtttctactttagtcaccaaatcgttctcctacagtcaatgtacgtccaactccg
ttgaggaaggaagcaatgtccatctta
>2805-02_96/2805-02_96_SP1736_1_487
tagcgaatcttctgaaccaaacaggcgtactcgttcttcctgactcaagccttccagagg
atagagaatcttgtcatagctagaattcagaaatcccggaagcatggccttgaggataga
gattttgtaggagaagacagatttgcgtaactcctcagccagccagagttgttctggcgt
gagaacaggagaaaaatccagcacctctgcaatatcttttaaatcttgctccatctcttc
tccatctgattgggactccaaaccaagaacaatcccttgaatcaggcgattacccttacc
aaaaggcacatgaacccgcatcccaacttccagcattccctcaaattcctccggaatcct
gtaactatagggctggtccgtctgcatcaagggcacatctacgataatcttagctagggc
catcttctcacctcctccttgtcagtacattcttgcaatagaaaaaataagattgagtcc
ccccaac
>2805-02_96/2805-02_96_SP1781_1_788
ctcttatttctctaattctactaaaacactaagggctgataaggcgtaaagcggtgctgt
ttctgctcgcaaaatacgaggacctaggcctaccaaaacggctcccttagcttcaaaact
ttcgatttctgcaggtgagagaccgccttctggaccaaagataaagagcagtttggctcc
tgtgtcaagaccagtgactgcttgcagaagcgcagcggcttctccttctttagctgattc
ttcataggctactatgatagagtcaaactggtccagctgagctagaaaatctgctttttt
ctcgaaaagtttaatacttggtacaatattacgcttgctttgctcggctgctccaagggc
aattttttctagtttttcaacttttttacccaatttcttgccatcccacttggcaactga
ccagtctgcaggaaaggcccagatttggctagcacccagttcggttactttttgagcgat
gaactccagcttgtctcccttgggaaatccagatgcgatggtcacttggactggtagttc
cacattgtcatttaattcttggaccaactcaaactgacgattttccatatccagcacacg
cgccaagcgcttaattccatcatcaaagaccaaagtaacctcatcatcttctttcaagcg
cataacctgaaacatatgattactggtttccttgtcctcgatagtgacaggagagatagc
actgccttttacaaaatactgctgcatgctagcctccaatcacaccagagatatccttgg
ttttctta
>2805-02_96/2805-02_96_SP1785_1_620
gttccacaagcaaaagctagcataataaagacaacagctagcacataaaccaaataagtc
ccaattttcttcataacacctccaaccaactcctagtatcttggataaggataaaattct
ccctcttccaagccaacttttccttcttcaaagacttcttgattccattccataacaaat
tcctctgcttctggatcttccaaaaagtccatgaggacatctagcccaacctcagcagta
tctttaaggaaaagggcaaaataagctaaaaactcgcgagaaaatccttttttaggcagg
taaggaataacagtcaaatagtcttcctcattgactgttgacttggcaggattgtagaaa
aggaccgcttcctcaaaaagaatgtcatctgatgaaacctctccgtcttcatccaccatc
tccacacctgcagcattttgtgcttccaatagaaaactcacttctaccgcatggttgcgt
ttgtcccagctaatctcaaagtcaaagggaaagttcttgtccaactcttcctctaaaaca
tctaaaaatccgtatgttgccattttgtcctctttctatgcgactctttaatcgccccga
ttgctcggaaatatgctaaa
>2805-02_96/2805-02_96_SP1811_1_418
gctgtatcagccagatctttgacaaagttctccacaccgtactgaaagagggggttgaag
taggtcatgatgaccagtggaatctctgtttcaatggttttcaaggtttcaactaaagcc
tgggtagaggtcccgtgggctaaactgcgcaagccagcttcttcgataacaggtccatct
gcaacagggtctgaaaagggaatacccacttcaattgcagagacacccaaatcttctaaa
aagtgaattgtttcagcaagaccgtccaaacctttctcgtggtcaccagccatgatatag
ggaacaaaaattccttttccagctgctttaatagcattcaatttttctgttagtgtctta
ggcatgagcttctcccttctttgctgcatctgcttccaagcggtctttgacttgaacc
>2805-02_96/2805-02_96_SP1812_1_462
tctggaccaataccaggatagtccaaacctgctgagatagagaaggcttcaagaatttga
ccatgggcatcttggagcacatccatgagagaaccgtgaagaacacccggacgacccttg
gtcaaggtagctgcgtggtgctccgtatccacaccaagtccagccgcttcagctccatac
atggctactgactcatcttctacaaagggatggaagagaccgatggcattcgacccacca
ccaacacaggctactagggcatctggcagattttgtcctgtcaagtcacggtactgttgt
ttagcctctcgaccaatgacactttggaagtcacgaacaatttctggaaatggatgaggc
cccaaggcagaaccaaggatatagtgggtatcatcgatattagccacccatgaacgaagg
gctgcattgaccgcatccttgagcacgcgcgaaccatctgtc
>2805-02_96/2805-02_96_SP1813_1_748
aatgtttctgggacaaaacgtccgccgaattttccgtaaaatccatctttatttggttcc
tgatatgccatgctttaccctctctataaatcttctaatcttttcatgatctttttgtcc
atctgtctccactccgctcgatacatctactgcatagggagtaaaatgttgaattgcttt
tactacattatcttcattaaggccacctgcgataaagaagggctgtgctagtccagtcgt
atccagttgaccccaatcaaaggactgaccacttcctgccacaggggcatcaaagagtag
ataatctgcctgagaattggggacatgcccatttccatctacctgcacagcctgaatact
ggcacaaggcaaattctcaaataaatcatctgccacctgaccgtgaacttgaaccaagtc
caagctaactttgtcaatcgcttccagcagttctacccgacttggtgaaacaaatactcc
aacctttttcacatctgcaggaataagctttgccaactcagctgcctcttctaaagttac
ctgtcttttactaggtgcgaagacaaaaccgatatagtcggctcctgatgaaacggctgt
ttccaccgcttctttggtcgatagtccacaaattttaacctttgtcaatctgcaactcct
tgattctctggaccacattttctgcctgcataagagctgtccctaccaaaattccgttaa
agtatggggctagtcgttccgcatcctg
>2805-02_96/2805-02_96_SP1817_1_728
aatctttggtgctccagaaacggttccagcaggaagcgttgctttcaaggcatccatggc
agtgagttctgcaagcaaacgccccttgactacgctggtcaaatgcatgacgtagcggaa
gagctccacttccatatacttagtgacttggacactggtcgtttcagagatgcggccaat
atcgttacgccccaagtctaccaacattcgatgttctgctgtttccttctcatcagagag
gaggtcagtcgccaaggccttgtcttcttcatccgtagcccctcttggtcgcgtccctgc
aatcggattggttgtcacgatgccatttttgacagaaaccaaactttctggactagctcc
gatgatttgataatccccaaaatcatagaaataaaggtaattagaaggattagttacgcg
gagatttctgtagaagtcaaatggatttccagtaacttctgctgagaaacgctggctgag
tacacattggaacatatcgccgttacgaatcaagtcacgagctgtttctaccattccctc
aaacttatgtggagcgatatgcggtttgaagtcaagtggtgataaatccaagtcttcaaa
ttcatttggagcaggaatgcgtaattcctcaagcacttggttcaaggatttttccaaggc
ctcttgactgcgctcactataaaatgcatcctctatgacatgtatcttctccttcttgtg
gtcaaaga
>2805-02_96/2805-02_96_SP1839_1_607
ccacgctcggaaacaggggagtcgtacccctgaggaagttcttgaataaaggaatctgca
tccacaaaggctgccgcagcctgaacctgctcatcactgatttcttggtacatggcgata
ttggacttaatagttccatgatagaggaagggttcctgcaagaccaaaccgatgtttttt
ctcagctcttcttgactgaaatccctgatatccacatcatccaagagaactctccctgac
tggaattcataaaagcgcatgaggacattgataatagacgatttccctgaacctgtatga
cctacaaaggcaatggtttcacccttattaacagagaaagaaatgtcttccagaatcgga
tgtttaccgtcatacgagaaacacacatgttcaaaacggatattgccttcttggactttg
gcttgcccattttcttgaaggggctcataggtcctctcatcgattaaggcaaagacacgg
cctgcagaaaccatagccgtttgcagtgttgaaaagttttgcgtcacctcaatcaaagag
tcaaagaggcggttgatgtactggataaaagcatacatggtcccggccgttatcccgata
gaaagac
>2805-02_96/2805-02_96_SP1852_1_464
gcttagagagattgatggtaatttcaagttctccataatcagatggaacacgataagcga
tatttttagcaatggccttgagtttgatgtagtcatttttccgactgagttgataaaaat
cctctatcgcttgctcaggagagtaggcataagcttcccagaagtcacgattgacctgac
tcggacaaggagtcaccaagtccatcagttcagtaccaaggatttcacgcgcagtctgac
tatcctcaatcgtctctaatcgaacggcttcctcaactagctggtccttgaggtcaatca
atttatccagattggtctcaacttccaaaacaccttctcccactcgtgccaaaacacgat
tggtcaggtagattcgatccatttcctcaaatgaactttcagaaatgacatgtgttacaa
atttatctactaaggtcactatagagcctccttttgactagtca
>2805-02_96/2805-02_96_SP1853_1_538
gtatctaagtaaatagcacgttggtcagcccccataccaatagcaaattggtccatgata
ccagagttgactccgataaagttgttttctgtttgttttccgattttaaccaaatccaaa
cggtctagttttaaatcaaagagatgctctgccacgactcctgtcaagagctccaaggat
gctgaagaagacaagccagaaccatttgggatattcccataaacataaaaatcaaaacct
ttgtcaatcacatgcccagctttttgcaagaaatgaagaaccccttttggatagttggtc
cagttgtgctctttttcaaacttgaggtcagcgagaggcacttcgattatgcccttgtcc
tcaaagttagctgagtagaaacgcaagacttggtcgtcacgcttacgaactgcaccgtaa
gttcccaaggaaatagcagcaggaaaaacgtgcccaccgttgtagtctgtgtgttcacca
atcaaattgatacgacctggtgaaaagaaagtttggtctgcttcttgaccaaaaacag
>2805-02_96/2805-02_96_SP1854_1_625
aatcctttttactaaaattttagtaaaatatcagtaaaaagaagaaaaacatgatatact
aacctaatcaaggaggatttatggctaccttaaaagacattgcacagctagcctctgtct
ctatcgcgaccgtatcccgcgtcctcaatcgcgaccagagcctatctgttacagaagaaa
ccagacaccgtattttaaccgttgctgaagaactgggctacaccaagcacctcaagacag
gcgagtcccacaaacccaagcaaaagattgccattatccaatgggtcagcgaacaagggg
agctggacgacctctactactaccagattcgcctaggaatagaaaaaagagcccaagagt
tggactatgatatcttgcgctattttaatgaccacccttttaccctaagcgaggaagtga
ttgggattctctgcatcggaaagtttagtcgagctcagatttctgcctttgaagaatacc
aaaagcctcttgtatttctagacagcgatacactttccctgggacatacctgtattatca
cggatttttacactgctatgaaacaggttgtcgattatttcctcagtcaaggaatggacc
gtatcgggattctaacaggccttga
>2805-02_96/2805-02_96_SP1858_1_756
cattcctttgttataagagatttatgaacaccttgttcattatcattatccactaaaact
caaagaaaggatagaagcaaaacgtcagctttattcagttctgaacaatttgcctcaagt
gtccatatgactaacattgaccgccgtatcagcaaaaccaaaaaagccatctatcaagct
tttatacaacttttgaatgctaagggctacgaggccactactgttcaggatatcattgat
ctcgcagatgtgggacgatccaccttttactgtcactatgagagtaaggagcttcttctg
gaccagctctgccgctacctcttccatcatctttttgaaagagagcaagccatttcaacc
gaggactacctcgcccacctctttctgcattttcataaaaaccaagaccatatcaccagt
ctgctattttccaaaaatgactacttcctccgtcaactccataaagagctagaacaccat
gtctattccgtgctagctgataatttaaaagaagcccaccctaatctgcctacttcttac
ctccaacacttggtcatgtccaactttatcgagacattgacctggtggctcaaaaaaggt
caagatttcacagaccaggaagttgtccaattttatctagaccttctcattcctaaaaat
tgaatatagagtaaagctcagttgtcttatttctagattactgagttttttatcttttca
acaacaaaagaggacccgccgatcctctttttcata
>2805-02_96/2805-02_96_SP1860_1_616
tttgaatatcccctgactgaattgcctgataacgaagagctggctgcatagtcgccacat
tgagattgagaccatacattgattgcaagcccttatttccatcttcacggtcgttaaact
caagcgtaaagcctgccttcagctgcccttccacttttttcaaatccgaaatggtcttca
agccatattcttgagcaatctttttcggaacagctacagcataggtattttgataagaca
taggtttgagataggctagatgatcctgcttggcaatgccatcacgcgccacttgataaa
cctgctctggctcatgactcaccttgggtgatggttgaagcaaactttcagtcaccgtac
cggtaaattcaggataaatgtcaatatcaccttttttcagagcttcataaaggaaacttg
tcgtcccaaaattcggtttaacagtcgcagtcatgctggtattttcttcaatcagcaatt
tatacatattagccaaaatttctggttctgggcctattttcccagcaataatcaagtttt
ccttctctttttgagccaaaagggctggactataagacagacccagtaataaagccatca
aggcaaaaccagagaa
>2805-02_96/2805-02_96_SP1863_1_567
tgtataggttgtgagcatttttcacttgttgtgacatattctaaacctcatttcccttct
ctttcaaattcgccaaaattctttcttgaaaaccttcaaattggtgaatttcttcctctg
aaaatcctttgtaaaagatagtatccaatttctgactgacacgatgccccacttctttct
gggacttgcctaactccgttaaaactaaatacttcttacgcttgtcttttccacacggac
taacaattacaagcttttgttcctctagcttttttatcatagtcgtcagcgtattattcg
caagcccagtcgcaagcgcgatatctgtcgcagttgcgcagccagtttcactattccata
aaaccgctaaaatcttgccctgttcacccctataaagagcctcaggatcttgactcagta
acttttgaaaaatccgcccattcaacaaacgaatatgatgggctagcaaatgactatctt
tcataacacctccaatttatttcgatatcgaaatgaataaaataattgtaacactcatcg
ttctaactgtcaactatttcgatttgg
>2805-02_96/2805-02_96_SP1908_1_248
ctgcattattttcacgcatggcacgttgagcacgactttctaagagttggaatcctgtca
caagaacttcggttacatagttcatctgaccatttttctcaaagcgacgggtacgcaatt
ctccatcaacggaaatgagactacctttggttgcgtagcttgccaaagtttctgctagcc
tgccccataggaccatattgacaaaatcagcttcacgttcaccgttttggtctttgtaac
gacggttc
>2805-02_96/2805-02_96_SP1909_1_780
tgaatcatgaaacctgtcgcctgttgattggccataatggtcatatctgtaatctgaaca
cggcgaggctgactggtcacatagactactgtgtctgcaatatcctgagcttgcaaggct
tctattccttggtaaacggacgcagcccgctctttatcaccatgaaaacgaacagttgag
aaatctgtttcgacaatcccaggctgaatggttgtcaccttgatatccgttgcgatggta
tcaattcgcagtccatctgaaaaggtcttaactgccgccttggtggctgagtaaacagct
gcaccagcataggcataaattcctgcggttgaccccatattgataatatgaccttgattg
gcttttaccattgctggcaagaaacagcgagtgactgccatcaaacctttgacattggta
tccaacatggtcagcatatccaactcttcatagtcttgatagggagctaagccaagagcc
agtcctgcgttattgaccaggatgtcaatctgacctatcgtttctaaaatatcagagcag
acagtctttaccattgtcatatccgtgacatctaggagaaaagtccaaactgtttgattt
ggaaaagtttctgcaaactccgccttaagagcttctagtctgtctatccgtcgtcctgtt
agaacgacatcctcaccctgctccagataagcacgcgcaatcgcttcaccgattcctgat
gtcgctcctgtaatcacaacattttttgccatcttatttccttctatcagatgctgacaa
>2805-02_96/2805-02_96_SP1982_1_458
gacattggccaacatatggtcaatacggccacccaaggcaccgaaaatagtaacctgagc
ctgaggatttttctcaaagatggttaagagagccaattccaaatcggtatcatctttttc
tggtcgggcttggacaaaatgctgggcacgtttttgaatcacctgtcgctcttcttcggt
cacagaatcaaaatccccaactgctagagcaagaagcaagtcttcttccaagacccagag
cgagcctcgatccaccccaacaaaagcatcaaaatctgtccgataatgaccgcggtctcc
gcctgcaaaaacggcaaccctagtccagttgttttctgagagtttgtactcgctcattga
catctcccttaaagacataggaacctgctacaaaaacggtcgcaccagcttctttagctt
gggcaatagtttggtcatcaatcccaccatccacttcg
>2805-02_96/2805-02_96_SP1992_1_606
cttataatctaactttaagtagagaatagaattttctagctgttctattttctacgtcta
gtctttcttcctagcaaagcaaaaccacttgttgccgccgctagaccaagactagcaagt
gctgcacttgatgctgaacctgtgttaggtaattgtttgccagcaggtgactggtaggta
acatcttgcattgttcctgcagttgcttgcggtgtacttgttgtcttaggagcagcatta
ggagccactggtctcttaggaactgtaaccatggcaatggcttgcactccaatcgtttct
gcttccttcacatcttccatagttttcgtattttcaatctctttgagagctgcttgtttt
tctgcttccactcttgctaaaagttctgctttttctttatcagaaagcggtgcgcctttg
atttcatcctgcttgtccttggctgctttttcaatggcatttttagctgattctttttca
gtagctaattgcttagaagcttgtgattgagctgagttttgtgaacctgtgtgagctgat
ccacccgcctggctaccatcgccttcattcgcattagcatctgagcttccagtattgcct
ccctta
>2805-02_96/2805-02_96_SP2000_1_264
catagtttcggactgttccgttggatagataaagtttgtctgcaatttcttggttagaga
agccctgagcaattccctttaaaactgcgatttcttgttctgttaatggattgggatgcg
tcatcaccacttccatcaattcaggcgaatactccttgcgtccctctaggacggtgtgca
aggtttgcatgaggtctgcaatgtttctttcttttaatacataagcatctactccagcct
taaccgcacgttcaaaatacccag
>2805-02_96/2805-02_96_SP2052_1_847
atggtgcggttgactcgggtaaaaaaggcttcccaagttttttcagcatagatttccaac
tcactacccagcttggacttaacttccccatactctatgatgagactcaattccttccta
aagaaaggataggttcctatcgtctgagaaaattcacggccatttttcagggtttgagcc
agatcttgaccgatttctttaaagagctgggaatcttgttcctgcatcatttgaaaaatc
tgcgtcagctccattccctgtgaaatcatattcccccattcacgtgcataataggctgtc
aagtaggtctgcacaaagattccaataaagggaaggcgtgctaagatagaaaagacactc
atcttagaacttcttttataaaaagttagtgctaaaagggcaagcacggaaacaagccct
accatgcctagaaaaatttgtggcagattaccgataattcgggtggcaatattgctacta
tccagttgtgggagcaggtaattccgtagccccagcataattaagagaagaaaacccagc
aaaatcaaaggataggtcgctacttcaattaactttttcttgaccttggccagattgtct
agatattcttctatctttcccaaactcaggtgaagattgccatgaacttcagctagagat
aactgagtgacaatggtacttgaacatcccaaactttccatcatttctgagaatgatttc
ccctgagacaagcctgtacgcatctgggtcacacactgcttgtccaacaaggaactccta
tctaaaaaggagatagtctccaccagatgaaaaccgctagaaaagagattgttaaatagg
gtgatga
>2805-02_96/2805-02_96_SP2095_1_704
agtgaccaacattagtaaaaataccaaggccgtcactaagaggaagaaactcgtcacagg
gtaacgtctatcaaagatttccttcatcaattaatacctcctgaacaggaatatcatggt
tttcaggtataaagtcctgaatttgacaaggatgaaccgtactcaaagtatgaccagaaa
aatgttccagatagcggtcataataacctccaccatatccaatccgatatccatccgtcg
taaaagccaggccaggaacatgaatcaaatcaatctgagatacatccaccacttccaaat
ctccctgtggctccagtaaggcaaaggcagtttttaccaactgctgcggatcatagacta
caaagtccatgcgccccttgggataagttttgggtattaaaaccttcttgccgtccttca
gcgcctgctcaatcagttcccgcgtttgaaactcatgaggaaaagagaggtaggttgcga
tgaccttggcttcttggtagacgggatggtgtaaaatccgctcggttaaagcttggtcta
tagcctgtttttgttcttgagataaagccttcatttcatgcaagacttgcttgcgtaatt
ccgatttcatagacaagccctctattctgctgccttctttttcaggaaactagacaccgc
agccaccccaatagctaagacttcttccttaggactcatttgag
>2805-02_96/2805-02_96_SP2096_1_626
aactagacaccgcagccaccccaatagctaagacttcttccttaggactcatttgagggt
gatgaagagcgtagggactatcgatacctagccaaaacatcacgccatcaacctttgaaa
ggagataaccaaagtcctcgcctgtcatagcaggttcgatatcaatcaactcgattccgt
ctttctcgtcaaagaagtccatcagttcacgcgccaaggctggattgttctcaacaggta
ggtatccaccttgtttgagttccacttcgacttccatatcaaaggcagctgcaacccctt
ctgcaactgtttttaccctcttttgcaccaagagactcatgtcctgtgtcaaggcacgaa
tagttccatgtaaaaaagctgtgtctgtgatgacattgttggtggttccagcttgaaaaa
cgccgaaggtcaccactgctccctcgattgggttgacattgcggctaacaactgactgca
cttgggtcacaaagtaactagccgccaccaaggcgtcattggcttcatgaggaaaagctg
cgtggccacctttgcctttgaaacggatcttcacctcgcaagttcctgcaaagagtgtat
gagtattagtcgcaatctggccgact
>2805-02_96/2805-02_96_SP2120_1_233
gggtgtactcatcccgttctagtaggctaatggtctgtctggaaacccctgccagtttgg
ctaggtcggtttgattgagaccatcgcgagctcgaagctcttttagacgattttttagtt
gcacgttacacacctactctccgtcaaattcaacggtttggatatcttcaatacgttgca
acttgaatttttcttttcccgtattatcaacactacgtagtttgacccattcc
>2805-02_96/2805-02_96_SP2121_1_498
atcaaggcttggcggtaggctgcacggctctcaggatttccaagagtgttgaggtgcaat
ttgacaccttgaataccgatttccttcaaaaaatgggctgccatagcgattgtttccaca
tcggtagctggattgctagagccaaaacattcaacaccaatctggtggaattggcgcaag
cgccctgcctgtggacgctcataacggaacataggtcccatatagtagaacttgcttggc
ttttgcacttctggggcgaagagtttattttccacataggaacggacaacgggcgcagtt
ccttctggacggagggtaatatgacggtcacccttgtcataaaaatcgtacatttccttg
gttacgatatccgttgtatctccgacagagcgactgataacctcgtaatgctcaaaaata
ggcgtgcgcacttctgcatagttatagcgcttgaaaatctcacgggcaaagccctcaacg
tactgccacttagcagat
>2805-02_96/2805-02_96_SP2122_1_516
ccacttttaagaaaaacgagacgtaaatttcggtaaattgttaggaactggtctttgata
gaaagcttctcattttttaagttttcaccatcagcagatgacattgacaggctcaatttg
ctttttcctaaaaagaggatagtggctgatacgaggaaaaagcaggcattgattcccgca
acgagagaaaaattgttgaccgatagagctaagagccagactccgaaagcttgaccacca
atagctgaaatataggtgatgaactgtgaaaaagaataagcctccatcagatcatcttca
gctactttttccttaataagaggcatacgcaggccacctgcaaaatcactgatgatatca
ctaatgacattgatcaaacacaggctagaaaaggcaaagagactagcttgctgaacaact
agggctgctagaaaaaatagaaccgcctgaaacaaaccgctatagaccatccatttgacc
ttgtccctcgtgtaatctgcccgaatccctgcaaaa
>2805-02_96/2805-02_96_SP2141_1_479
gcatagtttccagctttttctttaatgttagcaagcgtctcagcagcctgagcgaagtgc
ggtttgtcctgttcaggtgtcatgtgttgatcaagaatcggacaaagaacatcctgataa
aagacatatcggttgggattgatgccactgagattacctggtaggtctggtaagaggttg
gcaaggtcaatctgcataaaatcttcaaccgttagaccagtattggtcttgaagtgcgca
gacaaactatctaggtcattgcgatagctgagttctgcccagatttgcaagcttggtagg
atagagaactgggcagtttcaccaccattgtctccccaacccgttacgatgacttcttta
atctgattggcacggcaggctttattagcctcgatagccactagacggctaaaatggttg
tgaggtgtaaagccaatccacttccaagctccccctgcaaatgcaaggtcatggctaat
>2805-02_96/2805-02_96_SP2142_1_619
tcccaatcagtatgaccagatttttcaataacgtatcgtaccatattcccagttgatgct
agttgcgaccagttattaagtttttcagcaggggcaagggttgtcatgtaaccaaattct
ccacccagaccgtggcgacctcgatgaagtctaccattgataatcatggctccgccaatc
cctgtcccaatcacgacacaggctgcattttcaagctctggatgagctagtagttcactg
actccaacgcagttggcatcattttctaaatggacaggtagctgataagagctaagcgcc
tcataccaagaaaagccatggatgtagggcaccgcactgaagccatcaatcacacctgtc
tcttgattgaccgcacctggaacgctcatagcaatcccactgtaatcctgttctgacaag
cgttgatctagccacgctagtaaatcctccaagttttcaggcgttgaaatacttgtctta
tccagtattttcccatcaggagtcagactggcaaacttaatcccagtccctccgatatca
atcgttgcaatggtcattgtttttaccataaaaaggggcgaatcagcagttagttcttac
tttttcgcccctcctttct
>2805-02_96/2805-02_96_SP2144_1_529
ttcttgcacataacccaagactactacagcaaacatatttgacggaatcaagtagctata
ctggcaacagtcatcactcggacgaaaagctgaccaagtcatacctgtcactgcaaagtc
agatccaaagccatcatttaccaaggtgtcttccttacggtccgtatctcggacaaaacg
ataaggagagttcttgtggtcttgttcaactgtccatagatggagaatttccttagtcgc
tacgacaaaaatctcatcaaactgactagtctcgccagtctctttccagaggagataagc
caactgcaaaggatagcaaagcgaatccacctcatacttgcgctcccagatccagccgtt
aaggtctgtgtgatcagtctcgtggtgccctttccagttctcctcaatgttgaaggagtt
agcatagggatccttgagtaccaaggtcatctgacgtttgaccaaacctgcaatggtctg
acacaggagggcatctcttttagctacatgaaggtagggtctgagttgg
>2805-02_96/2805-02_96_SP2158_1_674
ataacaaattcccattgtttttctttctcttctttagaaagaatcaaatcctcacgattt
cggtcaaccccttctttgatatgttcttttacccaaaccatagcacgttcgaactcttct
gggtcataaataccacggtccatacggcgcgtgaactccgtcatatctaccgattcattt
cgcattcctaagtattcttggaagaaatctggatttacaatagaaccgccaatccccatc
gaaacactacccattgataggtaagcagtgtctctcatcaagccagttgcaagagctgca
cgcgcataacgtaaaagtttttctttgacatcttctggaatatctgtatcattagcttcc
tgaacatctctaccataaatcccaaaggctggaatccctttttgagcatgtgaagctagt
acagctgcaagatagacagctcctgggcgttctgtcccattaaatccccaaatagcatga
ggaatatctggagacatatccatagtttcactaccataacaccagcatggtgtaactgta
attgttgcgcaaacatttgattttttaaacaactcatgggaagctgcagcctctggaaca
cgaccaatggtagatggagaaatcacacattccacaggttccccatctggatatttcaat
gtgcttgaaatcaa
>2805-02_96/2805-02_96_SP2191_1_359
tattcgtcgatacaaaataactgcataaactggaaaaactaaaacaaaagtcacataagc
atgactcaacaaggtcaagccaatcaactcaggaagaatatttaaaaagtaattaggatg
ttttactgtcctaaacaagatatgatctacatatttgtgattattgacaagcataagctt
cactgtccaaatatctcccaacaagtgaatcaccaacatcaacatcagcatagaaaaaat
aagcaagactaaaccaaccatgcccatgccatcaaaaattgtcttgtgcaccattgcctc
aaccaagcaagagagataaaaaacaatatgagccaacgttaatcgttttgtattctcaa
>2805-02_96/2805-02_96_SP2194_1_622
aaagaggagaacggaatagggtttattgcgaaccttctctgtcaactccccaccttcttc
gtaacccacatagcctggaggagctccatttagacggctggctgcgaatttctccatata
ctcactcatatcaaagcggataagggctgattcgtcatcaaagagaacttctgccaaagc
cttggccaactcggtcttaccgacacctgtgggtcctaggaacataaaggaaccgatcgg
acgcttgtgactgcgaattcctgactgattacggcgaatggcacgactaatacttgaaac
agcttgatcttgaccgataacccgtttatggagttctgcttcaagatttaaatacttctt
agcatccgtttgagtcagtttttgaactgggattcctgacaagcgactcaaggtggtcaa
aatatcagactctgtcaccaagtctttgtagacaggtacttcctcttcttttgcgattag
ctgggctgcctgtttccacttgccatccatcagggccttgtcagctggactcaactctga
atcgtctgcttttacatgctttgccttattttgcactgttgctgctgcttcgtccaagag
gtcgatagcagagtctggcaag
>2805-02_96/2805-02_96_SP2198_1_485
agttctgcctctttgttgtctttagaagcagttccttgaccacaggccacaagcacaaca
gctacaagagctgttacaagcgttaaaaacactttccatgttttcttcattttgatttcc
tcttttctttttcagaaacattctaattctacgaacgtttccatttaataacatattttt
cactaatatcgaccaacttcatacccaaaaggctgataatcgataccagaataataatag
cgaacatggtatcatactgaaacaatttcttggactgaatcatataaacaccaagcccct
caaagcctcccaaccactcagataccactgttgtgataaaagcgtaggagacactgaccc
tcagaccagcataaaagtaaggcaggctgactggaattttaaaatgccacaggatttgcc
aaggcttggcccgcatcagactaaacaaggtcagcatatccttatcgcaatgcctaaaac
cgtcc
