# Supplementary material for: Sequence Analysis of 96 Genomic Regions Identifies Distinct Evolutionary Lineages within CC156, the Largest Streptococcus pneumoniae Clonal Complex in the MLST Database
Source: PLoS One. 2013 Apr 12;8(4):e61003. doi: 10.1371/journal.pone.0061003 (PMC3625235; doi:10.1371/journal.pone.0061003)
Supplement: File S1 — Nucleotide sequences of the 96 loci of the 66 strains analyzed in this study. (TGZ) [file pone.0061003.s009.gz › 6492-03_96.mfa]

>6492-03_96/6492-03_96_SP0034_1_706
ttagagagttgtttgagaggggtaaagaaactactagacacaccgagagaggtcagaagg
gtggttaggagcgatgcaaggataaagtaaaggataaaaagtgggaagacttttttcagt
tgtaggctttgcttgttttcttgttggcgactttgccagtaggatagaaagagcgtgata
gggataatggccaaagtacgtgtgagtttaacaatggttgcagactcgagggtattgctt
tggtaaagactgtcccaagcgctggcggcagccgttacagaggaagtgtcgttgaccgca
gtccctgcaaagagggcgaagccttcattggatagatgaagccaggtgccgagggttgga
aagatgagcgcagccaagacattgaagaaaaagataacggaaatggcttgggctacttcc
ttttccttagcatcaataacgggcgctgtcgctgcaatggcagaacccccacagatagaa
gaacctactccaaccaaggtagccagttttgtatccagtgcaaagaaacgctggaagagg
taggcaataatcagagctattgagatagtggacaggatgacagggagtgaagattggcca
actgcgaagacctgcgagatattgagaccaaaaccaagcaagacaacggcatattggagc
aacttcttggaactaaaggtcaaaccagcatccagttgtttatagg
>6492-03_96/6492-03_96_SP0037_1_494
tttcgctcaagcctggaatcaagcaagagctacgccaatttatggatcaattatatgaag
agtacgttgggattcacctaaaatcaaagaaatttattgattccctagcagactggggac
aattactaaaagaggaaaagaaatgaaaaaaatcgcagtagatgccatggggggcgatta
cgcacctcaggccattgttgagggtgtcaatcaagccctatctgacttttcagatatcga
ggttcaactttacggagatgaagctaaaatcaagcaatatctgacagcgacagagcgcgt
cagcattatccatacggatgagaagattgattcggatgatgaacctatgagagctattag
gaataagaaaaatgccagtatggtattggcagccaaggctgtcaaagatggtgaagcaga
cgctgtcctttcggctgggaatacaggtgccttgttggcagcaggattcttcatcgtggg
tcgtatcaagaata
>6492-03_96/6492-03_96_SP0057_1_415
taattagcacggaagtagtctttgttgtggtctgcaaaggcagtcatgagttcaaagatt
tcctcttccttgtactcagcgcttggtctatctgcccagattgaaagcatacttccgact
gttggaagatctacttcaggatatttggtagaagctagttgattgaatggtgtttttcca
gtattctcaatagctttcttgaggaaaccaccaccatcttctggtttttgaccaagaatg
tagtaccagtcaccgttggtattcaagaatttatagcctttgcttgctaggtattgaggt
gatgcgaggttatatccccaccagcctttagaccagtaagaaatcaagacatctttgtca
aactgaacatcgtccttgtcttcatagtagaagccatcgttgaaggccattggtt
>6492-03_96/6492-03_96_SP0120_1_511
catcagttgcgtgcgactctggaaaccaagaaaatctcaggtctcttcactgctggtcag
acaaatggaacgtcaggttacgaagaggcagcaggccaagggattatcgcgggtatcaat
gcggctctgaaaatccaaggtaagcctgagttgattttgaagcgaagtgacggttatatc
ggggtgatgatcgacgacttggtgaccaagggaaccattgaaccttaccgtctcttgacc
agtcgtgctgaatatcgtctcattcttcgccatgacaatgctgatatgcgcttgactgag
atgggacgcgagattggccttgtggatgatgaacgctgggctcgttttgaaatcaagaaa
aatcaatttgataatgagatgaaacgcctagacagtatcaaactcaagccagtcaaggaa
accaatgctaaggttgaggaaatgggcttcaagcccttgacagatgcggtgacagccaag
gaattccttcgccgtccagaagtttcttacc
>6492-03_96/6492-03_96_SP0127_1_709
tttctctcgctattttagaggacaagcaggttcttgccgagacgacgattaatattaaga
aaaatcacagtattactcttatgcctgccatagattttttgatggcaagtttggattgga
cacccaagaatttggaccgaatcgtggtagctgaagggccgggtagctacacaggcttgc
gaattgcggtagccactgccaagactttggctcatactctgaacatcgagttagttggta
tgtctagcctcttggctctggtaccctaccaacaagaaggcttgttcgtctctttgatgg
atgcgcgtcgcaacaatgtttatgtaggattttatgaaaatgctaaacccgtcatgccag
aagctcacttaccctttgagcgagtgattgagttaatcaagggtgctagtcaggttacct
ttgtcggagaagttggcccctttgttgagcagattcaagaatacttgccaaggactaatt
tcaaagaaaccttgccaaatgcagctaatctagctctatgggcctgggacaaggaagcag
actccttgcatgattttgtgccgaattacctcaaacgagtcgaggctgaggaaaactggc
tcaagaaccataccgagtctggtgagtcctacattaaacgcctatgatagaaatcaagcg
aattcaacaacagcctgacctagctcaagccatctacgctgttatagca
>6492-03_96/6492-03_96_SP0128_1_220
tttgaagcagaagtcctgcaaatcgctgtcaaaggagcctatcagggtcagggaattgcg
tcagccttgtttgctcaattgccgacagataaggagattttcctcgaagtcagaaagtca
aatcaacgagcgcaagcattttacaagaaagaaaaaatggcggtcatcgctgagcgaaag
gcctactaccatgacccagtcgaggacgccattatcatga
>6492-03_96/6492-03_96_SP0145_1_442
tggcgattttacttatcacgatttcagaaacccttccccaagttctacaaatctttctgg
gagttttggcggattttcaacatcatcgtgtcttgaaatacacagtcattagttttacaa
aatttttgctttactctatagtgtccctatcgctttcagggcagtctttttccttgttgc
tagtaacctttatttgtatgattaacctcttgtctgacacattgagttatttttcaggcg
ccatgctcactccgattttcattagaattattgggcaagatcatctggcagaagctattg
gatttaaacagtcaactgttagtttagtgaaaacaatcagtaatatcctaggaggagtct
tactaggtattctatccatccagtttatttccttactgaacgctcttacctttttaatcg
catttttaggtatcctcttcat
>6492-03_96/6492-03_96_SP0155_1_663
aaccagcaggaaatagttttgccattccggtgtcagatccagtgtcagatcaagatttag
gagtgatttacatctccttggatcctgctgttttataccatgccattgataatactagag
gtcatactccgatggcagtaacagtgacctcaccttttgatacggagatttttcatattg
gtgagacagttgatagggagagtgaaaattggctagttggcttaacttctcatggatatc
aggttcaggtggcagttcctaaaaactttgttttacaaggaacagtgactagctctgctt
tgattgtgggtttgagccttctctttattgtcattctttatctgactttgaggcagactt
ttgctaattaccaaaagcaggtagtggatttagtagaatccattcaagtcattgctcaag
gcgaagaggggcgtcggattgacatttccgagaaagatcaggaattactcctaatcgcgg
agacgaccaatgatatgttggatcgattggaaaagaatatccatgatatttaccagttag
agcttagtcaaaaagatgccaatatgcgagccttgcaggcgcaaatcaatcctcatttta
tgtataatacgctggagttcttgcgcatgtatgcagttatgcagagtcaagatgagttgg
cag
>6492-03_96/6492-03_96_SP0180_1_267
ccagctaaaacacccttatctgagaaattagccaaagatctcaaaaaacgaggcttcaag
ttcacaggcccagtcgccgtattgtcttttctacaggctgcagggctagttgatgaccac
gagaatgattgtgagtggaaaggtcttaaatgatgtctaacaaaaataagggaattctga
tttttgcgattctctatacagtcctctttgtgtttgatggcgttaaattgctggcttctt
taatgccatctgtcattgcaaattatc
>6492-03_96/6492-03_96_SP0181_1_227
ccttttctattatttatgtgaaagaaaaagagaatatctactatcccctacttgttcaca
tgttaagcaacagcctctccttaatcattttagctatcagtatagtaaaatgaaataaga
acaggacaaatcaatcaggacagtcaaatcgatttctaacaatgttttagaagtagaggt
gtactattctagtttcaatacactgtaacatgtgatgaaaatgccag
>6492-03_96/6492-03_96_SP0205_1_719
tggtgacctgtagcgtgaataatcctgctagcagagcagtcattctagcaaatggtggaa
tatttgaggatgctcgcaatggagtcgagcgttattggatagaggtagcgaatgaataat
ccaaaaccacaagaatggaaaagcgaggaacttagtcaaggtcgtatcattgactacaag
gcctttaactttgttgatggcgaaggcgtgcgtaactctctctatgtagcaggctgtatg
tttcactgcgagggatgttataatgttgcgacttggtcttttaatgctggcattccctat
acagcagaattagaagagcagatcatggcagatcttgctcagccctatgttcaaggtttg
actttgttgggaggggagccttttctcaatactggcattctcttgccacttgttaagcgg
attcggaaagaattgtcagacaaggacatctggtcctggaccggctacacttgggaagaa
atgatgttggaaactccagataaactggaactcttgtcactgattgatattcttgtcgat
ggaagatatgatcgaactaagagaaatcttatgctccagtttcgaggttcgtctaaccaa
cgaattatcgatgtgcaaaaatcgctcaaaagtgggcaagtagtgatttgggacaagctc
aatgacggaaaagaaagctatgaacaggtgaagagagaatgaagaaaaaagacttagta
>6492-03_96/6492-03_96_SP0250_1_437
gcatttgtaattttcttactttctatgattgtatatattttagcgaagtcattgactaat
ggcggaacattcatagaaatgatttattctgctattcaagttccattgcaaggtttaact
ggatcttggtatggtgcaattggaattgcattctttatatcatttttgtggtggtttggt
gttcatggacaatcggtagtaaatggagtagtgacagctctgcttttatctaatcttgat
gctaataaagctatgttagcctctggtaatctatcattagaaaatggtgcacatattgtt
actcaacaatttttagattcatttttaattctatcaggttcagggattacgtttggtctt
gtagttgccatgctttttgcagcaaaatcaaaacaataccaagccttaggaaaagttgcc
gcttttccagcaatatt
>6492-03_96/6492-03_96_SP0266_1_482
ttgacttgtcagatatcggtaagggaacttacccttactacatgctcaaggaaattgacg
agcaaccaactgttatgcggaaactcatccaagcctacacagatgaggctggtcaagtag
tggttgatcctgctatcattaaggctgttcaagacgcagaccgcatctacatccttgcag
ctggaacatcttaccatgcaggatttgcttctaagaaaatgttggaagaattgacagata
caccagttgaacttggaatctcatctgagtggggctacggtatgccacttctcagcaaga
aaccactcttcatctttatcagccaatctggtgaaacagcggatagtcgtcaagttttgg
tcaaggctaatgaaatgggaattccaagcttaacagtgacaaacgttccaggttcaaccc
tctcacgtgaagccaactataccatgctccttcacgcaggtcctgaaattgccgtggcat
ca
>6492-03_96/6492-03_96_SP0278_1_656
gctgatcgtacaattcttctatcgacagcactcttgtcaggtgctattgctttagcagga
atcttttctgctttgaaagaaaaataaaaatagaaaagagaaaacaggatggttttacca
aattttaaagaaaatctagaaaaatatgcgaaattgttggttgcgaacggaattaacgtg
caacctggtcacactttggctctctctattgatgtggagcaacgtgaattggcacatcta
atcgtgaaagaagcttatgccttgggtgcgcatgaggtcatcgttcagtggacagatgat
gtgattaaccgtgagaaattcctccatgccccgatggagcgtttggacaatgtgccagaa
tacaagattgctgagatgaactatctcttggagaacaaggctagccgtcttggagttcgt
tcatctgatccaggtgccttgaacggagtggacgctgacaagctttcagcttctgctaaa
gctatgggacttgccatgaagccaatgcgaatcgcaactcaatctaacaaagttagctgg
actgtagcagctgcagcaggacttgagtgggctaagaaagtcttcccaaatgctgcgagc
gacgaagaagcagttgatttcctttgggaccaaattttcaaaacttgccgtgtcta
>6492-03_96/6492-03_96_SP0334_1_848
tgtcaagcatatttgacatatttcttaaagaaatcttacttgtttttgccctatttgtct
gactagtgcaagctagtcagatttgtggtaaaatagataagatatgacaaaagaatttca
tcatgtaacggtcttactccacgaaacgattgatatgctcgacgtaaagcctgacggtat
ctacgttgatgcgactttgggtggagcgggccatagcgaatatttattaagtaaattaag
tgaaaaaggccatctctatgcctttgaccaggaccagaatgccattgacaatgcgcaaaa
acgcttggcaccctatatcgaaaaagggatggtaacctttatcaaggataacttccgtca
tttacaggcacgtttgcgcgaagctggtgttcaggaaattgatggaatttgttatgactt
gggagtgtctagtcctcaattggaccagcgtgagcgtggtttttcttataaaaaggatgc
gccactggacatgcgcatgaatcaggatgctagtctgacagcctatgaagtggtgaatca
ctatgactatcatgacttggttcgtattttcttcaagtatggtgaggataaattctctaa
acagattgcgcgtaagattgaacaagtacgtgaagtcaagccaatcgagacaacgactga
gttagctgagattatcaagtctgccaaacctgccaaggaactcaagaagaagggccatcc
tgctaagcagattttccaggctattcgaattgaagtcaatgatgaactgggagcggcaga
tgagtccatccagcaggctatggagatgttggctctggatggtagaatttcagtgattac
ctttcatt
>6492-03_96/6492-03_96_SP0337_1_483
aataatgtgggaatgattttgttcatcttggtcttgtatggcttggtcggatttttagat
gactttctcaaggtctttcgtaaaatcaatgaggggcttaatcctaagcaaaaattagct
cttcagcttctaggtggagttatcttctatcttttctatgagcgcggtggcgatatcctg
tctgtctttggttatccagttcatttgggatttttctatattttcttcgctcttttctgg
ctagtcggtttttcaaacgcagtaaacttgacagacggtgttgacggtttagctagtatt
tccgttgtgattagtttgtctgcctatggagttattgcctatgtgcaaggtcagatggat
attcttctagtgattcttgccatgattggtggtttgctcggtttcttcatctttaaccat
aagcctgccaaggtctttatgggtgatgtgggaagtttggccctaggtgggatgctggca
gct
>6492-03_96/6492-03_96_SP0368_1_543
tcagtcaggccgatgatgatatcagtgtggaagaagcgcgtgcagagattgccaagattg
aagctttgaagaatgctttggttcagaagaaaacggctttggtagcagatgactttgcaa
gtcttacagctcctgctcaggctcaagaaggtcttgcaaatgcctttgatggcaatgtgt
ctagtctatggcatacatcttggaatggtggagatgtaggcaagcctgcaaccatggtct
tgaaagaaccaactgaaatcactggacttcgttatgttccacgtggatcaggttcaaatg
gtaacttgcgtgatgtgaaacttgttgtgacagatgagtctggcaaggagcataccttta
ctgcaactgattggccagataacaataagccaaaagacattgattttggtaagacaatta
aggctaagaaaattgtccttacaggtactaagacttacggagatggtggcgataaatacc
aatctgcagcggaactcatctttactcgtccacaggtagcagaaacacctcttgacttgt
cag
>6492-03_96/6492-03_96_SP0383_1_687
gctgactagcgctgtcttgcttaagcgaggagacaatggttccatgggcgaccttgcctg
tattgtggcagaggatttggttctctaccagtcatttgatcgccagaaggtggctgcttg
gttagaagaagaaaacttggcgacagttctggagcgtgattggggcttttcaatttcaca
agtgaaaccaactttagaatgtgatttcttagtgggatggaccaaggaagtggctgtatc
gagtcacatggtccagcaaatcaagcaaaatatcaatcaaaattttttaagttcctcaaa
agaaacggtggtttctttggtcgaagccttggaacaggggaaagccgaaaaagttatcga
gcaagtagaagtagccagcaagcttttagaaggcttgagtacagatatttacacgccttt
gcttagacagttgaaagaagccagtcaagatttgcaggccgttgccaagagtagtggtgc
tggtggtggtgactgtggcatcgccctgagttttgatgcggaatcaaccaaaaccttaaa
aaatcgttgggccgatctggggattgagctcttatatcaagaaaggataggacatgacga
caaatcgtaaggacgagcatatcctctatgcccttgagcagaaaagttcctataatagct
ttgatgaggtggagctgattcattctt
>6492-03_96/6492-03_96_SP0386_1_629
ggagttgtttgcggcccacatgattttatcgggtatcagtcagcaggctttgaaattgga
tagagaaaagatgcagatccagttgcagagtgtcacagctattttagaaacagcccagaa
ggatttgcgggttttgctcttgcatttgcgaccagttgaactggagcagaagagcttgat
agaagggattcagattctcttaaaagagcttgaggacaagagtgatcttagggttagtct
caagcagaatatgacgaaattgcctaagaaaatcgaggagcatatcttccgtatcctgca
agagttgattagcaataccctccgccatgcccaggcatcttgcctagatgtctacctcta
tcagacagatgttgaattgcaactgaaggtggtggacaatgggattggtttccagttagg
gagcttagacgacttgagttatggactgcgaaatatcaaggagcgggttgaagatatggc
tggaacagttcaactcttgacagctcccaagcaagggctggcggttgatatccgtattcc
cctgttagataaggaatgataaaggagtaaagatgaaaattttactagtagatgaccatg
aaatggtccgattgggcttgaaaagctac
>6492-03_96/6492-03_96_SP0436_1_644
tcttaacgtcagaaatgccagcgtactggataacttccttgagggctgtcagataagcat
aggcctcctctggcgaacgcatatcggcttcagatacaatctcaatcaaaggtacccctt
ggcggttaaggtcaacgtaagagtagccgtctgtaccgtgggtgtttttaccagcgtctt
cctctaagtgggcgcgttcgataccaattttcttggtcgtaccgtcttctagctcgactt
caatccagccgttataaccgattggctcatcaaactgagaaatttggtaggctttgggat
tatcagggtagaagtagttcttgcggtcaaagtgcatttttttgtggaggtccatgttga
gggcaagagcagccttgataccggcatcaacaacccctttattgagaactggtagaactc
ctgggaaagaccagtcaatcacgttagtgttggcattttggtcatttccaaagtgggcag
aagtaggtgagaagatttttgaattggtgttgagctctacgtggacttcaagtccgatga
ctgtttcaaagttcattagttgtcacctccaaaaatcacgggttgttgtttgtggtagtc
tgttgttgcttcaaaagcagcagcagcttggtaaatggtttcct
>6492-03_96/6492-03_96_SP0439_1_253
tgctgggagctgttggtcaactccagtttgaagtctttaaacaccgtatggaaggcgaat
acaatgcggaagtggtcatgagcccaatgggtaaaaagaccgttcgttggatcaagcctg
aggacttggatgaacggatgtcgtcaagtcgcaatatcttagccaaagaccgttttgacc
aaccagtctttctctttgaaaatgactttgccctccgctggtttgcggacaagtatccag
acgtagagttaga
>6492-03_96/6492-03_96_SP0483_1_666
ttgtcaggtggacaaaagcagcgagtcagtctggctggtgtcttgattgatgaaagtccg
attctcttgtttgatgagccactcgccaatctagatcccaagtcaggtcaggatattatc
gaattgattgaccagattcataaggaagaggggacgacgactctgattatcgagcaccgt
ttggaggacgttctgcatcgccctgtggatcggattgtcttgataaacgatggtcgtatc
ctttttaatgggagccctgaccagttgcttgcgactgatttattgactcaaaatggaatt
cgagaacccctttatctaacgactctccgtcaattaggtgtggacttagtcaaggaagaa
caattagcagatctggataacttgtctatctcaaaagggcaaatccagttacagacggaa
ctggtaaaagaaaccccagcattgcagtcactctttatactagaggaagtatctttttct
tataatgatagaccgattttaaaatccctacatttagatattaaaaagggtgaaaagatt
gctattgtcggaaaaaatggagcagggaaatcaactctagccaaggctataagtagcttt
attcagacggaaggacgctatctttgggaaaaacaggatataaaaggcgattctgttgca
gagcgg
>6492-03_96/6492-03_96_SP0526_1_543
cctttttctcggagaagaaggtcaatacgctgtcaagtatgccagacgtcgctatagaga
aattcgtcaaaaatggttaaaacaaggagagtaaaaagatgagaatatttgttttagagg
atgatttttcccaacagactaggattgaaacgacgattgagaaactcttgaaggaacatc
atatcactcccagctcttttgaggtatttggcaagccagaccaactgctggcagaggtgc
atgagaagggggcccatcagctattctttttggatattgagattcgaaatgaggagatga
aggggctggaagtggctagaaagattcgggaacaagacccctatgccctgattgtctttg
tgacgactcactcggagtttatgcccctgtcctttcgctaccaagtgtctgctctggact
atattgataaggccctttcggcagaggagtttgaatctcgaatcgagacagctctcctct
atgccaatagtcaagatagtaaaagtctggcggaagattgcttttactttaaatcaaaat
ttg
>6492-03_96/6492-03_96_SP0558_1_400
tttgctacgtgctggtggtataacaattgccaaacaggtaatgaaaacagtacctaataa
agctttaacaaagacgctttggtatcttattttgaaaaaagttttaagaatatttggtgt
gaatcttaccaagggagggctggccaaaggaatggggaaatttattcctatcttgggtgg
tatcatttcaggtggtttaacctttgcaactatgaaaccgatgggtgaaagcttgcagaa
agaattgtccaagctagttaactatagtgaagttcaatatcaagaagatgttgaaacaat
ccgaaaagaggctgaaatcatcgaaggagagtaatatgggactcataaaaactctagcta
aaatttatggtaattactttttgaccgtgcaaggtgtaaa
>6492-03_96/6492-03_96_SP0562_1_599
ccccttgccaatcccttaatgcgcaatacagttggtcgtaaagtatcacttaaacagggt
tctaagctagcaggaactcctatggacaagattgtacgcacactggaagcgaatggctac
gaagtgattggattagactaatggcagatgaacggattcatgtcctacgggatattttat
tagaattgcataatggcgcctctcctgagtcggttcaggagcgttttgatgcgacctttg
cgggtgtctcagccattgagatttcccttatggagcacgagcttatgaactcagactcag
gtgtcacctttgaagatgttatggaactctgtgatgtccatgccaatctttttaaaaatg
ctatcaaaggtgtcgaagtttcagatactgagcatccaggtcacccagttcgtgtcttta
aggaagaaaatttggccctccgtgcagctttgattcgcattcgtagattgttagatacct
atgagttgatggaagacgaggaaatgcttgcggagatgcgcaagggcttggtgcgtcaga
tgggacttgtggggcaatttgacatccattaccaacgtaaagaagaactcttctttcct
>6492-03_96/6492-03_96_SP0581_1_604
gacaagccggtagctcttgcaggtgtcatgggtggtcaagcaacagaaatctctgaaaaa
tctaatcgcgtcgtccttgaagctgcagtcttcaacggaaaatcaatccgtaagaccagc
ggtcgtcttaaccttcgttctgagtcatcttctcgctttgaaaaagggatcaatgtggca
actgttaacgaagcccttgatgcggcggctagcatgattgcagaacttgcaggtgcgacg
gtgcgcaaaggcatcgtttcagcaggtgagcttgatacttctgatgtggaagtttcttct
acccttacagacgtcaaccgtgtccttggtacggagctttcatacactgatgtagaagac
gtcttccgtcgtcttggctttggtctttctggaaatgcagacagctttacagtcagcgtt
ccacgtcgtcgctgggatatcacaatcgaggcagacctctttgaagaaatcgctcgtatc
tatggatatgatcgcttgccaaccagccttccaaaagatgacggtacagctggtgaattg
acagccacacaaaaactccgccgtcaagttcgtaccattgctgaaggagcaggtttgaca
gaaa
>6492-03_96/6492-03_96_SP0582_1_428
gttgtgcttctatttgattagcgacgttccaagttactaattttaaggttttagtcttac
ttgatgcggaagaaagggttttatctgttccgaataatagtaatatgagcgatagtaaga
gcaaaatgccagagtaaaaccgtatttgtttatttttcttgtaaaaagatagggaaaaaa
ataagaaacttaaaatagaagccatagttgcagtagctaagggaaaggcataaatctgtg
ccaagataggtctggtagatagccaaatattaagattagaagatgggaaaaaagaataag
ctatgatagggatagcgaagagaatgacagaaagggcagaaagaaatattttaatcattg
tatgagtacctcaatttgcaatggttgctcggagctaatgtgactttgtgactttacttg
attgatat
>6492-03_96/6492-03_96_SP0614_1_606
caagtattggatatggagtggggggtgaatgtcctctaccctgatgccaatcgagtggaa
gaaccagagtgtgaagatattcccgtcttgtaccttttgcacgggatgtctggaaatcat
aatagttggcttaagcggaccaatgtagaacgcttgcttcgaggaactaatctcatcgtt
gttatgcccaataccagcaatggttggtacaccgatacccagtatggttttgactactac
acggctctagcagaggaattgccacaggttctgaaacgcttcttccctaatatgacgagc
aagcgtgaaaagacctttatcgctggtctttctatgggaggctacggctgcttcaaactg
gctcttacgacaaatcgtttttctcatgcagctagtttttcaggtgccctcagctttcaa
aacttttctcctgaaagtcaaaatctgggaagtccagcctactggagaggtgtttttgga
gagattagagactggacaactagtccctattctcttgaaagtctggctaaaaaatcggat
aaaaagaccaaactttgggcgtggtgtggcgaacaggatttcttgtacgaagccaataat
ctcgca
>6492-03_96/6492-03_96_SP0618_1_708
gatgtctttggctactatgtggataagggctggatgtgtgtgcaggttttctttgtccgt
cagggtaagctcatcgagcgcgatgtcaatctcttcccctacttcaatgatccagatgag
gattttttgacctatgtaggacaattctatcaagaaaaatctcacctagttcccaatgag
gtactgattccgcaggatattgacgaagaagctgtcaaggctttggtggataccaagatt
ctcaaaccccaacgtggagagaaaaaacagctggtcaatctagccataaaaaatgcacgt
gttagtctggagcagaaatttaacctgctagagaaatctgtcgagaagacccaaggagct
attgaaaatctaggacgtttgctccaaatcccgaccccagtacgtatcgagtccttcgat
aactctaatatcatgggaactagccctgtttcggctatggtggtctttgtcaacggtaaa
ccgagtaagaaggattaccgcaagtacaagataaaaacggttgttggaccagacgactat
gccagcatgagagaggtcattcgcagacgctatggtcgagtacagcgtgaggctttgact
cctccagatttgattgtgattgatggggggcaaggtcaagtcaatatcgctaagcaggtt
atccaagaggaactgggctaggatattccaattgctgggatgcaaaag
>6492-03_96/6492-03_96_SP0627_1_611
ttggttaccagccagttcgcacagccaagggtggtgtcaatgtgaccatcaaaggtcaaa
atgatgagcaacatcgctatgtgactgcccatgtggacacgctgggtgctattgttcgtg
ctgtcaaaccagatggtcgtcttaaattggaccgtatcggtggttttccttggaacatga
ttgaaggtgaaaactgtaccgttcatgtggctagcacaggtcaaaaggtatcaggaacca
tcctcatccaccaaacttcttgccatgtctacaaggatgcaggaactgcagaacgcacgc
aggacaatatggaagtgcgtttggatgtaaaagtaagcaatgaaaaagaaactcgtgctc
ttgggattgaggtcggtgattttatcagcttcgatccacgaactgttgtgactgatacag
gttttatcaagtctcgtcatttggatgataaggtcagcgcagcgattttgctcaacctgc
ttcgtatttataagaaagagaagattgaattgccagtaacaactcattttgctttttcag
tttttgaagaagtaggacatggtgctaattctaacattcctgctcaggtagtcgaatatc
tggctgttgat
>6492-03_96/6492-03_96_SP0680_1_485
cattttcttgatttgatgaaattttccttctgaaatggtgatagaggcttgactgaggga
aggacttgcagatagaatctctagttttgcgggtttacagacagtaccatctaaaaagac
aattcccttttgaaaggcttggatatggtcaggtgttagaagtccattaacctcaacttg
ataagtcttatcgacatgatattggggatggaggagttggaagcccaagggaccgttatc
ggtcaagagaaggagtcctgttgtatctcggtccagtcggccgacggcatagagcttgtc
agactggatgtcagatggaagcaggtccatgacggtcggaagttccttgtctttgttggc
tgtaacgacaccagcaggtttatgaagcataagataggtgtgttcatagccttgaatgat
tcgatcctgaaaaaggagttcttgtagtcctgtatcgatattttgagctagggagcgggc
tgggc
>6492-03_96/6492-03_96_SP0689_1_500
gaatctgacctgtctatgggcttggccaataaaatcgcctataaatttgcgactaagatg
tattcaacctttgaacaagcttcgagtttggctaaggtcgagcatgtgggagcggtgacc
aaggtttcggacaaaaacactccagaaccagatgaattggtggatattcaaacccacttt
aatcccaaattgccaactgtattgtttgtcggcggttctgcaggcgctcgtgtctttaac
caattggtgacagaccataagaaagaactaacagagcgctacaatattatcaatctaact
ggagattctagtctgaatgagttgaggcaaaatctttttcgtgttgactatgtgaccgat
ctctatcaacccttgatggaattggctgatattgttgtgacacgaggtggtgccaatacg
atttttgagctcttggcgatagcaaaattgcatgtcattgttccgcttggtcgtgaagct
agtcgtggtgaccagattga
>6492-03_96/6492-03_96_SP0690_1_656
cacgattttatttccaagtctgcttttattgattgtctctgcctacttgctcagtcctta
tgcgaccatgaaagatattcgtgttgagggaacagtgcaaactacagctgatgatattcg
acaggcttcaggcattcaggattcggattatacgattaatcttctgctagacaaggcaaa
atatgaaaagcagattaagtctaactattgggttgaatcagctcaacttgtctatcaatt
tccaactaagttcactattaaggtcaaggaatatgatattgtggcctactatatttctgg
tgaaaatcattatcctattctttccagtggtcagcttgagactagttctgtgagtctgaa
cagtttaccagaaacttatttatcagttctctttaatgatagtgaacaaatcaaggtttt
tgtctcagaacttgctcaaattagcccagaactcaaggcggctatccaaaaggtggaatt
agccccaagcaaggtgacatccgatttaattcgattgaccatgaatgattcggacgaagt
cttggttcctctatctgaaatgagtaagaaactgccatattacagtaagattaagccaca
attgtcagaaccgagtgtggtcgacatggaagctggaatttacagttacactgtgg
>6492-03_96/6492-03_96_SP0701_1_542
tacccatttttcgtggaaccttgctgttggcaggttccttttttcgtggcttctgttggc
cagactctctcactagtaaaggtaaaaggagaaacctatgcgagaacatcgtccaatcat
tgctcttgattttcctagttttgaggcggtcaaggaatttttagctcttttcccagcaga
agaaagcctttatctcaaggtagggatggagctttattacgcagcggggcctgagattgt
gtcctacttaaaaggtttgggtcatagtgtctttttggatctcaaacttcatgacattcc
taatacagtcaagtcagcaatgaagatcctatctcagcttggtgtcgatatgaccaatgt
tcatgcggctggtggtgtagagatgatgaaggctgcgcgtgaaggtcttggaagtcaagc
taaattgatcgctgtaactcagctcacatcaacgtcagaagctcagatgcaggagtttca
aaatatccaaaccagtctgcaagagtctgtgattcactatgccaagaagacagctgaagc
tg
>6492-03_96/6492-03_96_SP0717_1_465
attgctctagcagcaaatgagaagttcaatattccaatagtagtaacaggtgaagtggat
gccattgctgttaatggagaagtggtaacgattcataatggtagtgctatgatgccgaaa
gtcattgggacaggatgcttattaggggcagtgatagcaagctttatcggactagaaaaa
ggtcaagaattgaaatcattagaaacagcaatgttggtttacaatatcgctggagaaatg
gcagaaaaacgtccaaatggacatcttcctgggacatttaaagttgaatttataaatgcc
ttatacgagattacagatgaagatgtaaaggaattcaaaagagtgaagtaagatgtttca
taaagaattactaaaactatattttatttgtggaacgactacttgccaaggaaaaaatct
atatacagtcgttgaggaagccttaaaaggtggtataaccttatt
>6492-03_96/6492-03_96_SP0793_1_441
ttgcttctagcctagcaggtggaggtggtcacgcctatacttcatccaagcatgccttgg
ctggcttcaccaagcagttggctctagactatgctgaagctgggattcaggtctttggga
tcgctccaggagcagtcaagacagctatgaccgctgcggattttgaaccaggtggtttgg
ctgactgggtggctagtgaaaccccaatcaagcgctggattgagccagaggaaatagcag
agcttagtctttttttagcaagtggaaaagcgagcgccatgcaaggacaaatcttgacaa
tagatggtggctggtctttgaagtaggaggagttggatggaaatcaaaaaacactttgga
gtctacgctgtttgcttagaaaatgggaagttactctgcattgaaaaagcgagaggccct
tatcaacatcggtatgatcta
>6492-03_96/6492-03_96_SP0806_1_671
aagctgcaggacttgatacccacttgtttaccagtatcgtgaatttaagacaagtattag
acatataagaaaaaggaataagatgacagaagaaatcaaaaatctgcaggcacaggatta
tgatgccagtcaaattcaagttttagagggtttagaggctgttcgtatgcgtccagggat
gtacattggatcaacctcaaaagaaggtcttcaccatctagtctgggaaattgttgataa
ctcaattgacgaggccttggcaggatttgccagccatattcaagtttttattgagccaga
tgattcgattactgttgtggatgatgggcgtggtatcccagtcgatattcaggaaaaaac
aggccgtcctgctgttgagaccgtctttacagtccttcatgctggaggaaagttcggcgg
tggtggatacaaggtttcaggtggtcttcacggggtggggtcgtcagtagttaatgccct
ttccactcaattagacgttcatgtccataaaaacggtaagattcattaccaagaataccg
tcgtggtcatgttgttgcagaccttgaggtggttggggatacagatagaactggaacaac
ggttcacttcataccggacccaaaaatctttactgaaacaacaacctttgattttgataa
attaaataaac
>6492-03_96/6492-03_96_SP0841_1_219
aatgcaaaagcgacgattttccagtccaacatctatgaacaagttgaaggacattttgat
catgtcatttccaatcctcctatccgtgcgggcaagcaagtcgttcatgaaatcattgag
aaaagtaaagatttcttggaaactggtggggatttgacaatcgtcatccagaaaaaacaa
ggggctccaagtgctaagtccaagatggaggatgtgttt
>6492-03_96/6492-03_96_SP0909_1_418
aatctgtctctcctagctccaaatgaaactgactgattacgtcaagcaggtttcactaga
agacttcggcagaccttttatccatcatgtccagtggaataggcgtctacgttcgacagg
tgggcgatttttccccaaagatgggcatttggattttaatcccaaggtttatcaggaact
ggggttggacgtttttaggaaaattgtccgacatgaactctgtcattatcacctctattt
tcaagggaaaggctatcaacacaaggatcgggattttaaggaactgttgaaagcagtgga
tggattacggtttgtaccatccttgcccaatagtaactccaagccaatcaagctctatcg
ttgccaatcctgccagcaaacttatcagcgtaagcgtaggattgataccaaacgctat
>6492-03_96/6492-03_96_SP0930_1_494
gtctatgggataatctgtatggctatgataaggttttacagactgctgcagaaaaaggtg
tttcagttattcaaaatatcacacaaggggatgctcattttcagtttggggacatggata
ttcagctctataattatgaaaatgaaactgattcatcgggtgaattaaagaaaatttggg
atgacaattccaattccttgattagcgtggtgaaagtcaatggcaagaaaatttaccttg
ggggcgatttagataatgttcatggagcagaagacaagtatggtcctctcattggaaaag
ttgatttgatgaagtttaatcatcaccatgataccaacaaatcaaataccaaggatttca
ttaaaaatttgagtccgagtttgattgttcaaacttcggatagtctaccttggaaaaatg
gtgttgatagtgagtatgttaattggctcaaagaacgaggaattgagagaatcaacgcag
ccagcaaagactat
>6492-03_96/6492-03_96_SP0931_1_570
ttcatgttataatggataaatatgaataatcggagtgagactatgaaatacaaacggatt
gtctttaaggtgggtacttcttctctgacaaatgaggatggaagtttatcacgtagtaag
gtaaaggatattacccagcagttggctatgctgcacgaggctggtcatgagttgattttg
gtgtcttcaggtgccattgcggctggttttggagccttaggatttaaaaagcgtccgact
aaaattgctgataaacaggcttcagcagcggtagggcaggggcttttgttggaagaatat
acaaccaatcttctcttgcgtcaaatcgtttctgcacaaatcttgctgacccaagatgac
tttgtggataagcgtcgttataaaaatgcccatcaggctttgtcggttttgctcaaccgt
ggggcaattcctatcatcaatgagaatgatagtgtcgttattgatgagctcaaggttggg
gacaatgacactctaagtgctcaagtagcggcgatggtccaagcagaccttttagttttc
ttgacagatgtggacggtctctatactgga
>6492-03_96/6492-03_96_SP0932_1_459
agtggaaatgcggttgttcttcgtagtggtaaggatgcctatcaaacaacccatgccatt
gtcacagccttgaagaagggcttggagacgactactattcatccaaatgtgattcaactg
gtggaggatactagccgtgaaagtagttatgctatgatgaaggccaagggctatctagac
cttctcattcctcgtggaggagctggcttgatcaatgcagtggttgagaatgcgattgta
cctgttatcgagacagggactgggattgtccatgtctatgtggataaggatgcagacgaa
gacaaggcgctgtctatcatcaacaatgctaaaaccagtcgtccttctgtttgtaatgcc
atggaggttctgctggttcatgaaaacaaggcagcaagcatccttcctcgcttggatcaa
atgctggttgcagagcgtaaggaagctggactggaacca
>6492-03_96/6492-03_96_SP0938_1_355
tatacagggagtaggcatgcaaattcaaaaaagttttaaggggcagtctccctatggcaa
gctgtatctagtggcaacgccgattggcaatctagatgatatgacttttcgtgctatcca
gaccttgaaagaagtagattggattgctgctgaggatacgcgcaatacagggcttttgct
caagcattttgacatttccaccaagcagatcagttttcatgagcacaatgccaaggaaaa
aattcctgatttgattggtttcttgaaagcagggcaaagtattgctcaggtctctgatgc
cggtttgcctagcatttcagaccctggtcatgatttagttaaggcagctattgag
>6492-03_96/6492-03_96_SP0954_1_489
agagttcattatgtcttgaccaaggaagactattttgcaaataaataagcagttgaaaag
aaatttttcgactgttttttcttcctcttacgaataatctaagagaggagaaaatatgga
agcaattatcgagaaaatcaaagagtataaaatcatcgtcatctgtactggtctgggctt
gcttgtaggcggatttttcctgctaaagccagctccacaaacacctgtaaaggaaacgaa
tttgcaggctgaagttgcagctgtttccaaggatttggtatccgaaaaggaagtgaacaa
ggaagagaaggaagaaccagttgaacaagatctaatcacagtagatgtcaaaggtgctgt
caaatcgccagggatttatgacttgcctgtaggtagtcgagtcaatgatgctgttcagaa
ggctggtggcttgacagagcaagcagacagcaagtcgctcaatctagctcagaaagttag
tgatgaggc
>6492-03_96/6492-03_96_SP0975_1_581
gttaatgatttggctcaggctttgggaaaagacagttccaaggattttcgtgagttgatt
aaaaccttgtccttaatggaaagaaagcaccaaattcgttttgaagaagatggtagtctg
acattagaaattaagaaaaaacatgagattaccctcaaggggatttttcatgcccataaa
aatggctttggctttgttagtctggaaggcgaggaggacgacctttttgtagggaaaaat
gatgtcaactatgctattgatggtgataccgtcgaggtagtgattaagaaagtcgctgac
cgcaataagggaacagcagcagaagccaaaattattgatatcctagaacacagtttgaca
acagttgtcgggcaaatcgttctggatcaggaaaagcctaagtatgctggctatattcgt
tcaaaaaatcagaaaatcagtcaaccgatttatgttaagaaaccagccctaaagttagaa
ggaacagaagttctcaaggtctttatcgataaatacccaagcaagaaacatgatttcttt
gtcgcgagtgttctcgatgtagtgggacactcaacggatgt
>6492-03_96/6492-03_96_SP1007_1_294
gtgataacaccagtgctgagaaccaaccaaacgcaactgcagaatctaacattgaaactg
ctagcgacgaaaacaaaccaagcaatacaagagattctaaacctgctgaatcaacttcag
aaaatgaaacaacagaatcttctacaactactggaaatcaagaaaaaccagtagaataaa
aagaaaggcgaagtagctgagccacctcgtctttttagcctttataagctacgatgccaa
tgatggtatcaactgcacgttccatagtctgaaggctaacgtattcaaaacgtc
>6492-03_96/6492-03_96_SP1016_1_735
aggcttgatttcccaacgttgggacgtccaatgatagccgttgaaattccttcacgaagg
attttaccacgacgtgctgtcctaaggagcttggttagtaattgctcaaactccattgtc
ttctctcggacaacagcagtagtggcttcctcaacatcgtcatactcaggatagtcgata
ttgacctcaatttgggcaagtgtgttaaggatttcttgacggatattattgataagatca
gaaagggaaccatcaagttgtttgaccgcgatgttcatggccttgtctgtcttggcgcgg
atgatatccatcaccgcctcggcctgtgtcaaatctacgcgaccgtttaaaaaggcacgt
ttggtaaattcaccaggttctgccaaccgagctccttcacggatagctagctggagaatc
tcattggtcaccgcaataccaccgtgggtgttaatctcgataatatcctcacgagtgaag
gtctttggagacttcatagccccaaccataacctcgtccatgactttaccagtcagagga
tcaataatgtgaccgtagttgagagtgtggctggcaaccttgttcaagtcttttccttta
aaaatcttttgcgcaatagcaaaactgtctgttccgctcaggcggacaataccaatagcc
ccttcacctagtggagtagagatagcagcgatggtatcaaattcacgtgtaatcataatg
tttcctttaattaat
>6492-03_96/6492-03_96_SP1121_1_461
atctaggagcacatagggaagaactaaatggagagcatggctataccttccgtgtttggg
cacctaatgctcaggctgttcacttggttggtgattttaccaactggattgaaaatcaga
ttccaatggtaagaaatgattttggggtctgggaagtctttaccaatatggctcaagaag
ggcatatttacaaatatcatgtcacacgtcaaaatggtcatcaactgatgaagattgacc
cttttgctgtcagatatgaggctcgtccaggaacaggggcaatcttaacagagcttcctg
agaagaaatggaaggatggactttggctggcacgaagaaaacgttggggctttgaagagc
gtcctgtcaatatttatgaagttcacgctggatcatggaaaagaaattctgatggcagtc
cttatagttttgcccagctcaaggatgaactcattccttat
>6492-03_96/6492-03_96_SP1155_1_428
taaaatttgttgattttgtgacgattttagtagatgcacgcttgcctctatctagtcaaa
atcctatgttgaccaagattgttggtgataaaccaaaactcttgattttaaacaaggccg
acttggctgatccagcaatgaccaaggaatggcgtcagtattttgaatcacaaggaatcc
agacgctagctatcaactccaaagagcaagtgactgtaaaagttgtaacagatgcggcca
agaagctcatggctgataagattgctcgccagaaagaacgtgggattcagattgaaacct
tgcgtaccatgattatcgggattccaaacgctggtaaatccactctgatgaaccgtttgg
ctggtaaaaagattgctgttgttggaaacaagccaggggtcacaaaaggtcaacaatggc
ttaaaacc
>6492-03_96/6492-03_96_SP1213_1_555
cgcgaagagaccttgttatccttctcaaagtaagcatttggaaaggcgaaactacgaacc
ttgttaaactcactctctgcatactgttctaggctttccccaatcgcttttgtagattgt
tgagccttaaaattcttataaaactcgacttgttcactagctgctttaagctgggcttca
tagttttgcttaacagaagccaaagacaactcattttccttttcttgcaagaggagctga
tttttgacctgatcatgttctttttctaggtcagaaagggtcttttgcagttgattttca
tgctccaaacgcaaagtggccaattggttctccaaagcctgtacttccttgtccttagcc
aataaggcctgatggcttgtctgttcaacttctttcttggccaattctttttctgtatca
aagttttggatctgactctgtaattgcgcaatttcttgatccttctgagccagtttagtc
tgttgctcattcatagccttttgctcagccaaggccagttcctgcctcatcctatcgtgt
agttccttatcaaac
>6492-03_96/6492-03_96_SP1238_1_471
ttataggtcatctgaattttccgacggcgggcagtttcatcgatagcacgttgcatagac
tgggtaaccgtgtctgcatacatgatgacatggccttcactgttacgagcagcacgtcca
atagtctggatgagtccacgttcgttgcgaaggaaaccttccttatcagcatcgagaata
gctacgaggctcacttcaggaacgtcaattccttcacggagcaggttaattccgaccaag
acatcaaagacacccaagcgcaggtcacggataatctccgtccgttccaaggtcttgata
tccgagtgcatgtacttgaccttgatacccatttccttgaagtagtcggtcaagtcctct
gccattttcttggtcaaagttgtgataaaggtacgctcatttttttcaacgcgggcattg
atttcacccaagaggtcatcaatctgtcccatagtcggacggacttccact
>6492-03_96/6492-03_96_SP1244_1_521
gttaagttagaagcgacttggacaccaacatcactcataatcagcagttcttccagttcc
tcaaaaaattcttcgtcaacagagcggaagttagcaaagaaggcattcaagcgggcaccg
aaacctgtacgagttttcttaagactgcggtcatatttttcctgaacggtttcttctgct
tgaggcctttctgcttcaagaacttcagaattattttcttctatagttccttcgtgctca
agcttctcttcctctggtaattcttctatttcttcttgagaaacccctacagctggctct
gaatcctgactttcttcaagcacagcttcttcttgagaaacttcttcaacttctgtgaag
gtaggatcaacatcttcagacaaatcaagattttccagagcttcttttacaacttcttcg
attttaggttcttctttttttccgaatagacggtcaaataatcccatatcttagttctcc
tttagcacatattcttcgatagcccaggcgacagcttcctc
>6492-03_96/6492-03_96_SP1245_1_517
caaagtcaactggaacaaaagtcaaagctggattgaatttggcataaagactttcttggt
ccgattggatttgataaactgttccttctgagatggcatcaagaggcagtgataatttct
ctgtttcctcatacaaacgtgccacatcatcatatgaaaagactgttttatcaaggattt
ctcctgtatttttctgaactaatccaccattaaaagtaatggtatactcatcttcatggc
cgtcagtccctaactcatggagaaagaagtccatggcttttaagggacgaccagttgtca
atacgaccttgataccacgatcactcgcagctttcaaagttgccttggtgcgatccgtca
gccttttatcagtagtcagcaaggtaccgtccaagtccaatgcgattaattttatatctg
ccattataagccctccatataagctataaccgactggtccttatggtgaccaatcacagt
ctttgctaattctaaaatttcaggtcgtgcattttca
>6492-03_96/6492-03_96_SP1357_1_486
tcatcaaaacaccaatgaaaaattggttaaaaatcatggtcaagccagctgccaactgtt
cgatgtccgtggttacacgactgaccatctctccattgccttgccgatccgcaaaagcaa
tcggtaaccgatggagtttatggatgattcgctctcgtaaatctctggtataagagaaga
ttagacgattatagaggagaggattggcccattgtaccagagtatttcctattaccacca
agagcatctggagaaaaatctgccaaaaaattggtgatgaaccagccactaggacttggt
caatgacctgcccaatcagaataggtaggtaaattgataagccaacttgggcaatagttc
ctagaaaagctaggaaaaggaggaagggatggtttgctaaatctacggctaaacgtttga
gcgtctggtttacagtttgtcgtttcattctagtcctcctttccatgttgggatgcattg
atttca
>6492-03_96/6492-03_96_SP1358_1_608
tggtttacagtttgtcgtttcattctagtcctcctttccatgttgggatgcattgatttc
acgatagacttggctggatttcatcaagtcatcgtgcttgccaacagctagcaactcacc
tttttccaagaggagaatctggtccgccatctgtaaagttgaggttcgttgagagatcaa
aattaagctcgtgtttggaaaattttctctaatagctttcaagagcttggactctgtaat
ggtatctagtgccgaggttgcatcatctaggatgagaaacggagcttggcgcaagactgc
tcgggcgatagacaacctttgtttttgtccacctgagaaatttcgcccccctgcttcaac
tagagcatccaagagtccttccttatcactgacaaaatccttagcttgagcaatttccaa
ggcctgccagagttcttgatcagtcacttcttgattgaaacctagagtcaagttggaacg
aatggttcctttaaagagttcgaccttttgaggtacagaggcaatccaagaccgccactg
ctccaaattaagaggactacgtccattttgataaaggtcaatgttccccttgtctactgg
ataaagtc
>6492-03_96/6492-03_96_SP1380_1_604
gaactcctatcccaatcatcacattcgaaaaaatagactgatactttctgaaggccgtag
tttgagccaagaaatgcactgccactaccatcactagagccacagagacaaataataagg
tcaaggacagtagcatcaaaggcaaacccagccaaagagaaggagctagactaatataga
gggctagaaaataagctaggattggtacaattccagttagagctggcaaaaggacagaca
gtcctttagcaattataatctctgattctttaaaggcatagggcctataggaggccaggt
ccttactctcataaaagacattgtaaaatgcagttaaagaagttgaaaaggcaatcacta
gtaaaatagcaaccacaaaactaaaataaacaggcatttcctcaaaaggaaaatgaatgg
ctatagtactaaaaaagatgagcatcaagagactggaaaaaatgtaagaacttaggactc
tagcggaaacatttactttttttccagtatttttagcttgcttctttcgtaggttagcca
gattagcttcttgagatgaatagaggatattgatatcaactaattttttaatgaccttga
gacg
>6492-03_96/6492-03_96_SP1382_1_414
tatgacttatttgacctaggagagttcaaccaaaaagggactgtccgcaccaagtatggt
ttcaaagaagactatcttcaagccattcaagcccttaaagcgcagggaattcaaccaata
gccgatgtagttctcaaccacaaggctgctgccgatcacagggaagcctttcaggttatt
gaagtggatcctgtagaccgtacagttgaacttggagaacccttcaccatcaatggctgg
actagttttaccttcgatggtcgccaagatacctataatggcttccactggcattggtac
cacttcaccggtacagactacgatgccaaacgcagtaaatctgggatttatctgatccaa
ggggacaacaagggctgggctaacgaggaattggtcgataacgaaaacggaaac
>6492-03_96/6492-03_96_SP1383_1_527
gtccgtagtcagctacctgtccacccatttcagcataaaatgacgtttccgcaaagataa
gagaggcagttccttctgaaacagctcctacttctgcattgtcagcaacgatagctacca
atttagaagacaattggctagtattgtagttgaagacactttctacagtgatgttttgaa
gagtttcattttgcatacccattgagccacccttgacagctgacgcacgcgcgcgttctt
gctgttctttcatggctgcttcaaaaccttcacggtctacagtcataccagcttcttcag
caatttcttcagtcaattcaactgggaatccgtatgtatcatagagtttaaagacatctt
gaccagcaatgacagattgacctttttctttcaagtctgccacaatgccttgggcaaagt
gttgacctgagtgaagggtacgggcaaatgattcttcttcgctcttaacgattttctcaa
taaagtcacgtttctcaagcacttctgggtagtagctttccatgatt
>6492-03_96/6492-03_96_SP1419_1_643
ataataaataagatccgcaagatagccttttctctctacaccattaacaatggtttgtag
ataggacattccagccttttccatgacacgacctgaagctgggttgagactggcataacg
tgctctgaccttttgaaaacctgcttgagtaaaacaaaagtccaagatagctttcaaagt
ctctgtcatcataccatttccccagtaagccttgcctaacacatagccaatttcacagct
taaatcagcctcgtctatcttaacaatgctgatatctcctatcacttgctctgggttttc
ttttagacaaatggcccatttataatagttgagattagtataggaagcaacccaattgca
aatcgagtttcgagtgatttcgacatcaggatggggatcccaggtaacataggtcagatt
ctcagcggatgaagcccaattttgaaacatggcttctgcatcactctccacaaatcttct
taaaatcaaacgttctgtctgtaatatttgcgtaccgatagatttcatgatgctacctca
cttccttatttctatgctcgtagtaaaaaggctcaactcagtaacagctagaaaacgagt
ttgtcttctaatttcttgacgcagtcgctgcctggtttgaaat
>6492-03_96/6492-03_96_SP1453_1_714
tgttccgatagttgtttttccatccttcttcttgatggtgacatccatgagaacaccacg
ttcagtccacttagcattctcttcatctcccatagattcaattcgttgattggaaatgaa
gttccccatttaatagataatgagtttcttatctccatctttttcaaccgtttcagatgg
ttcaacaacgtgaggatgccctccaaagataatatccgctccccaatcgatcatcttgtg
ataaagagctttttgttcttcagttggttccaatcgatactcaacacccatctgaagcat
gataatggtgatatctgcttccttctctgcccgttcaatttcaacctttatcttatcttc
gtttaaatatgaaagataacgattatagtcttcctgagaaatatactgctcaattccatt
gaaaccataggaataggctaacaatgcaaccttgataccattcacttccttaatgaccag
cggagcctgatcacgtggttcgtgcgtataaactccgattggagtgattccagctttctc
aataatatcggccgttgaaataactccctcaatttgcgaatccaaaatatgattatgagc
taaatccagcacatgataacctgcctccttaatagcatccataacttcaacaggagcatt
aaagagaagataacccgctaaataatgatccttattaatggttccttcaaaatc
>6492-03_96/6492-03_96_SP1474_1_559
gatttggtcaacaatcatttgctcacgttcacatggatctgcgattacaaactgcttacg
aaggtcttcttcatagctcaatgctgactgaattttggtttctttccccaagaaacgatg
gccacggctcacacgacttcccttgatatcaaggaaatccaagtcaaactcttgctcatc
caagagaacagttaaagtgtggacaggacgaatgtattcaaagctatttccagcccagtg
catgctgacagggaaagtcaatgacttcaagacatctacaacaccaggaacaatggcttc
aactgattggccaacttcttccttagtgacatagacatattcttcacccttaatttcacg
gaattcgatatcttcaacagtcaaacctttcccacggacaaatccttgagctgctttggt
gaagtttccatcactatccaaggcaattttctttgctggtcccttgaaatcttctgtcaa
atcagactgtttgtctgataaaccagtcacacgaacagccaaacgacgtggtgttgagaa
ggtttgaatggcttcaaaa
>6492-03_96/6492-03_96_SP1623_1_406
gaattcttgagaagagagctgtggctaggaagcctcctactgaccagacaatcaatagga
ctcgccatagagtgaatggcatgcaggctctaaatacggataagaaaccaattgacccca
agagataatagaggagagttgagatttctaactcagaccaaccttgactcgttccaaaga
ttttcacaaaaagaacgccaaacacgaccatgagggcacttggtagggcacgaagcatgg
atcttctgaggaagtttggctcgacaggtttgatatttcgctcaaaagtcagaacgaatg
gtgggaaaccttccacaaactggtcaatcatggtaatctggatcggaatgaaggggaaaa
tcaaaatccactctgaccgacctagtaaagcactggcaatacagat
>6492-03_96/6492-03_96_SP1674_1_666
tattttttgcaagctgaaacgattacagatgatttatcttctcaacaagtcacccaaaaa
ttacatatttctcaagctgctttgacccgctttgctaaaaagtgtggctttactggctac
cgagaatttattttccaataccaacatcaggcagaaaatcaagccaaccaagtctccaag
cacagtccactgaccaaacgagtcctcagaagttatagcaatatgagggaacaaacacaa
gacttgattgacgaaatccaactagagcgaattgcccagctaatcgaagatgctgagcgt
atctacttctttggaacagggagttctggcctcgtcgcccgtgaaatgaaattacgtttt
atgcgactaggtgtggtctgcgaagctttgacagaccaagacggctttgcctggacaacc
agcatcatggatgaaaattgtctagtactgggcttctcactttcaggctcaactccttct
attttagatagtctattagatgccaaggagatgggggcaaagactgtactctttacaagt
gttcccaataaagatagccagacctatacagagactgttcttgtagccacccacagccaa
ccctcctacatccaacgaatatccgctcaacttcctatgctcttctttatcgatttgatt
tatgcc
>6492-03_96/6492-03_96_SP1734_1_507
aggcaatggagtcacgcttgttttttcgcttgatgctagcaatatctggccagccttcac
gcaagatacggcgaaggacagcgttgaccaatttttcactgccttttttacggagtttgg
ccaattccactgcttcattgaccacagcatgatctggaatcttgtccaaatagcggagtt
ggtaggcactcatgagaagaaggacatagagccagctgtctaactggtctctgtcttcga
taaagtgggataggtaccattccagagtcagtttacgggctaccgttccatagactagct
cggtcactaagcccttgtctgctgcagagagctgactccccttgaggtgtttatttaagg
caatatttgaatatgcttgattcacaaaaacatcctctagcactgctagagctaaacttc
tagccgtttctactttagtcaccaaatcgttctcctacagtcaatgtacgtccaactccg
ttgaggaaggaagcaatgtccatctta
>6492-03_96/6492-03_96_SP1736_1_487
tagcgaatcttctgaaccaaacaggcgtactcgttcttcctgactcaagccttccagagg
atagagaatcttgtcatagctagaattcagaaatcccggaagcatggccttgaggataga
gattttgtaggagaagacagatttgcgtaactcctcagccagccagagttgttctggcgt
gagaacaggagaaaaatccagcacctctgcaatatcttttaaatcttgctccatctcttc
tccatctgattgggactccaaaccaagaacaatcccttgaatcaggcgattacccttacc
aaaaggcacatgaacccgcatcccaacttccagcattccctcaaattcctccggaatcct
gtaactatagggctggtccgtctgcatcaagggcacatctacgataatcttagctagggc
catcttctcacctcctccttgtcagtacattcttgcaatagaaaaaataagattgagtcc
ccccaac
>6492-03_96/6492-03_96_SP1781_1_788
ctcttatttctctaattctactaaaacactaagggctgataaggcgtaaagcggtgctgt
ttctgctcgcaaaatacgaggacctaggcctaccaaaacggctcccttagcttcaaaact
ttcgatttctgcaggtgagagaccgccttctggaccaaagataaagagcagtttggctcc
tgtttcaagaccagtgactgcttgcagaagcgcagcggcttctccttctttagctgattc
ttcataggctactatgatagagtcaaactggtccagctgagttagaaaatctgctttttt
ctcgaaaagtttaatacttggtacaatattacgcttgctttgctcggctgctccaagggc
aattttttctagtttttcaacttttttacccaatttcttgccatcccacttggcaactga
ccagtctgcaggaaaggcccagatttggctagcacccagttcggttactttttgagcgat
gaactccagcttgtctcccttgggaaatccagatgcgatggtcacttgaactggtagttc
cacattgtcatttaattcttggaccaactcaaactgacgattttccatatccagcacgcg
cgccaagcgcttgatgccatcatcaaagactaaggtaacctcatcctcttctttcaagcg
cataacctgaaacatatgcttactggtttccttgtcctcgatagtgacaggagagatagc
actgccttttacaaaatactgctgcatgctagcctccaatcacaccagaaatatccttgg
ttttctta
>6492-03_96/6492-03_96_SP1785_1_620
gttccacaagcaaaagctagcataataaagacaacagctagcacataaaccaaataagtc
ccaattttcttcataacacctccaaccaactcctagtatcttggataagggtaaaattct
ccctcttccaagccaacttttccttcttcaaagacttcttggttccattccatgacaaat
tcctctgcttctgggtcttccaaaaagtccatgaggacatctagcccaacctcagcagta
tctttaaggaaaagcgcaaaataagctaaaaattcacgggaaaatccttttttaggcagg
taaggaataacagtcaaatagtcttcctcattgactgttgacttggcaggattgtagaaa
aggaccgcttcctcaaaaagaatgtcatctgatgaaacctctccgtcttcatccaccatc
tccacacctgcagcattttgcgcttccaatagaaaactcacttctaccgcatggttgcgt
ttgtcccaactaatctcaaagtcaaagggaaagttcttgtccaactcttcctctaaaata
tctaaaaatccgtatgttgccattttgtcctctttctatgcgactctttaatcgccccga
ttgctcggaaatatgctaaa
>6492-03_96/6492-03_96_SP1811_1_418
gctgtatcagccagatctttgacaaagttctccacaccgtactgaaagagggggttgaag
taggtcatgatgaccagtggaatctctgtttcaatggttttcaaggtttcaactaaagcc
tgggtagaggtcccgtgggctaaactgcgcaagccagcttcttcgataacaggtccatct
gcaacagggtctgaaaagggaatccccacttcaatagcagagacacccaaatcttctaaa
aagtgaattgtttcagcaagaccgtccaaacctttttcgtggtcaccagccatgatataa
ggaacgaaaattccttttccagttacttttatagcattcaatttttctgttagtgtctta
ggcatgagcttctcccttctttgctgcatctgcttccaagcggtctttgacttgaacc
>6492-03_96/6492-03_96_SP1812_1_462
tctggaccgataccaggatagtccaaacctgctgagatagagaaggcttcaagaatttga
ccatgggcatcttggagcacatccatgagagaaccgtgaagaacacccggactacccttg
gtcaaggtagcagcgtggtgctctgtatccacaccaagccctgctgcttcagttccatac
atagctactgactcatcttctacaaagggatggaagagcccgatagcattcgacccacca
ccaacacaggctactagggcatctggcagatctcgacctgtcaagtcacggtactgttgt
ttagcctctcgaccgatgacactttggaagtcacgaacgatttctggaaatggatgaggc
cccaaggcagaaccaaggatatagtgggtatcgtcgatattagccacccatgaacgaagg
gctgcattgaccgcatccttgagcacgcgcgaaccatctgtc
>6492-03_96/6492-03_96_SP1813_1_748
aatgtttctgggacaaaacgtccgccaaattttccgtaaaatccatctttatttggttct
tgatatgccattctttaccctctctataaatcttctaatcttttcatgatctttttgtcc
atctgtctccactccgcttgatacatctactgcatagggagtaaagtgttgaattgcttt
tactacattatcttcattaaggccacctgcgataaagaagggctgtgctagtccagtcgt
atccagttgaccccaatcaaagggctggccactcccagccacaggggcatcaaagagtag
atagtctgcctgagaattgggcacatgaccctctccatctacctgcacagcctgaatgct
agcacaaggcaaattctcaaataaatcatctgccacctgaccgtgaacttgaaccaagtc
caagccaactttgtcaatcgcttccagcagttctgcccgacttggtgaaacaaatacacc
aacctttttgacatctgcaggaataagctttgccaactcagctacttcttctaaagttac
ctgtcttttactaggtgcaaagacaaaaccgatatagtcggctcctgctgaaacggctgt
ttccaccgcttctttggtcgatagtccacaaattttaacctttgtcaatctgcaactcct
tgattctctgggccacattttctgcctgcataagagctgtccctaccaaaattccgttaa
agtatggggctagtcgttccgcatcctg
>6492-03_96/6492-03_96_SP1817_1_728
aatctttggtgctccagaaacggttccagcaggaagcgttgctttcaaggcatccatggc
agtgagttctgcaagcaaacgtcccttgaccacactggtcaaatgcatgacgtagcggaa
gagctccacctccatatacttagtaacttggacactggccgtttcagagatgcggccaat
atcgttacgccccaagtctaccaacattcgatgttctgctgtttccttctcatcagagag
gaggtcagtcgccaaggtcttgtcttcttcatccgtagcccctcttggtcgcgtccctgc
aatcggattggttgtcacgatgccatttttgacagaaaccaaactttctggactggcacc
gatgatttgataatccccaaagtcatagaaataaaggtaattagatggattggtcacgcg
gagatttctgtagaagtcaaatggatttccagtaacctctgctgaaaagcgctggctgag
tacgcattggaacatatcaccattacgaatcaagtcacgagctgtttccaccatttcctc
aaacttctgaggagcgatatgaggtttgaagtctaacggagatagatccaagtcttcaaa
ttcatttggagcaggaatgcgtaattcctcaagcacttggttcaaggatttttccaaggc
ctcttgactgcgctcactataaagtgcatcctctatgacatgtatcttctccttcttgtg
gtcaaaga
>6492-03_96/6492-03_96_SP1839_1_607
ccacgctcggaaacaggggagtcgtacccctgaggaagttcttgaataaaggaatctgca
tccacaaaggctgccgcagcctgaacctgctcatcactgatttcttggtacatggcaata
ttggacttaatagttccatgatagaggaagggttcctgcaagaccaaaccgatgtttttt
ctcagctcttcttgactgaaatccctgatatccacatcatccaagagaactctccctgac
tggaattcataaaagcgcatgaggacattgataatagacgatttccctgaacctgtatga
cctacaaaggcaatggtttcacccttattaacagagaaagaaatgtcatccagaatcgga
tgtttaccgtcatatgagaaacacacatgttcaaaacggatattgccttcttggactttg
gcttgcccattttcttgaagaggttcataggtcctctcgtctatcagggcaaagacacga
cctgcagaaaccatagccgtttgcagagttgaaaagttttgcgtcacctcaatcaagggg
tcaaaaaggcggttgatgtactggataaaggcatacatggtcccgaccgttatcccgata
gaaaaac
>6492-03_96/6492-03_96_SP1852_1_464
gcttagagagattgatggtaatttcaagttctccataatcagatggaacacgataagcga
tatttttagcaatggccttgagtttgatgtagtcatttttctgactgagttgataaaaat
cctctatcgcttgctcaggagagtaggcataggcttcccagaagtcacgattgacctgac
tcggacaaggagtcaccaagtccatcagttcagtaccaaggatttcacgcgcagtctgac
tatcctcaatcgtctctaatcgaacggcttcctcaactagctgggccttgaggtcaatca
atttatccagattggtctcaacttccaaaacaccttctcccactcgtgccaaaacacgat
tggtcaggtagattcgatccatttcctcaaatgaactttcagaaatgacatgtgttacaa
atttatctactaaggtcactatagagcctccttttgactagtca
>6492-03_96/6492-03_96_SP1853_1_538
gtatcaaggtaaatagcacgttgatcagcccccataccaatagcaaactggtccatgata
ccagagttgactccgataaagttgttttctgtttgtttgccgattttaaccaaatcgaga
cgctctaattttaaatcaaagagatgctctgccacgactcctgtcaagagctccaaggat
gctgaagaagacaagccagcaccatttgggatattcccataaacataaaaatcaaaacct
ttgtcaatcacgtgcccagcttcttgcaagaaatgaagaaccccttttggataattggtc
cagttgtgctctttttcaaacttgaggtcagcgagaggcacttcgataatgcccttgtcc
tcaaagttagctgagtagaaacgcaagacttggtcgtcacgcttacgagctgcaccgtaa
gttcccaaggaaatagcagcaggaaaaacgtgcccaccgttgtagtctgtgtgttcacca
atcaaattaatacgacctggtgaaaagaaggtttggtctgcttcttgaccaaaaacag
>6492-03_96/6492-03_96_SP1854_1_625
aatcctttttactaaaattttagtaaaacatcagtaaaaagaagaaaaatatgatatact
aacctaatcaaggaggatttatggctaccttaaaagacattgcacagctagcctctgtct
ctatcgcgaccgtatcccgtgtcctcaaccgcgaccagagcctatctgttacagaagaaa
ccagacaccgtattttaaccgttgctgaagagctgggctacaccaagcacctcaagacag
gcgagtcccataaacccaagcaaaagattgccattattcaatgggtcagcgaacaagggg
agctagacgacctctactactaccagattcgcctaggaatagaaaaaagagcccaagagt
tggactacgatatcttgcgctattttaatgaccatccttttaccctaagcgaggaagtga
ttgggattctctgcatcggaaaatttagccgagctcagatttctgcctttgaagaatacc
aaaagcctcttgtatttctagacagcgatacactttccctgggacatacctgtattatca
cggatttttacactgctatgaaacaggttgtcgattatttcctcagtcaagggatggacc
gcatcgggattctaacagggcttga
>6492-03_96/6492-03_96_SP1858_1_756
cattcctttgttataatagatttatgaacaccttgttcattatcattatccactaaaact
caaagaaaggatagaagcaaaacgtcagctttattcagttctgaacaatttgccttaagt
gtccatatgactaacattgaccgccgtatcagcaaaaccaaaaaagccatctatcaagct
tttatacaacttttgaatgctaagggctacgaggccactactgttcaggatatcattgat
ctcgcagatgtgggaagatccaccttttactgtcactatgaaagtaaggagcttcttctg
gaccagctctgccgctacctcttccatcatctttttgaaagagagcaagccatttcaacc
gaggactacctcgcccacctctttctccattttcataaaaaccaagaccatatcaccagt
ctgctattttccaaaaatgactacttcctccgtcaactccataaagagctagaacaccat
gtctattccgtgctagctgataatttaaaagaagcccaccctaatatgcctacttcttac
ctccaacacttggtcgtgtccaactttatcgagacattgacctggtggctcaaaaaaggt
caagatttcacaggccaggaagttgtccaattttatctagaccttctcattcctaaaaat
tgaatatagagtaaagctcagttgtcttatttctaggttactgagttttttatcttttca
acaacaaaagaggacccgccgatcctctttttcata
>6492-03_96/6492-03_96_SP1860_1_616
tttgaatatcccctgactgaattgcctgataacgaagagctggctgcatagtcgccacat
tgagattgagaccatacattgattgcaagcccttatttccatcttcacggtcgttaaact
caagcgtaaagcctgccttcagctgcccttccacttttttcaaatccgaaatggtcttca
agccatattcttgagcaatctttttcggaacagctacagcataggtattttgataagaca
taggtttgagataggctagatgatcctgcttggcaatgccatcacgcgccacttgataaa
cctgctctggctcatgactcaccttgggtgatggttgaagcaaactttcagtcaccgtac
cggtaaattcaggataaatgtcaatatcaccttttttcagagcttcataaaggaaacttg
tcgtcccaaaattcggtttaacagtcgcagtcatgctggtattttcttcaatcagcaact
tatacatattagccaaaatttctggttctgggcctattttcccagcaataatcaagtttt
ccttctctttttgagccaaaagagctggactataagacagacccagtaataaagccacca
aggcaaaaccagagaa
>6492-03_96/6492-03_96_SP1863_1_567
tgtataggttgtgagcatttttcacttgttgtgacatattctaaacctcattttccttct
ctttcagatttgccaaaattctttcttgaaaaccttcaaattggtgaatttcttcctctg
aaaatcctttgtaaaagatagtatccaatttctgactgacacgatgccccacttctttct
ggaacttgcctaactccgttaaaactaaatacttcttacgcttgtcttttccacacggac
taacaattacaagcttttgttcctctagcttttttatcatagtcgtcagcgtattattcg
caagcccagtcgcaagcgcgatatctgtcgcagttgcgcagccagtttcactattccata
aaaccgctaaaatcttgccctgttcacccctataaagagcctcaggatcttgactcagta
acttttgaaaaatccgcccattcaacaaacgaatatgatgggctagcaaatgactatctt
tcataacacctccaatttatttcgatatcgaaatgaataaaataattgtaacactcatcg
ttctaactgtcaactatttcgatttgg
>6492-03_96/6492-03_96_SP1908_1_248
ctgcattattttcacgcatggcacgttgagcacgactttctaagagttggaatcctgtca
caaggacttcggttacatagttcatctgaccatttttctcaaagcgacgggtacgcaatt
ctccatcaacggaaatgagactacctttggttgcgtagcttgccaaagtttctgctagtc
tgccccataggaccatattgacaaaatcagcttcacgttcaccgttttggtctttgtaac
gacggttg
>6492-03_96/6492-03_96_SP1909_1_780
tgaaccatgaaacctgtcgcctgttgattggccataatggtcatatctgtaatctgaaca
cgacgaggttgactagtcacatagactactgtatctgcaatatcctgagcttgcaaagct
tctattccttggtaaacggacgcagctcgttctttatcaccatgaaaacgcactgtagaa
aaatctgtttcgacaattccaggctgaatggttgtcaccttgatatccgttgcgatggta
tcaattcgcagtccatccgaaaaggtcttaaccgcagccttggtagctgagtaaacagcg
gcaccagcataggcgtagattcctgcggttgaccccatattgataatatgaccttgattg
acttttatcattgctggcaagaaacagcgagtaaccgccatcagacctttaacattggta
tccaacatggtcaacatatccaactcctcatagtcttgatagggagccaagtcaagagcc
agtccggcgttgttgaccaagatatcaatcctccctatcgtttctagaatatcagagcaa
acagtcttcaccatgaccatatccgtcacatctagtggaaaagtccagacggtttgattt
ggaaagcttactgcaaactccgacttgaggatttctaatctgtctatccgtcgtcctgtt
agaacgacatcctcaccctgctccagataagcacgcgcaatcgcttcaccgattcctgag
gttgctcccgtaatcactacattttttgccatcttatttccttctatcagatgctgacaa
>6492-03_96/6492-03_96_SP1982_1_458
gacattggccaacatatggtcaatacggccacccaaggcaccgaaaatagtgacctcagc
ctgaggattttgttcaaagatggttaagagagccaattccagatctgtatcatccttttc
tggtcgtgcttggacaaaatactgggcacgtttttgaatcacctgtcgctcttcttccgt
cacagaatcaaaatctccgactgctagagcaagaggtaagtcttcttccaagacccagag
cgagcctcgatccaccccaacaaaagcatcaaaatctgtccgataatgaccgcggtttcc
gcctgcaaaaactgcaaccctagtccagttgttttctgagagtttgtactcgctcattga
cttctcccttaaagacataggaacctgctacaaaaacagtcgcaccagcttctttggctt
gggcaatagtttggtcatcaatcccaccatccacttcg
>6492-03_96/6492-03_96_SP1992_1_606
cttataatctaactttaagtagagaatagaattttctagctgttctattttctacgtcta
gtctttcttcctagcaaagcaaaaccacttgttgccaccactagaccaagactagcaagt
gctgcacttgatgctgaacctgtgttaggtaattgtttgccagcaggtgactggtaggta
acatcttgcattgttcctgcagttgcttgcggtgtacttgttgtcttaggagcagcatta
ggagtcactggtctcttaggaactgtaaccatgacaatggcttgcactccaatcgtttct
gcttccttcacatcttccatagttttcgcattttcaatctctttgagagctgcttgtttt
tctgcttccactcttgctaaaagttctgctttttctttatcagaaagcggtgcgcctttg
atttcatcctgcttgtccttggctgctttttcaatggcatttttagctgattctttttca
gtagctaattgcttagaagcttgtgattgagctgagttttgtgaacctgtgtgagctgat
ccacccgcctggctaccaccgccttcattcgcattagcatctgagcttccagtattgcct
ccctta
>6492-03_96/6492-03_96_SP2000_1_264
catagtttcgaatagttccgtttgagaggtaaagctgatctgcgatttcttggttggata
agccccgggcgattccctttaagacagcaatctcttgttctgtcaacggattgggacggg
tcatcaccacttccatcaattcaggcgaatactccttgcgtccttcgaggacggtgtgca
aggtttgcatgaggtctgcaatgcttcgttcctttaatacataagcatctactccagcct
tgaccgcacgttcaaaatacccag
>6492-03_96/6492-03_96_SP2052_1_847
atggtgcggttgactcgggtaaaaaaggcttcccaagttttttcagcatagatttccaac
tcactacccagcttggacttaacttccccatactctatgatgagactcaattccttccta
aagaaaggataggttcctatcgtctgagaaaattcacggccatttttcagggtttgagcc
agatcttgaccgatttctttaaagagctgggaaccttgttcctgcatcatttgaaaaatc
tgcgtcagctccattccctgtgaaatcatattcccccattcacgtgcataataggctgtc
aagtaggtctgcacaaagattccaataaagggaaggcgtgctaagatagaaaagacactc
atcttagaacttcttttataaaaagttagtgctaaaagggcaagcacggaaacaagccct
accatgcctagaaaaatttgtggcagattaccgataattcgggtggcaatattgctacta
tccagttgtgggagcaggtaattccgtagccccagcataattaagagaagaaaaaacagc
aaaatcaaaggataggtcgctacttcaattaattttttcttgaccttggccagattgtct
agatactcttctatctttcccaaactcaggtggagattaccatggacttcagctagggat
aactgagtgacaatagcacttgaacatcccaaacttttcatcatttctgagaatgatttc
ccctgagacaagcccacacgcatctgggtcacacactgcttgtccaacaaagcactccta
tctaaaaaggagatagtctccaccagatgaaaaccgctagaaaagagattgttaaatagg
gtgatga
>6492-03_96/6492-03_96_SP2095_1_704
agtgaccaacattagtaaaaataccaaggccgtcactaagaggaagaaactcgtcacagg
gtaacgtctatcaaagatttccttcatcaattaatacctcctgaacaggaatatcatggt
tttcaggtataaagtcctgaatttgacaaggatatatcgtactcaaagtacgaccagaaa
aatgttccagatagcggtcataataacctccaccatatccaatccgatatccatccgtcg
taaaagccaggccaggaacatgaatcaaatcaatctgagatacatccaccacttccaaat
ctccctgtggctccagtaaggcaaaggcagtttttaccaactgctgcagatcatagacta
caaagtccatgcgccccttgggataagttttgggtattaaaaccttcttgccgtccttca
gcgcctgctcaatcagttcccgcgtttgaaactcatgagaaaaagagaggtaggttgcga
tgaccttggcttcttgatagaagggatggtgtaaaagccgctcggttaaagtttgatcta
taaactgtttttgttcttgagatatagccttcattccttgcaagacttgcttgcgtaatt
ccgatttcatagacaagccctctattctgctgccttctttttcaggaaactagacaccgc
agccaccccaatagctaagacttcttccttaggactcatttgag
>6492-03_96/6492-03_96_SP2096_1_626
aactagacaccgcagccaccccaatagctaagacttcttccttaggactcatttgagggt
gatgaagagcgtagggactatcgatacctagccaaaacatcacgccatcaacctttgaaa
ggagataaccaaagtcctcgcctgtcatagcaggttcgatatcaatcaactcgattccgt
ctttttcgtcaaagaagtccatcagttcacgcgccaaggctggattgttctcaacaggta
ggtatccaccttgtttgagttccacttctacttccatatcaaaggcagctgcaacccctt
ctgcaactgtttttaccctcttttgcaccaagagactcatgtcctgtgtcaaggcacgaa
tagttccatgtaaaaaagctgtgtctgtgatgacattgttggtggttccagcttgaaaaa
cgccgaaggtcaccactgctccctcgattgggttgacattgcggctaacaactgactgca
cttgggtcacaaagtaactagccgccaccaaggcgtcattggcttcatgaggaaaagctg
cgtggccacctttgcctttgaaacggatcttcacctcgcaagttcctgcaaagagtgtat
gagtattagtcgcaatctggccgact
>6492-03_96/6492-03_96_SP2120_1_233
gggtgtactcatcccgttctagtaggctaatggtctgtctggaaacccctgccagtttgg
ctaggtcggtttgattgagaccatcgcgagctcgaagctcttttagacgattttttagtt
gcacgttacacacctactctccgtcaaattcaacggtttggatatcttcaatacgttgca
acttgaatttttcttttcccgtattatcaacactacgtagtttgacccattcc
>6492-03_96/6492-03_96_SP2121_1_498
atcaaggcttggcggtaggctgcacggctctcaggatttccaagagtgttgaggtgcaat
ttgacaccttgaataccgatttccttcaaaaaatgggctgccataacgattgtttccaca
tcggtagctggattgctagagccaaaacactcaacaccaatctggtggaattggcgcaag
cgccctgcctgtggacgctcataacggaacataggtcccatatagtagaacttgcttggc
ttttgcacttctggggcgaagagtttattttccacataggaacggacaacgggcgcagtt
ccttctggacggagggtaatatgacggtcacccttgtcataaaaatcgtacatttccttg
gttacgatatccgttgtatctccgacagagcggctgataacctcgtaatgctcaaaaata
ggcgtgcgcacttctgcatagttatagcgcttgaaaatctcacgggcaaagccctcaacg
tactgccacttagcagac
>6492-03_96/6492-03_96_SP2122_1_516
ccacttttaagaaaaacgagacgtaaatttcggtaaattgttaggaactggtctttgata
gaaagcttctcattttttaagttttcaccatcagcagatgacattgacaggctcaatttg
ctttttcctaaaaagaggatagtggctgatactaggaaaaagcaggcattgattcccgca
acgagagaaaaattgttgaccgatagagctaagagccagactccgaaagcttgaccacca
atagctgaaatataggtgatgaactgtgaaaaagaataagcctccatcaaatcatcttca
gctactttttccttaataagaggcatacgcaggccacctgcaaaatcactgatgatatca
ctaatgacattgatcaaacacaggctagaaaaggcaaagagactagcttgctgaacaact
agggctgctagaaaaaatagaaccgcctgaaacaaaccgctatagaccatccatttgacc
ttgtccctcgtgtaatctgcccgaatccctacaaaa
>6492-03_96/6492-03_96_SP2141_1_479
gcatagtttccagctttttctttaatgttagcaagcgtctcagcagcctgagcgaagtgc
ggtttgtcctgttcaggtgtcatgtgttgatcaagaatcggacaaagaatatcctgataa
aaaacatagcggttgggattgataccgctgagattgcctggtaggtctggtaagaggttg
gcaaggtcaatctgcataaaatcctcaaccgttagaccagtattggtcttgaagtgcgca
gacaaaccatctaggtcattgcgatagctgagttctgcccagatttgcaagcttggtagg
atagagaactgggcagtttcaccaccattgtctccccaacccgttacgatgacttcttta
atctgattggcacggcaggctttattagcctcgatagccactagacggctaaaatggttg
tgaggtgtaaagccaatccacttccaagctccccctgcaaatgcaaggtcatggctaat
>6492-03_96/6492-03_96_SP2142_1_618
tcccaatcagtatgaccagatttttcaattacgtatcgtaccatattcccagttgatgct
agttgcgaccagttattaagttttccagcaggggcaagggttgtcatgtagccaaattct
ccacccagaccgtggcgacctcgatgaagtctaccattgataatcatggctccgccaatc
cctgtcccaatcacgacacaggctgcattttcaagctctggatgagctagtagttcactg
agtccaacgcagttggcatcattttctaaatggacaggtagctgataagagctaagcgcc
tcataccaagaaaagcaatggatgtagggcaccgcactgaagccatcaatcacacctgtc
tcttgattgaccgcacctggaacgctcatagcaatcccactataatcctgttctgacaaa
cgttgatctagccaagctagtaagtcctccaagttttttggtgttgggatacttgtctta
tctagtattttcccatcaggagtcagactagcaaacttaatcccagtccctccgatatca
atcgttgcaatggtcatttttttaccataaaaaggggcaaatcagcagttagttcttacc
ttttcgcccctcctttct
>6492-03_96/6492-03_96_SP2144_1_529
ttcttgcacataacccaagactactacagcaaacatatttgacggaatcaagtaactata
ctgacagcagtcatcgctcggacgaaaggctgaccaagtcattcctgtcactgcaaaatc
aggtccaaagccatcatttaccaaggtgtcttccttgcggtccgtatctcggacaaaacg
ataaggagagttcttatgatcttgttctaccgtccacagatggagaatttccttagtcgc
tgcgacaaaaatctcatcaaactgactagtctcgccagtctctttccagaggagataagc
caactgcaaaggatagcaaagcgaatccacctcatacttgcgctcccagatccagccgtt
aaggtctgtgtggtcagtctcgtggtgccctttccagttctcctcaatgttgaaggagtt
agcatagggatccttgagtaccaaggtcatctgacgtttgaccaaacctgcaatggtctg
acgcaggagggaatctcttttagccacatgcaggtagggtctgagttgg
>6492-03_96/6492-03_96_SP2158_1_674
ataacaaattcccattgtctatctttttcttcacggcttaaaacaaggtcttcacggtta
tggtcgaatccttcttttacgttttctttcacccatttgagcgcacgttcaaactcttct
gggtcataaataccacggtccatacggcgcgtgaactccgtcatatctaccgattcattt
cgcattcctaagtattcttggaagaaatctggatttacaatagaaccgccaatccccatc
gaaacactacccattgataggtaagcagtgtctctcatcaagccagttgcaagagctgca
cgcgcataacgtaaaagtttttctttgacatcttctggaatatctgtatcattagcttcc
tgaacatctctaccataaatcccaaaggctggaatccctttttgagcatgtgaagctagt
acagctgcaagatagacagctcctgggcgttctgtcccattaaatccccaaatagcatga
ggaatatctggagacatatccatagtttcactaccataacaccagcatggtgtaactgta
attgttgcgcaaacatttgattttttgaacaactcatgggaagctgcagcctctggaaca
cgaccaatggtagatggagaaatcacacattccacaggttccccatctggatatttcaat
gtgcttgaaatcaa
>6492-03_96/6492-03_96_SP2191_1_359
tattcgtcgatacaaaataactgcataaactggaaaaactaaaacaaaagtcatataggc
atgactcaacaaggtcaagccaatcaactcaggtaaaatatttaaaaagtaattagggtg
ttttactgtcctaaacaagatatgatctacatatttgtgattattgacaagcataagctt
cactgtccaaatatctcccaacaagtgaatcaccaacatcaacatcagcatagaaaaaat
aagcaagaccaaaccaaccatgcccatgccatcaaaaattgtcttgtgcaccattgcctc
aaccaagcaagagagataaaaaacaatatgagccaacgttaatcgttttgtattctcaa
>6492-03_96/6492-03_96_SP2194_1_622
aaagaggagaacggaatagggtttattgcgaaccttctctgtcaactccccaccttcttc
gtaacccacatagcctggaggagctccatttagacggctggctgcgaatttctccatata
ctcactcatatcaaagcggataagggctgattcgtcatcaaagagaacttctgccaaagc
cttggccaactcggtcttaccgacacctgtgggtcctaggaacataaaggaaccgatcgg
acgcttgtgactgcgaattcctgactgattacggcgaatcgcacgactaatacttgaaac
agcttgatcttgaccgataacccgtttatggagttctgcttcaagatttagatatttctt
agcgtcagtctgagtcagcttttgaactgggattcctgacaagcgactcaaggtggtcaa
aatatcagactctgtcaccaagtctttgtagacaggtacttcctcttcttttgagattag
ctgggctgcctgtttccacttgccatccatcagggccttgtcagctggactcaaatctga
atcgtctgcttttacatgctttgccttattttgcactgttgctgctgcttcgtccaagag
gtcgatagcagagtctggcaag
>6492-03_96/6492-03_96_SP2198_1_484
agttctgcctctttgttgtctttagaagcagttccttgaccacaggccacaagcacaaca
gctacaagagctgttacaagcgttaaaaacactttccatgttttcttcattttgatttcc
tcttttctttttcaaaaacgctctattttaagtacgtttccatttaataacatatttttc
actaatatcgaccagtttcatacccaaaagactgataatcgacaccagaataataatggc
gaacatggtatcatagtgaaacagttttttagactgaatcatataaacaccaagaccttc
aaaacctcccaaccactcagataccacagttgtgataaaggcgtaggagacactgaccct
cagacctgcataaaagtaaggcaggctaaccgggattttaaaatgccacaggatttgcca
aggcttggcccgcatcagactaaacaaagtcagcatatccttgtcgcaatgcctaaaacc
gtcc
