# Supplementary material for: Sequence Analysis of 96 Genomic Regions Identifies Distinct Evolutionary Lineages within CC156, the Largest Streptococcus pneumoniae Clonal Complex in the MLST Database
Source: PLoS One. 2013 Apr 12;8(4):e61003. doi: 10.1371/journal.pone.0061003 (PMC3625235; doi:10.1371/journal.pone.0061003)
Supplement: File S1 — Nucleotide sequences of the 96 loci of the 66 strains analyzed in this study. (TGZ) [file pone.0061003.s009.gz › 6BGREECE22.mfa]

>6BGREECE22_SequenzeTagliate/6BGREECE22_SP0034.fasta
TTAGAGAGTTGTTTGAGAGGGGTAAAGAAACTACTAGACACACCGAGAGAGGTCAGAAGG
GTGGTTAGGAGCGATGCAAGGATGAAGTAAAGGATAAAAAGTGGGAAGACTTTTTTCAGT
TGTAAGCCTTGCTTATTTTTTTGCTCGCGACTTTGCCAGTAGGAGAGAAAGAGAGTGATG
GGGATGATAGCTAGGGTGCGCGTGAGTTTGACAATGGTTGCAGATTCGAGGGTATTGGTC
TGGTAGAGACTGTCCCAAGCGCTAGCTGTGGCGGTTACAGAGGAAGTATCATTGACCGCA
GTTCCTGCAAAGAGGGCGAAGCCGTCATTGGATAGATGAAGCCAGGTGCCGAGGGTTGGA
AAGATGAGCGCAGCCAAGACATTGAAGAAAAAGATAACGGAGATGGCTTGGGCTACTTCC
TTTTCCTTAGCATGGATAACAGGCGCTGTCGCTGCAATGGCAGAACCCCCACAGATAGAA
GAACCTACTCCAATCAAGGTAGCCAGTTTTGTATCCAGGGCAAAGAAGCGCTGGAAGAGG
TAGGCAACAATCAAGGCTATTGAAATGGTGGAAAGGATGACAGGGAGTGAAGATTGCCCA
ACTGCGAAGACTTGAGAGATATTGAGACCAAAACCAAGTAAGATAACGGCATACTGGAGC
AATTTCTTGGAACTAAAGGTCAATCCAGCATCCAGTTGTTTATGAG
>6BGREECE22_SequenzeTagliate/6BGREECE22_SP0037.fasta
TTTCGCTCAAGCCTGGAATCAAGCAAGAGCTACGCCAATTTATGGATCAACTATATGAAG
AGTACGTTGGGATTCACCTAAAATCAAAGAAATTTATTGATTCCCTAGCAGACTGGGGAC
AATTACTAAAAGAGGAAAAGAAATGAAAAAAATCGCAGTAGATGCCATGGGGGGCGATTA
CGCACCTCAGGCCATTGTTGAGGGTGTCAATCAAGCCCTATCTGACTTTTCAGATATCGA
GGTTCAACTTTACGGAGATGAAGCTAAAATCAAGCAATATCTGACAGCGACAGAGCGCGT
CAGCATTATCCATACGGATGAGAAGATTGATTCGGATGATGAACCTACGAGAGCTATTAG
GAATAAGAAAAATGCCAGTATGGTATTGGCAGCCAAGGCTGTCAAAGATGGTGAAGCAGA
CGCTGTCCTTTCGGCTGGGAATACAGGTGCCTTGTTGGCTGCTGGATTCTTCATCGTGGG
TCGTATCAAGAATA
>6BGREECE22_SequenzeTagliate/6BGREECE22_SP0057.fasta
TAATTAGCACGGAAGTAGTCTTTGTTGTGGTCTGCAAAGGCAGTCATGAGTTCAAAGATT
TCCTCTTCCTTGTACTCAGCGCTTGGTCTATCTGCCCAGATTGAAAGCATACTTCCGACT
GTTGGAAGATCTACTTCAGGATATTTGGTAGAAGCTAGTTGATTGAATGGTGTTTTTCCA
GTATTCTCAATAGCTTTCTTGAGGAAACCACCACCATCTTCTGGTTTTTGACCAAGAATG
TAGTACCAGTCACCGTTGGTATTCAAGAATTTATAGCCTTTGCTTGCTAGGTATTGAGGT
GATGCGAGGTTATATCCCCACCAGCCTTTAGACCAGTAAGAAATCAAGACATCTTTGTCA
AACTGAACATCGTCCTTGTCTTCATAGTAGAAGCCATCGTTGAAGGCCATTGGTT
>6BGREECE22_SequenzeTagliate/6BGREECE22_SP0120.fasta
CATCAGTTGCGTGCGACTTTGGAAACCAAGAAAATCTCAGGTCTCTTCACTGCTGGTCAG
ACAAATGGAACATCAGGTTACGAAGAAGCTGCTGGCCAAGGGATTATCGCGGGTATCAAT
GCGGCTCTGAAAATCCAAGGCAAGCCTGAATTGATTTTGAAGCGCAGTGACGGTTACATT
GGGGTCATGATCGACGACTTGGTGACCAAGGGAACCATTGAACCTTACCGTCTCTTGACC
AGTCGTGCTGAATACCGTCTCATTCTTCGTCATGACAATGCTGATATGCGCTTGACTGAG
ATGGGCCGCGAGATTGGCCTTGTGGATGATGAACGCTGGGCTCGTTTTGAAATCAAGAAA
AATCAATTTGATAATGAGATGAAACGCCTAGACAGTATCAAACTCAAGCCAGTCAAGGAA
ACCAATGCCAAGGTTGAGGAGATGGGCTTCAAGCCGTTGACAGATGCGGTGACAGCCAAG
GAATTCCTTCGCCGTCCAGAAGTTTCTTACC
>6BGREECE22_SequenzeTagliate/6BGREECE22_SP0127.fasta
TTTCTCTGGCTATTTTAGAGGACAAGCAGGTTCTTGCTGAGACGACGATTAATATCAAGA
AAAATCACAGTATTACCCTCATGCCAGCCATTGATTTTTTGATGGAGAGTTTGGACTGGA
CGCCCAAGGATTTGGACCGAATCGTGGTGGCGGAAGGGCCAGGTAGCTACACAGGCTTGC
GAATCGCGGTAGCCACTGCCAAGACCTTGACTCATACTCTGAACATTGAGTTAGTTGGTA
TGTCTAGCCTCTTGGCTCTGGTGCCATATCAACAAGAAGGCTTGTTCGTTCCTTTGATGG
ATGCGCGTCGCAACAATGTTTATGCAGGATTTTATGAAAATGCTAAACCTGTCATGCCAG
AAGCGCACCTATCTTTTGAAGAGGTGCTAGAAAAAGTCAAGGGTGCTAGTCAGGTAACCT
TTGTCGGAGAAGTTGCCCCCTTTGTGGAGCAGATTCAAGAACACTTGCCAAGGACTAATT
ATAAAGAAACCTTGCCTAATGCAGCCAATCTTGCTCTTTTAGCTTGGGACAAGGAAGCAG
ACTCCTTGCATGATTTTGTGCCGAACTACCTCAAGCGTGTCGAAGCTGAGGAAAATTGGC
TCAAGAATCACACCGAGTCTGGTGAGTCCTACATTAAACGCCTATGATAGAAATCAAGCG
AATTCAACAACAGCCTGACCTAGCTCAAGCCATCTACGCTGTTATGGCA
>6BGREECE22_SequenzeTagliate/6BGREECE22_SP0128.fasta
TTTGAAGCAGAAGTCCTGCAAATCGCTGTCAAAGGAGCTTATCAGGGTCAGGGAATTGCG
TCAGCCTTGTTTGCTCAATTGCCGACAGATAAGGAGATTTTCCTCGAAGTCAGAAAGTCA
AATCAACGAGCGCAAGCATTTTACAAGAAAGAAAAAATGGCGGTCATCGCTGATCGAAAG
GCCTACTACCATGACCCAGTCGAGGACGCCATTATCATGA
>6BGREECE22_SequenzeTagliate/6BGREECE22_SP0145.fasta
TGGCGATTTTACTCATTACGATTTCAGAAACCCTGCCCCAAATTTTACAAATCTTTCTGG
GAGTTTTGGCAGATTTTCAACATCATCGTGTCTTGAAATACACAGTCATTAGTTTTGCAA
AATTTTTGCTTTACTCTATCGTTTCTTTATCACTTTCAGGGCAGTCTTTCTCCTTGTTGC
TAGTAGCATTTATTTGTCTGCTTAACCTCTTGTCTGACACATTGAGTTACTTTTCAGGAG
CCATGCTCACTCCGATTTTCATTAGAATTATTGGGCAAGACCATCTGGCAGAAGCTATTG
GCTTTAAACAGTCAACTGTTAGTTTAGTGAAAACAATCAGTAATATCCTAGGAGGAGTCT
TACTAGGCATTCTATCCATCCAGTTTATTTCCTTACTGAACGCTCTTACCTTTTTAATCG
CATTTTTAGGTATCCTCTTCAT
>6BGREECE22_SequenzeTagliate/6BGREECE22_SP0155.fasta
AACCAGCAGGAAATAGTTTTGCCATTCCGGTGTCAGATCCAGTGTCAGATCAAGACTTAG
GAGTGATTTACATCTCCTTGGATCCTGCTGTTTTATACCATGCCATTGATAATACTAGAG
GTCATACTCCGATGGCAGTAACAGTGACCTCACCTTTTGATACGGAGATTTTTCATATTG
GTGAGACAGTTGATAAGGAGAGTGAAAATTGGCTAGTTGGCTTAACTTCTCATGGTTATC
AGGTTCAGGTGGCAGTTCCCAAAAACTTTGTTTTACAAGGAACGGTGACCAGCTCTGCTT
TGATTGTGGGCTTGAGCCTTCTCTTTATTGTCATTCTTTATCTGACTTTGAGGCAGACCT
TTGCTAATTATCAAAAGCAGGTAGTGGATTTGGTGGATTCCATCCAAGCTATTGCCCAAG
GACAAGAAGGTCTTCGCATTGATACGCTTGAAAAGGATCAGGAATTGCTCCTAATCGCGG
AGACGACCAATGATATGTTGGATCGATTGGAAAAGAATATCCATGATATTTACCAGTTAG
AACTCAGTCAAAAAGATGCCAATATGCGGGCCTTGCAGGCGCAAATCAACCCTCACTTCA
TGTATAATACGCTGGAGTTCTTGCGTATGTACGCAGTCATGCAGAGTCAAGATGAGTTGG
CAG
>6BGREECE22_SequenzeTagliate/6BGREECE22_SP0180.fasta
CCAGCTAAAACACCCTTATCTGAGAAATTAGCCAAAGATCTCAAAAAACGAGGCTTCAAG
TTCACAGGCCCAGTCGCCGTATTGTCTTTTCTACAGGCTGCAGGGCTAGTTGATGACCAC
GAGAATGATTGTGAGTGGAAAGGTCTTAAATGATGTCTAACAAAAATAAGGGAATTCTGA
TTTTTGCGATTCTCTATACAGTCCTCTTTGTGTTTGATGGCGTTAAATTGCTGGCTTCTT
TAATGCCATCTGTCATTGCAAATTATC
>6BGREECE22_SequenzeTagliate/6BGREECE22_SP0181.fasta
CCTTTTCTATTATTTATGTGAAAGAAAAAGAGAATATCTACTATCCCCTACTTGTTCACA
TGTTAAGCAACAGCCTCTCCTTAATCATTTTAGCTATCAGTATAGTAAAATGAAATGAGA
ACAGGACAAATCGATTTCTAACAATGTTTTAGAAGTAGAGGTGTACTATTCTAGTTTCAA
TATACTGTAATATGTGATGAAAATGCCAG
>6BGREECE22_SequenzeTagliate/6BGREECE22_SP0205.fasta
TGGTGACCTGTAGCGTGAATAATCCTGCTAGCAGAGCAGTCATTCTAGCAAATGGTGGAA
TATTTGAGGATGCTCGCAATGGAGTCGAGCGTTATTGGATAGAGGTAGCGAATGAATAAT
CCAAAACCACAAGAATGGAAAAGCGAGGAACTTAGTCAAGGTCGTATCATTGACTACAAG
GCCTTTAACTTTGTGGACGGAGAAGGCGTGCGCAACTCTCTCTATGTAGCAGGTTGCATG
TTTCACTGCGAGGGGTGTTATAATGTAGCGACCTGGTCCTTCAATGCAGGCATTCCCTAT
ACAGCTGAGTTGGAAGAACAGATTATGGCAGATCTTGCCCAGCCTTATGTTCAGGGGTTA
ACCTTACTAGGAGGGGAGCCTTTTCTTAATACTGGCATTCTCTTGCCACTTGTTAAGCGG
ATTCGGAAGGAATTGCCAGACAAGGACATCTGGTCCTGGACGGGCTACACTTGGGAAGAA
ATGATGTTGGAAACTCCAGATAAACTGGAACTCTTGTCACTGATTGACATTCTTGTCGAT
GGAAGATATGATCGAACTAAGAGAAATCTTATGCTCCAGTTTCGAGGTTCGTCCAACCAA
CGAATTATCGATGTGCAAAAATCGCTCAAAAGTGGGCAAGTAGTGATTTGGGACAAGCTC
AATGACGGAAAAGAAAGCTATGAACAGGTGAAGAGAGAATGAAGAAAAAAGACTTAGTA
>6BGREECE22_SequenzeTagliate/6BGREECE22_SP0250.fasta
GCATTTGTAATTTTCTTATCTTCTATGATTGTATATATTTTAGCGAAGTCATTGACTAAT
GGCGGAACATTTATAGAAATGATTTATTCTGCTATTCAAGTTCCGTTGCAAGGTTTAACT
GGATCTTTGTATGGTGCTATTGGAATTGCATTCTTTATATCATTTTTGTGGTGGTTTGGT
GTTCATGGGCAATCGGTAGTAAATGGAGTAGTGACAGCTCTGCTTTTATCTAATCTTGAT
GCTAATAAAGCTATGTTAGCCTCTGGTAATCTATCATTAGAAAATGGTGCACATATTGTT
ACTCAACAATTTTTAGATTCATTTTTAATTCTATCAGGTTCAGGGATTACGTTTGGTCTT
GTAGTTGCCATGCTTTTTGCAGCAAAATCAAAACAATACCAAACCTTAGGAAAAGTTGCA
GCTTTTCCAGCAATATT
>6BGREECE22_SequenzeTagliate/6BGREECE22_SP0266.fasta
TTGACTTGTCAGATATCGGTAAGGGAACTTACCCTTACTACATGCTCAAGGAAATTGACG
AGCAACCAACTGTTATGCGGAAACTCATCCAAGCCTACACAGATGAGGCTGGTCAAGTTG
TCGTAGACCCAGATATCATTAAGGCTGTTCAAGACGCAGACCGCATCTACATCCTTGCAG
CTGGAACATCTTACCATGCAGGATTTGCTTCTAAGAAAATGTTGGAAGAATTGACAGATA
CACCAGTTGAACTTGGCATCTCATCTGAGTGGGGCTACGGTATGCCACTTCTCAGCAAGA
AACCACTCTTCATCTTTATCAGCCAATCTGGTGAAACAGCGGATAGTCGTCAAGTTTTGG
TCAAGGCTAATGAAATGGGAATTCCAAGCTTAACAGTGACAAACGTTCCAGGTTCAACCC
TCTCACGTGAAGCCAACTATACCATGCTCCTTCACGCAGGTCCTGAAATTGCCGTGGCAT
CA
>6BGREECE22_SequenzeTagliate/6BGREECE22_SP0278.fasta
GCTGATCGTACAATTCTTCTATCGACAGCACTCTTGTCAGGTGCTATTGCTTTAGCAGGA
ATCTTTTCTGCTTTGAAAGAAAAATAAAAATAGAAAAGAGAAAACAGGATGGTTTTACCA
AATTTTAAAGAAAATCTAGAAAAATATGCGAAATTGTTGGTTGCGAACGGAATTAACGTG
CAACCTGGTCACACTTTGGCTCTCTCTATTGATGTGGAGCAACGTGAATTGGCACATCTA
ATCGTGAAAGAAGCTTATGCCTTGGGTGCGCATGAGGTCATCGTTCAGTGGACAGATGAT
GTGATTAACCGTGAGAAATTCCTCCATGCCCCGATGGAGCGTTTGGACAATGTGCCAGAA
TACAAGATTGCTGAGATGAACTATCTCTTGGAGAACAAGGCTAGCCGTCTTGGAGTTCGT
TCATCTGATCCAGGTGCCTTGAACGGAGTGGACGCTGACAAGCTTTCAGCTTCTGCTAAA
GCTATGGGACTTGCCATGAAGCCAATGCGAATCGCAACTCAATCTAACAAAGTTAGCTGG
ACTGTAGCAGCTGCAGCAGGACTTGAGTGGGCTAAGAAAGTCTTCCCAAATGCTGCGAGC
GACGAAGAAGCAGTTGATTTCCTTTGGGACCAAATTTTCAAAACTTGCCGTGTCTA
>6BGREECE22_SequenzeTagliate/6BGREECE22_SP0334.fasta
TGTCAAGTATTTTTGACATATTTTTTGAAGAAATAGTAGTCTCCTTGTCCTATTTGTCTG
ACAAGTGCAAGCTGGTCGGATTTGTGGTAAAATAGATAAGATATGACAAAAGAATTTCAT
CATGTAACGGTCTTACTCCACGAAACGATTGATATGCTTGACGTAAAACCTGACGGTATC
TACGTTGATGCGACTTTGGGTGGAGCAGGCCATAGCGAGTATTTATTAAGTAAATTAAGT
GAAAAAGGCCATCTCTATGCCTTTGACCAGGATCAGAATGCCATTGACAATGCGCAAAAA
CGCTTGGCACCTTACATTGAGAAGGGAGTGGTGACCTTTATCAAGGATAACTTCCGTCAT
TTACAGGCACGTTTGCGCGAAGCTGGTGTTCAGGAAATTGATGGAATTTGTTATGACTTG
GGAGTGTCTAGTCCTCAATTGGACCAGCGTGAGCGTGGTTTTTCTTATAAAAAGGATGCG
CCACTGGACATGCGGATGAATCAGGATGCTAGTCTGACAGCCTATGAAGTGGTTAATCAT
TATGACTATCATGATTTGGTTCGTATTTTCTTCAAATACGGTGAGGATAAATTCTCTAAA
CAGATTGCGCGTAAGATTGAGCAAGCGCGTGAAGTGAAGCCGATTGAGACAACGACTGAG
TTAGCAGAGATTATCAAGTTGGTCAAACCTGCCAAGGAACTCAAGAAGAAGGGTCATCCT
GCTAAGCAGATTTTCCAGGCTATTCGAATTGAAGTCAATGATGAACTGGGGGCGGCAGAT
GAGTCCATCCAGCAGGCTATGGATATGTTGGCTCTGGATGGTAGAATTTCAGTGATTACC
TTTCATT
>6BGREECE22_SequenzeTagliate/6BGREECE22_SP0337.fasta
AATAATGTGGGAATGATTTTGTTCATCTTGGTCTTGTATGGCTTGGTCGGATTTTTAGAT
GACTTTCTCAAGGTCTTTCGTAAAATCAATGAGGGGCTTAATCCTAAGCAAAAATTAGCT
CTTCAGCTTCTAGGTGGAGTTATCTTCTATCTTTTCTATGAGCGCGGTGGCGATATGCTT
TCTGTCTTTGGTTATCAAGTGCATCTAGGGATTTTCTATATTGTTTTCGCTCTTTTCTGG
CTAGTCGGTTTTTCAAACGCAGTAAACTTGACAGACGGTGTTGACGGTTTAGCTAGTATT
TCCGTTGTGATTAGTTTGTCTGCCTATGGAGTTATTGCCTATGTGCAAGGTCAGATGGAT
ATTCTTCTAGTGATTCTGGCCATGATTGGTGGTTTGCTCAGTTTCTTCATCTTTAACCAT
AAGCCTGCTAAGATCTTTATGGGTGATGTGGGAAGTTTGGCTTTAGGTGGAATGCTGGCA
GCT
>6BGREECE22_SequenzeTagliate/6BGREECE22_SP0368.fasta
TCAGTCAGGCCGATGATGATATCAGTGTGGAAGAAGCGCGTGCAGAGATTGCCAAGATTG
AAGCCTTGAAGAATGCTTTGGTTCAGAAGAAAACGGCTTTGGTAGCAGATGACTTTGAAA
GTTTGGATGCGCCAGCTCAACCAGGTGAAGGTCTTGAGAATGCCTTTGATGGCAATGTGT
CTAGTCTATGGCATACATCTTGGAATGGTGGAGATGTAGGCAAGCCTGCAACCATGGTCT
TGAAAGAACCAACTGAAATCACTGGACTTCGTTATGTTCCACGTGGATCAGGTTCAAATG
GTAACTTGCGTGATGTGAAACTTGTTGTGACAGATGAGTCTGGCAAGGAGCATACCTTTA
CTGCAACTGATTGGCCAGATAACAATAAGCCAAAAGACATTGACTTTGGTAAGACAATTA
AGGTTAAGAAAATTGTCCTTACAGGTACTAAGACTTACGGAGATGGTGGCGATAAATACC
AATCTGCAGCGGAACTTATCTTTACTCGTCCACAGGTAGCAGAAACACCTCTTGACTTGT
CAG
>6BGREECE22_SequenzeTagliate/6BGREECE22_SP0383.fasta
GCTGACTAGCGCTGTCTTGCTCAAGCGAGGAGACAATGGTTCCATGGGCGACCTTGCCTG
TATTGTGGCAGAGGATTTGGTTCTCTACCAGTCATTTGATCGCCAGAAGGTGGCTGCTTG
GTTAGAAGAAGAAAACTTGGCGACAGTTCTGGAGCGTGATTGGGGATTTTTTATCTCACA
AGTGAAACCAACTTTAGAATGTGATTTCTTAGTGGGATGGACCAAGGAAGTGGCTGTATC
GAGTCACATGGTCCAGCAAATCAAGCAAAATATCAATCAAAATTTTTTAAGTTCCTCAAA
AGAAACGGTGGTTTCTTTGGTCGAAGCCTTGGAGCAGGGGAAAGCCGAAAAAGTTATCGA
GCAAGTAGAAGTAGCCAGCAAGCTTTTAGAAGGCTTGAGTACAGATATTTACACGCCTTT
GCTTAGACAGTTGAAAGAAGCCAGTCAAGATTTGCAGGCCGTTGCCAAGAGTAGTGGTGC
TGGTGGTGGTGACTGTGGCATCGCCCTGAGTTTTGATGCGCAATCAACCGAAACCTTAAA
AAATCGTTGGGCCGATCTGGGGATTGAGCTCTTATATCAAGAAAGGATAGGACATGACGA
CAAATCGTAAGGACGAGCATATCCTCTATGCCCTTGAGCAGAAAAGTTCCTATAATAGCT
TTGATGAGGTGGAGCTGATTCATTCTT
>6BGREECE22_SequenzeTagliate/6BGREECE22_SP0386.fasta
GGAGTTGTTTGCGGCCCACATGATTTTATCGGGTATCAGTCAGCAGGCTTTGAAATTGGA
TAGAGAAAAGATGCAGATCCAGTTGCAGAGTGTCACAGCTATTTTAGAAACTGCCCAGAA
GGATTTGCGGGTTTTGCTCTTGCATTTGCGACCAGTTGAACTGGAGCAGAAGAGCTTGAT
AGAAGGGATTCAGATTCTCTTAAAAGAGCTTGAGGACAAGAGTGATCTTAGGGTTAGTCT
CAAGCAGAATATGACGAAATTGCCTAAGAAAATCGAGGAGCATATCTTCCGTATCCTGCA
AGAGTTGATTAGCAATACGCTCCGCCATGCCCAGGCATCTTGCCTAGATGTCTACCTCTA
TCAGACAGATGTTGAATTGCAACTGAAGGTGGTGGACAATGGGATTGGTTTCCGGTTAGG
GAGCTTAGACGACTTGAGTTATGGACTGCGAAATATCAAGGAGAGGGTTGAAGATATGGC
TGGAACAGTTCAACTCTTGACAGCTCCCAAGCAAGGGCTGGCAGTTGATATCCGTATTCC
CCTGTTAGATAAGGAATGATAAAGGAGTAAAGATGAAAATTTTACTAGTAGATGACCATG
AAATGGTCCGTTTGGGTTTGAAAAGCTAC
>6BGREECE22_SequenzeTagliate/6BGREECE22_SP0436.fasta
TCTTAACGTCAGAAATGCCAGCATACTGGATAACTTCCTTGAGTGCTGTCAGATAAGCAT
AGGCCTCCTCTGGCGAACGCATATCGGCTTCAGATACAATCTCAATCAAAGGTACCCCTT
GGCGGTTAAGGTCAACGTAAGAGTAGCCGTCTGTACCGTGGGTGTTTTTACCAGCGTCTT
CCTCTAAGTGGGCGCGTTCGATACCAATTTTCTTGGTCGTACCGTCTTCTAGCTCGACTT
CAATCCAGCCGTTATAACCGATTGGCTCATCAAACTGAGAAATTTGGTAGGCTTTGGGAT
TATCAGGGTAGAAGTAGTTCTTGCGGTCAAAGTGCATTTTTTTGTGGATGTCCATGTTGA
GGGCAAGAGCAGCCTTGATACCGGCATCAACAACCCCTTTATTGAGAACTGGCAGAACTC
CTGGGAAAGACCAGTCAATCACGTTAGTGTTGGCATTTTGATCATTTCCGAAGTGGGCAG
AAGTAGGTGAGAAGATTTTTGAATTGGTGTTGAGCTCTACGTGGACTTCAAGTCCGATGA
CTGTTTCAAAGTTCATTAGTTGTCACCTCCAAAAATCACGGGTTGTTGTTTGTGGTAGTC
TGTTGTTGCTTCAAAAGCAGCAGCAGCTTGGTAAATGGTTTCCT
>6BGREECE22_SequenzeTagliate/6BGREECE22_SP0439.fasta
TGCTGGGAGCTGTTGGTCAACTCCAGTTTGAAGTCTTTAAACACCGTATGGAAGGCGAAT
ACAATGCGGAAGTGGTCATGAGCCCAATGGGTAAAAAGACCGTTCGTTGGATCAAGCCTG
AGGACTTGGATGAACGGATGTCGTCAAGTCGCAATATCTTAGCCAAAGACCGTTTTGACC
AACCAGTCTTTCTCTTTGAAAATGACTTTGCCCTCCGCTGGTTTGCGGACAAGTATCCAG
ACGTAGAGTTAGA
>6BGREECE22_SequenzeTagliate/6BGREECE22_SP0483.fasta
TTGTCAGGTGGACAAAAGCAGCGAGTCAGTCTAGCTGGTGTCTTGATTGATGAAAGTCCG
ATTCTCTTGTTTGATGAGCCACTCGCCAATCTAGATCCCAAGTCAGGTCAGGATATTATC
GAATTGATTGACCAGATTCATAAGGAAGAGGGGACGACGACTCTGATTATCGAGCACCGT
TTGGAGGACGTTCTGCATCGCCCTGTGGATCGGATTATCTTGATAAACGATGGTCGTATC
CTTTTTAATGGGAGCCCTGACCAGTTGCTTGCGACTGATTTATTGACTCAAAATGGAATT
CGAGAACCCCTTTATCTAACGACTCTCCGTCAATTAGGTGTGGACTTAGTCAAGGAAGAA
CAGTTAGCGAATCTGGATAACATGTCTATCTCAAAAGGTCAGGTTCAGCTGCAGAATGAA
CTGGCAAAAGAAACTCCAGAATTGCAGTCACTCTTTAAATTAGAGGACGTGTCTTTCTCT
TATGATGATAGACCGATTTTAAAATCCCTACATTTAGATATTAAAAAGGGTGAAAAGATT
GCTATTGTCGGAAAAAATGGAGCAGGGAAATCAACTCTAGCCAAGGCTATAAGTAGCTTT
ATTCAGACGGAAGGACGCTATCTTTGGGAAAAACAGGATATAAAAGGCGATTCTGTTGCA
GAGCGG
>6BGREECE22_SequenzeTagliate/6BGREECE22_SP0526.fasta
CCTTTTTCTTGGAGAAGAAGGTCAATACGCTGTCAAGTATGCCAGACGTCGCTATAGAGA
AATTCGTCAAAAATGGTTGAAAGAAGGAGAGTAAGAAGATGAGAATATTTGTTTTAGAAG
ATGATTTTTCCCAACAGACTAGAATTGAAACGACGATTGAGAAACTCTTGAAGGAACATC
ATATCACTCTGAGTTCTTTTGAAGTTTTTGGTAAGCCAGATCAATTGCTGGCAGAGGTGC
ATGAGAAGGGGGCCCATCAGCTATTCTTTTTGGATATTGAGATTCGAAATGAGGAGATGA
AGGGTCTGGAAGTGGCTAGAAAGATTCGGGATCGGGATCCGTATGCCCTGATTGTCTTTG
TGACGACTCACTCGGAGTTTATGCCCCTGTCCTTTCGCTACCAAGTGTCTGCTCTGGATT
ATATTGATAAGGCCCTTTCGGCAGAGGAGTTTGAATCTCGTATCGAGACAGCCCTCCTCT
ATGCCAATGGTCAAGACAGTAAAAGTCTAGCGGAAGATTGCTTTTACTTTAAATCAAAAT
TTG
>6BGREECE22_SequenzeTagliate/6BGREECE22_SP0558.fasta
TTTGCTACGTGCTGGTGGTATAACAATTGCCAAACAGGTAATGAAAACAGTGCCTAATAA
AGCTTTAACAAAGACGCTTTGGTACCCTATTTTGAAAAAAGTCTTAAAAATATTTGGTGT
GAATCTTACCAAGGGAGGGTTGGCCAAAGGAATGGGGAAATTTATTCCTATCTTGGGTGG
TATCATTTCAGGTGGTTTAACCTTTGCAACTATGAAACCAATGGGGGAAAGCTTGCAGAA
AGAATTATCCAAGCTAGTCAACTATAGTGAAGTTCAATATCAAGAAGATGTTGAAACAAT
CCGAAAAGAGGCTGAAATCATCGAAGGAGAGTAATATGGGACTCATAAAAACTCTAGCTA
AAATTTATGGTAATTACTTTTTGACCGTGCAAGGTGTAAA
>6BGREECE22_SequenzeTagliate/6BGREECE22_SP0562.fasta
CCCCTTGCCAATCCCTTAATGCGCAATACAGTTGGTCGTAAAGTATCACTTAAACAGGGT
TCTAAGCTAGCAGGAACTCCTATGGACAAGATTGTACGCACACTGGAAGCGAATGGCTAC
GAAGTGATTGGATTAGACTAATGACAGATGAACGGATTCATGTCCTACGGGATATTTTGT
TAGAATTGCACAATGGCGCCTCTCCTGAGTCGGTTCAAGATCGCTTTGATGCGACCTTTA
CGGGCGTGTCAGCCATCGAGATTTCCCTTATGGAGCACGAGCTGATGAACTCGGATTCGG
GCGTCACTTTTGAAGATGTTATGGAACTCTGTGATGTCCATGCCAATCTTTTTAAAAATG
CTATCAAAGGTGTCGAAGTTTCAGATACTGAGCATCCAGGTCACCCAGTTCGTGTCTTCA
AAGAAGAAAATCTGGCTCTCCGTGCGGCCTTGATTCGCATTCGTAGATTGTTAGATACCT
ATGAGTCTATGGAAGACGAGGAAATGCTGGCGGAGATGCGTAAGGGTTTGGTGCGTCAGA
TGGGACTTGTGGGTCAATTTGACATCCATTACCAACGTAAGGAAGAACTCTTCTTTCCT
>6BGREECE22_SequenzeTagliate/6BGREECE22_SP0581.fasta
GACAAGCCAGTAGCCCTTGCAGGTGTCATGGGTGGTCAAGCAACAGAAATCTCTGAAAAA
TCTAGTCGTGTTGTCCTTGAAGCTGCTGTTTTCAATGGCAAATCTATCCGTAAGACAAGT
GGTCGCCTGAACCTTCGTTCTGAGTCATCTTCTCGCTTTGAAAAAGGAATTAATGTGGCA
ACAGTTAATGAAGCCCTTGATGCGGCAGCTAGCCTGATTGCGGAACTTGCAGGTGCGACG
GTGCGTAAGGGCATCGTTTCAGCGGGTGAGCTTGATACTTCAGATGTAGAAGTTTCTTCA
ACCCTTGCTGATGTTAACCGTGTCCTCGGAACTGAGCTGTCTTATGCTGATGTAGAAGAC
GTCTTCCGTCGTCTTGGCTTTGGTCTTTCTGGAAATGCAGACAGCTTTACAGTCAGAGTC
CCACGTCGTCGTTGGGATATCACAATCGAAGCTGACCTCTTTGAAGAAATTGCTCGTATC
TATGGTTATGACCGCTTGCCAACTAGTCTACCAAAAGACGATGGTACAGCAGGTGAATTG
ACAGCCACACAAAAACTCCGCCGTCAAGTTCGTACTATTGCTGAAGGAGCAGGTTTGACA
GAAA
>6BGREECE22_SequenzeTagliate/6BGREECE22_SP0582.fasta
GTTGTGCTTCTATTTGATTAGCGACGTTCCAAGTTACTAATTTTAAGGTTTTAGTCTTAT
TTGATGCAGAAGAAAGGGTTTTATCTGTTCCGAATAATAGTAATATGAGCGATAGTAAGA
GCAAAATGCCAGAGTAAAACCGTATTTGTTTATTTTTCTTGTAAAAAGATAGGAAAAAAA
ATAAGAAACTTAAAATAGCAGCCATAGTTGCAGTAGCTAAGGGGAAGGCATAAATCTGTG
CCAAGATAGGTTGGGTAGATAGCCAAATGTTAAGATTAGAAGATGGGAAAAAAGAATAAG
TTATGATAGGGATAGAAAAGAGAATGACCGAAAGGGCAGAGAGAAATGTTTTAATCATTG
TGTGAGTACCTCAATTTGCAATGGTTGCTCGGAGCTAATGTGACTTTGTGACTTTACTTG
ATTGATAT
>6BGREECE22_SequenzeTagliate/6BGREECE22_SP0614.fasta
CAAGTATTGGATATGGAGTGGGGGATGAATGTCCTCTACCCTGATGCCAATCGAGTGGAA
GAACCAGAGTGTGAAGATATTCCCGTCTTGTACCTTTTGCACGGGATGTCTGGAAATCAT
AATAGTTGGCTTAAGCGGACCAATGTAGAACGCTTGCTTCGAGGAACTAATCTCATCGTT
GTTATGCCCAATACCAGCAATGGTTGGTACACCGATACCCAGTATGGTTTTGACTACTAC
ACGGCTCTAGCAGAGGAATTGCCACAGGTTCTGAAACGCTTCTTCCCTAATATGACTAGC
AAGCGTGAAAAGACCTTTATAGCTGGTCTTTCTATGGGAGGCTACGGCTGTTTCAAACTG
GCTCTTGCGACAAATCGTTTTTCTCATGCAGCTAGTTTTTCAGGTGCCCTCAGCTTTCAA
AACTTTTCTCCTGAAAGTCAAAATCTGGGAAGTCCAGCCTACTGGAGAGGTGTTTTTGGA
GAGATTAGAGACTGGACAACTAGTCCCTATTCTCTTGAAAGTCTGGCTAAAAAATCGGAT
AAAAAGACCAAACTTTGGGCGTGGTGTGGCGAACAGGATTTCTTGTACGAAGCCAATAAT
CTCGCA
>6BGREECE22_SequenzeTagliate/6BGREECE22_SP0618.fasta
GATGTCTTTGGCTACTATGTGGATAAGGGCTGGATGTGTGTGCAGGTTTTCTTTGTCCGT
CAGGGTAAGCTTATCGAGCGCGATGTCAATCTCTTCCCCTACTTCAATGATCCAGATGAG
GATTTTTTGACCTATGTAGGACAATTCTATCAAGAAAAATCTCATCTAGTTCCCAATGAG
GTACTGATTCCGCAGGATATTGACGAAGAGGCTGTCAAGGCCTTGGTGGATTCCAAGATT
CTTAAGCCTCAACGTGGAGAGAAAAAACAACTGGTCAATCTAGCCATAAAAAATGCTCGT
GTTAGTCTAGAGCAGAAGTTCAATCTGCTAGAAAAATCTGTCGAAAAGACTCAAGGAGCT
ATTGAAAATCTAGGGCGTTTGCTCCAAATCCCGACCCCAGTACGTATCGAGTCCTTCGAT
AACTCTAATATCATGGGAACTAGCCCTGTTTCGGCTATGGTGGTCTTTGTCAACGGTAAA
CCGAGTAAGAAGGATTACCGTAAGTACAAGATAAAAACGGTTGTTGGACCAGACGACTAT
GCCAGCATGAGAGAGGTCATTCGCAGACGCTATGGTCGAGTACAGCGTGAGGCTTTGACT
CCTCCAGATTTGATTGTGATTGATGGGGGGCAAGGTCAAGTCAATATCGCTAAGCAGGTT
ATCCAAGAGGAACTGGGCTTGGATATTCCAATTGCTGGGCTGCAAAAG
>6BGREECE22_SequenzeTagliate/6BGREECE22_SP0627.fasta
TTGGTTACCAGCCAGTTCGCACAGCTAAGGGTGGTGTCAATGTGACCATCAAAGGTCAAA
ATGATGAGCAACATCGCTATGTGACTGCTCATGTGGATACGCTGGGTGCTATTGTTCGTG
CTGTCAAACCAGATGGTCGTCTTAAATTGGACCGTATCGGTGGTTTTCCTTGGAACATGA
TTGAAGGTGAAAACTGTACCGTTCATGTGGCTAGCACAGGTCAAAAGGTATCAGGAACCA
TCCTCATCCACCAAACTTCTTGCCATGTCTACAAGGATGCAGGAACTGCAGAGCGCACGC
AGGACAATATGGAAGTGCGTTTGGATGTAAAAGTAAGCAATGAAAAAGAAACTCGTGCTC
TTGGGATTGAGGTCGGTGATTTTATCAGCTTCGATCCACGAACTGTTGTGACTGATACAG
GTTTTATCAAGTCTCGTCATTTGGATGATAAGGTCAGCGCAGCGATTTTGCTCAACCTGC
TTCGTATTTATAAGAAAGAGAAGATTGAATTGCCAGTAACAACTCATTTTGCTTTTTCAG
TTTTTGAAGAAGTAGGACATGGTGCTAACTCCAATATTCCAGAAGAGGTAGTAGAATATC
TGGCTGTGGAT
>6BGREECE22_SequenzeTagliate/6BGREECE22_SP0680.fasta
CATTTTCTTGATTTGATGAAATTTTCCTTCTGAAATGGTGATAGAGGCTTGACTGAAGGA
AGGACTTGCTGATAGAATCTCTAGTCTTGCAGGTTTACAGATAGTGCCATCTAAAAAGAC
AATTCCTTTTTGAAAGGTTTGGATATGGTCAGGTGTTAGAAGTCCATTAACCTGGACTTG
GTAAGTCTTATCGACATGATATTGGGGATGGAGGAGTTGGAAGCCCAAGGGACCGTTATC
GGTCAAGAGAAGGAGTCCTGTTGTATCTCGGTCCAGTCGGCCGACGGCATAGAGCTTGTC
AGACTGGATGTCAGATGGAAGCAGGTCCATGACGGTCGGAAGTTCCTTGTCTTTGTTGGC
TGTAACGACACCAGCAGGTTTATGAAGCATAAGATAGGTGTGTTCATAGCCTTGAATGAT
TCGATCCTGAAAAAGGAGTTCTTGTAGTCCTGTATCGATATTTTGAGCTAGGGAGCGGGC
TGGGC
>6BGREECE22_SequenzeTagliate/6BGREECE22_SP0689.fasta
GAATCTGACCTGTCTATGGGCTTGGCCAATAAAATCGCCTATAAATTTGCGACTAAGATG
TATTCAACCTTTGAGCAAGCTTCGAGTTTGTCTAAGGTTGAGCATGTGGGAGCAGTGACC
AAGGTTTCAGATCAAAAAAATCCAGAACCAGATGAATTGGTGGATATTCAAAGCCACTTT
AATCATAAATTGCCGACTGTATTGTTTGTTGGCGGTTCTGCAGGTGCTCGTGTCTTTAAC
CAATTGGTGACAGACCATAAGAAAGAACTAACAGAGCGCTACAATATTATCAATCTAACT
GGAGATTCTAGCCTGAATGAGTTGAGCCAAAATCTTTTTCGTGTTGACTATGTGACCGAT
CTCTATCAACCCTTGATGGAATTGGCTGATATTGTTGTGACACGTGGTGGTGCCAATACG
ATTTTTGAGCTCTTGGCGATAGCAAAATTGCATGTCATTGTGCCACTTGGTCGTGAAGCT
AGTCGTGGTGACCAGATTGA
>6BGREECE22_SequenzeTagliate/6BGREECE22_SP0690.fasta
CACGATTTTATTTCCAAGTCTGCTTTTATTGATTGTCTCTGCCTACTTGCTCAGTCCTTA
TGCGACCATGAAAGATATTCGTGTTGAGGGAACGGTGCAAACTACAGCTGATGATATTCG
ACAGGCTTCAGGCATTCAGGATTCGGATTATACGATTAACCTTCTGCTAGACAAGGCAAA
ATATGAAAAGCAGATTAAGTCTAACTATTGGGTTGAATCAGCTCAACTTGTCTATCAATT
TCCAACTAAGTTCACTATTAAGGTCAAGGAATATGATATTGTGGCCTACTATATTTCTGG
TGAAAATCATTATCCTATTCTTTCCAGTGGTCAGCTTGAGACTAGTTCTGTGAGTCTGAA
CAGTTTACCAGAAACTTATTTATCAGTTCTCTTTAATGATAGTGAACAAATCAAGGTTTT
TGTCTCAGAACTTGCTCAAATTAGCCCAGAACTCAAGGCGACTATCCAAAAGGTGGAATT
AGCTCCAAGCAAGGTGACATCCGATTTAATTCGATTGACCATGAATGATTCGGACGAAGT
CTTGGTTCCTCTATCTGAAATGAGTGAGAAACTGCCATATTACAGTAAGATTAAGCCTCA
ATTGTCAGAACCGAGTGTGGTCGACATGGAAGCTGGAATCTACAGCTACACTGTGG
>6BGREECE22_SequenzeTagliate/6BGREECE22_SP0701.fasta
TACCCATTTTTCGTGGAACCTTGCTGTTGGCAGGTTCCTTTTTTCGTGGCTTCTGTTGGC
CAGACTCTCTCACTAGTAAAGGTAAAAGGAGAAACCTATGCGAGAACATCGTCCAATCAT
TGCTCTTGATTTTCCTAGTTTTGAGGCGGTCAAGGAATTTTTAGCTCTTTTTCCAGCAGA
AGAAAGCCTTTATCTCAAGGTAGGGATGGAGCTTTATTACGCAGCGGGGCCTGAGATTGT
GTCCTACTTAAAAGGTTTGGGTCATAGTGTCTTTTTGGATCTCAAACTTCATGACATTCC
TAATACAGTCAAGTCAGCCATGAAGGTCTTGTCTCAGCTTGGTGTCGATATGACTAATGT
CCATGCGGCTGGTGGTGTAGAGATGATGAAGGCGGCGCGTGAAGGTCTTGGGAGTCAAGC
TAAATTGATCGCTGTAACGCAGCTGACATCAACGTCAGAAGCCCAGATGCAGGAGTTTCA
AAATATCCAAACCAGTCTGCAAGAGTCTGTGATTTACTATGCCAAGAAGACAGCTGAAGC
TG
>6BGREECE22_SequenzeTagliate/6BGREECE22_SP0717.fasta
ATTGCTCTAGCAGCAAATGAGAAGTTCAATATTCCAATAGTAGTAACAGGTGAAGTGGAT
GCCATTGCTGTTAATGGAGAAGTGGTAACGATTCATAATGGTAGTGCTATGATGCCGAAA
GTCATTGGGACAGGATGCTTATTAGGAGCTGTAGTAGCAAGCTTTATCGGACTAGAAAAA
GGTCAAGAATTGAAATCATTAGAAACAGCAATGTTGGTTTACAATATCGCTGGAGAAATA
GCAGAAAAACATCCAAATGGACATCTTCCTGGGACATTTAAAGTTGAATTTATAAATGCC
TTATACGAGATTACAGATGAAGATGTAAAGGAATTCAAAAGAGTGAAGTAAGATGTTTCA
TAAAGAATTACTAAAACTATATTTTATTTGTGGAACGACTACTTGCCAAGGAAAAAATCT
ATATACAGTCGTTGAGGAAGCCTTAAAAGGTGGTATAACCTTATT
>6BGREECE22_SequenzeTagliate/6BGREECE22_SP0793.fasta
TTGCTTCTAGCCTAGCAGGTGGAGGTGGTCACGCCTATACTTCATCCAAGCATGCCTTGG
CTGGCTTCACCAAGCAGTTGGCTCTAGACTATGCTGAAGCTGGGATTCAGGTCTTTGGTA
TCGCTCCAGGAGCAGTCAAGACAGCTATGACCGCTGCGGATTTTGAACCAGGTGGTTTAG
CTGACTGGGTGGCTAGTGAAACACCAATCAAGCGCTGGATTGAACCAGAGGAAATAGCAG
AGCTTAGTCTTTTTTTAGCAAGTGGAAAAGCGAGCGCCATGCAAGGACAAATCTTGACAA
TAGATGGTGGCTGGTCTTTGAAGTAGGAGGAGTTGGATGGAAATCAAAAATCACTTTGGG
GTCTACTGTGTTTGCTTTGAAAATGGAAAGTTACTCTGCATTGAAAAAACGAGAGGCCCT
TATCAACATCGGTATGATCTA
>6BGREECE22_SequenzeTagliate/6BGREECE22_SP0806.fasta
AAGCTGCAGGACTTGATACCCACTTGTTTACCAGTATCGTGAATTTAAGACAAGTATTAG
ACATATAAGAAAAAGGAATAAGATGACAGAAGAAATCAAAAATCTGCAGGCACAGGATTA
TGATGCCAGTCAAATTCAAGTTTTAGAGGGCTTAGAGGCTGTTCGTATGCGTCCAGGGAT
GTACATTGGATCAACCTCAAAAGAAGGTCTTCACCATCTAGTCTGGGAAATTGTTGATAA
CTCAATTGACGAGGCCTTGGCAGGATTTGCCAGCCATATTCAAGTTTTTATTGAGCCAGA
TGATTCGATTACTGTTGTGGATGATGGGCGTGGTATCCCAGTCGATATTCAGGAAAAAAC
AGGCCGTCCTGCTGTTGAGACCGTCTTTACAGTCCTTCACGCTGGAGGAAAGTTCGGCGG
TGGTGGATACAAGGTTTCAGGTGGTCTTCACGGCGTGGGGTCCTCAGTAGTTAATGCCCT
TTCCACTCAATTAGACGTTCATGTCCATAAAAACGGTAAGATTCATTACCAAGAATACCG
TCGTGGTCATGTTGTTGCAGACCTTGAGGTGGTTGGGGATACAGATAGAACTGGAACAAC
GGTTCACTTCATACCGGACCCAAAAATCTTTACTGAAACAACAACCTTTGATTTTGATAA
ATTAAATAAAC
>6BGREECE22_SequenzeTagliate/6BGREECE22_SP0841.fasta
AATGCAAAAGCGACGATTTTCCAGTCCAACATCTATGAACAAGTTGAAGGACATTTTGAT
CATGTCATTTCCAATCCTCCTATCCGTGCGGGCAAGCAAGTCGTTCATGAAATCATTGAG
AAAAGTAAAGATTTCTTGGAAACTGGTGGGGATTTGACAATCGTCATCCAGAAAAAACAA
GGGGCTCCAAGTGCTAAGTCCAAGATGGAGGATGTGTTT
>6BGREECE22_SequenzeTagliate/6BGREECE22_SP0909.fasta
AATCTGTCTCTCCTAGCTCCAAATGAAACTGACTGATTACGTCAAGCAGGTTTCACTAGA
AGACTTCGGCAGACCTTTTATCCATCATGTCCAGTGGAATAGGCGTCTACGTTCGACAGG
TGGGCGATTTTTCCCCAAAGATGGGCATTTGGATTTTAATCCCAAGGTTTATCAGGAACT
GGGGTTGGACGTTTTTAGGAAAATTGTCCGACATGAACTCTGTCATTATCACCTCTATTT
TCAAGGGAAAGGCTATCAACACAAGGATCGGGATTTTAAGGAACTGTTGAAAGCAGTGGA
TGGATTACGGTTTGTACCATCCTTGCCCAATAGTAACTCCAAGCCAATCAAGCTCTATCG
TTGCCAATCCTGCCAGCAAAGGTATCAGCGTAAGCGTAGGATTGATACCCAACGCTAT
>6BGREECE22_SequenzeTagliate/6BGREECE22_SP0930.fasta
GTCTATGGGATAATCTGTATGGCTATGATAAGGTTTTACAGACTGCTGCAGAAAAAGGTG
TTTCAGTTATTCAAAATATCACACAAGGGGATGCTCATTTTCAGTTTGGGGACATGGATA
TTCAGCTCTATAATTATGAAAATGAAACTGATTCATCGGGTGAATTAAAGAAAATTTGGG
ATGACAATTCCAATTCCTTGATTAGCGTGGTGAAAGTCAATGGCAAGAAAATTTACCTTG
GGGGCGATTTAGATAATGTTCATGGAGCAGAAGACAAGTATGGTCCTCTCATTGGAAAAG
TTGATTTGATGAAGTTTAATCATCACCATGATACCAACAAATCAAATACCAAGGATTTCA
TTAAAAATTTGAGTCCGAGTTTGATTGTTCAAACTTCGGATAGTCTACCTTGGAAAAATG
GTGTTGATAGTGAGTATGTTAATTGGCTCAAAGAACGAGGAATTGAGAGAATCAACGCAG
CCAGCAAAGACTAT
>6BGREECE22_SequenzeTagliate/6BGREECE22_SP0931.fasta
TTCATGTTATAATGGATAAATATGAATAATCGGAGTGAGACTATGAAATACAAACGGATT
GTCTTTAAGGTGGGTACTTCTTCTCTGACAAATGAGGATGGAAGTTTATCACGTAGTAAG
GTAAAGGATATTACCCAGCAGTTGGCTATGCTGCACGAGGCTGGTCATGAGTTGATTTTG
GTGTCTTCAGGTGCCATTGCGGCTGGTTTTGGAGCCTTAGGATTTAAAAAGCGTCCGACT
AAAATTGCTGATAAACAGGCTTCAGCAGCGGTAGGGCAGGGGCTTTTGTTGGAAGAATAT
ACAACCAATCTTCTCTTGCGTCAAATCGTTTCTGCACAAATCTTGCTGACCCAAGATGAC
TTTGTGGATAAGCGTCGTTATAAAAATGCCCATCAGGCTTTGTCGGTTTTGCTCAACCGT
GGGGCAATTCCTATCATCAATGAGAATGATAGTGTCGTTATTGATGAGGTCAAGGTTGGG
GACAATGACACTCTAAGTGCCCAAGTAGCGGCGATGGTCCAAGCAGACCTTTTGGTTCTC
TTGACAGATGTGGACGGTCTCTATACTGGA
>6BGREECE22_SequenzeTagliate/6BGREECE22_SP0932.fasta
AGTGGAAATGCGGTTGTTCTTCGTAGTGGTAAGGATGCCTATCAAACAACCCATGCCATT
GTCACAGCCTTGAAGAAGGGCTTGGAGACGACTACTATTCACCCAAATGTGATTCAACTG
GTGGAAGATACTAGCCATGAAAGTAGTTATGCTATGATGAAGGCCAAGGGCTATCTAGAC
CTCCTCATTCCTCGTGGAGGAGCTGGCTTGATCAATGCAGTGGTTGAGAATGCCATTGTA
CCTGTTATCGAGACAGGGACTGGGATTGTCCATGTCTATGTGGATAAGGATGCAGACGAA
GACAAGGCGCTGTCTATCATCAACAATGCTAAAACCAGTCGTCCTTCTGTTTGTAATGCC
ATGGAGGTTCTGCTGGTTCATGAAGACAAGGCAGCAAGCATCCTTCCTCGCTTGGATCAA
ATGCTGGTTGCAGAGCGTAAGGAAGCTGGACTGGAACCA
>6BGREECE22_SequenzeTagliate/6BGREECE22_SP0938.fasta
TATACAGGGAGTAAGCATGCAAATTCAAAAAAGTTTTAAGGGGCAGTCTCCCTATGGCAA
GCTGTATCTAGTGGCAACGCCGATTGGCAATCTAGATGATATGACTTTTCGTGCTATCCA
GATCTTGAAAGAAGTGGACTGGATTGCTGCTGAGGATACGCGCAATACAGGGCTTTTGCT
CAAGCATTTTGACATTTCCACCAAGCAGATCAGTTTTCATGAGCACAATGCCAAGGAAAA
AACTCCTGATTTGATTGGTTTCTTGAAAGCAGGGCAAAGTATTGCTCAGGTCTCTGATGC
CGGTTTGCCTAGCATTTCAGACCCTGGTCATGATTTAGTTAAGGCAGCTATTGAG
>6BGREECE22_SequenzeTagliate/6BGREECE22_SP0954.fasta
AGAGTTCATTATGTCTTGACCAAGGAAGACTATTTTGCAAATAAATAAGCAGTTGAAAAG
AAATTTTTCGACTGTTTTTTCTTCCTCTTACGAATAATCTAAGAGAGGAGAAAATATGGA
AGCAATTATCGAGAAAATCAAAGAGTATAAAATCATCGTCATCTGTACTGGTCTGGGCTT
GCTTGTAGGAGGATTTTTCCTGCTAAAACCAGCTCCACAAACACCTGTCAAAGAGACGAA
TTTGCAGGCTGAAGTCGCAGCTGTTTCCAAGGATTTGGTATCCGAAAAGGAAGTGAACAA
GGAAGAAAAGGAAGAACCCCTTGAACAAGATCTAATCACAGTAGATGTCAAAGGTGCTGT
CAAATCGCCAGGGATTTATGACTTGCCTGTAGGTAGTCGAGTCAATGATGCTGTTCAGAA
GGCTGGTGGCTTGACAGAGCAAGCAGACAGCAAGTCGCTCAATCTAGCTCAGAAAGTTAG
TGATGAGGC
>6BGREECE22_SequenzeTagliate/6BGREECE22_SP0975.fasta
GTTAATGATTTGGCTCAGGCTTTGGGAAAAGACAGTTCCAAGGATTTTCGTGAGTTGATT
AAAACCTTGTCCTTAATGGAAAGAAAGCACCAGATTCGCTTTGAAGAAGATGGCAGTCTG
ACCTTGGAAGCCAAGAAAAAACATGAGATTACCCTCAAGGGGATTTTTCATGCCCATAAA
AATGGTTTTGGCTTTGTCAGCCTAGAAGGGGAAGAGGACGACCTTTTTGTAGGGAAAAAT
GATGTCAACTATGCTATTGATGGTGATACCGTTGAGGTCGTCATCAAGAAAGTCGCTGAC
CGCAATAAGGGAACAGCAGCAGAAGCCAAAATTATTGATATCCTAGAACACAGTTTAACA
ACAGTTGTCGGGCAAATCGTTCTGGATCAGGAAAAACCTAAGTATGCTGGCTATATTCGT
TCAAAAAATCAGAAAATCAGTCAACCGATTTATGTTAAGAAACCAGCCCTAAAATTAGAA
GGAACAGAAGTTCTCAAAGTCTTTATCGATAAATACCCAAGCAAGAAACATGATTTCTTT
GTCGCGAGTGTTCTCGATGTGGTGGGACACTCAACGGATGT
>6BGREECE22_SequenzeTagliate/6BGREECE22_SP1007.fasta
GTGATAACACCAGTGCTGAGAACCAACCAAACGCAACTGCAGAATCTAACATTGAAACTG
CTAGCGACGAAAACAAACCAAGCAATACAAGAGATTCTAAACCTGCTGAATCAACTTCAG
AAAATAAAACAACAGAATCTTCTACAACTACTGGAAATCAAGAAAAACCAGTAGAATAAA
AAGAAAGGCGAAGTAGCTGAGCCACCTCGTCTTTTTAGCCTTTATAAGCTACGATGCCAA
TGATGGTATCAACTGCACGTTCCATAGTCTGAAGGCTGACGTATTCAAAACGTC
>6BGREECE22_SequenzeTagliate/6BGREECE22_SP1016.fasta
AGGCTGGATTTTCCAACGTTAGGACGGCCGATGATGGCAGTGGAAATTCCTTCTCGAAGA
ATTTTACCTCGACGGGCTGTTCTAAGAAGATTGGTTAGCAATTGCTCAAACTCCATAGTC
TTCTCACGGACAACAGCAGTAGTGGCTTCTTCAACATCGTCGTACTCAGGGTAGTCGATA
TTAACTTCGACTTGGGCAAGTGTATTGAGGATTTCTTGACGGGTATTGTTAATCAGGTCA
GAAAGAGAACCATCTAGTTGTTTGACCGCAATATTCATGGCCTTGTCAGTTTTAGCACGG
ATGATATCCATTACTGCCTCGGCCTGTGTCAAGTCTACGCGACCGTTTAAAAAGGCACGT
TTGGTAAATTCACCAGGTTCAGCCAATCGAGCTCCTTCACGGATAGCTAGTTGGAGAATT
TCATTGGTCACCGCAATCCCACCGTGGGTGTTAATCTCGATAATATCCTCACGAGTGAAG
GTCTTTGGAGACTTCATGGCTCCAACCATAACCTCGTCCATGACCTTACCATTTTGAGGG
TCAACGATGTGACCGTAGTTAAGTGTATGGCTAGCAACCTGACTCAAGTCTTTCCCTTTG
AAAATTTTTTGCGCAATAGCAAAACTTTCTGTTCCGCTCAGGCGGACAATACCAATAGCC
CCTTCACCTAGTGGAGTAGAGATAGCAGCGATGGTATCAAATTCACGTGTAATCATAATG
TTTCCTTTAATTAAT
>6BGREECE22_SequenzeTagliate/6BGREECE22_SP1121.fasta
ATCTAGGAGCACATAGGGAAGAACTAAATGGAGAGTATGGCTATACCTTCCGTGTTTGGG
CACCTAATGCTCAGGCTGTTCACTTGGTTGGTGATTTTACCAATTGGATTGAAAATCAGA
TTCCAATGGTAAGAAATGACTTTGGGGTCTGGGAAGTCTTTACCAATATGGCTCAAGAAG
GGCATATTTACAAATATCATGTCACACGTCAAAATGGTCATCAACTGATGAAGATTGACC
CTTTTGCTGTCAGGTATGAGGCTCGTCCAGGAACAGGGGCAATCGTAACAGAGCTTCCTG
ATAAGAAATGGAGGGATGGACTTTGGCTGGCACGAAGAAAACGTTGGGGCTTTGCTGAAC
GTCCTGTCAATATTTACGAGGTTCATGCTGGCTCTTGGAAGAGAAATCCTGATGGCAGTC
CTTATAGTTTTGCCCAATTGAAAGATGAACTCATTCCTTAC
>6BGREECE22_SequenzeTagliate/6BGREECE22_SP1155.fasta
TAAAATTTGTTGATTTTGTGACGATTTTAGTAGATGCACGCTTGCCTCTATCTAGTCAAA
ATCCTATGTTGACCAAGATTGTTGGTGATAAACCAAAACTCTTGATTTTAAACAAGGCCG
ACTTGGCTGATCCAGCAATGACCAAGGAATGGCGTCAGTATTTTGAATCACAAGGAATCC
AGACGCTAGCTATCAACTCCAAAGAGCAAGTGACTGTAAAAGTTGTAACAGATGCGGCCA
AGAAGCTCATGGCTGATAAGATTGCTCGCCAGAAAGAACGTGGGATTCAGATTGAAACCT
TGCGTACTATGATTATCGGGATTCCAAACGCTGGTAAATCAACTCTGATGAACCGTTTGG
CTGGTAAAAAGATTGCTGTTGTTGGAAACAAGCCAGGGGTCACAAAAGGTCAACAATGGC
TTAAAACC
>6BGREECE22_SequenzeTagliate/6BGREECE22_SP1213.fasta
CGCGAAGAGACCTTGTTATCCTTCTCAAAGTAAGCATTTGGAAAGGCGAAACTACGAACC
TTGTTAAACTCACTCTCTGCATACTGTTCTAGGCTTTCCCCAATCGCTTTTGTAGATTGT
TGAGCCTTAAAATTCTTATAAAACTCGACTTGTTCACTGGCTGCTTTGAGCTGGGCTTCG
TAGTTTTGCTTAACAGAAGCCAAAGACAACTCATTTTCCTTTTCTTGCAGTAGGAGCTGA
TTTTTGACCTGATTGCGTTCTTTTTCTAGGTCAGAAAGGGTCTTTTGCAATTGATTTTCA
TGCTCCAAACGCAAGGTCGCCAACTGGTTTTCCAAGGCCTGTACTTCCTTGTCCTTAGCC
AATAAGGCCTGATGGCTTGTCTGTTCAACTTCTTTCTTGGCCAATTCTTTTTCTGTATCA
AAGTTTTGGATTTGACTCTGCAATTGCGCAATTTCTTGATCCTTCTGAGCCAGTTTAGTC
TGTTGCTCATTCATAGCCTTTTGCTCAGCCAAGGCCAGTTCCTGCCTCATCCTATCGTGT
AGTTCCTTATCAAAC
>6BGREECE22_SequenzeTagliate/6BGREECE22_SP1238.fasta
TTATAGGCCATCTGAATTTTCCGACGGCGGGCAGTTTCATCGATAGCACGTTGCATAGAC
TGGGTAACCGTGTCTGCATACATGATGACATGGCCTTCACTGTTACGAGCAGCACGTCCA
ATAGTCTGGATGAGTCCACGTTCGTTGCGAAGGAAACCTTCCTTGTCAGCATCGAGAATA
GCTACGAGGCTCACTTCAGGAACGTCAATTCCTTCACGGAGCAGGTTAATTCCGACCAAG
ACATCAAAGACACCCAAGCGCAGGTCACGGATAATCTCCGTCCGTTCCAAGGTCTTGATA
TCCGAGTGCATGTACTTGACCTTGATACCCATTTCCTTGAAGTAGTCGGTCAAATCCTCT
GCCATTTTCTTGGTCAAAGTTGTGATAAAGGTACGCTCATTTTTTTCAACGCGGGCATTG
ATTTCACCCAAGAGGTCATCAATCTGTCCCATAGTCGGACGGACTTCCACC
>6BGREECE22_SequenzeTagliate/6BGREECE22_SP1244.fasta
GTTAAGTTAGAAGCGACTTGGACACCAACATCACTCATAATCAACAGTTCTTCCAGTTCC
TCGAAAAATTCTTCGTCAACAGAGCGGAAGTTAGCAAAGAAGGCATTCAAGCGGGCACCG
AAACCTGTGCGAGTTTTCTTAAGACTGCGGTCATATTTTTCCTGAACAGTTTCTTCTGTT
TGAGGAGCTTCTGGTTCAAGCACTTCAAAATTATTTTCTTCTACAGTTCCTTCGTGCTCA
AGCTTCTCTTCCTCTGTGACTTCTTGTGAGTTTGGAAATTCTTCTACTTCTTCTTGAGAA
ACCTCTACAACTGGCTCTAAATCCAGATTTTCTTCGACTGTGTCTTGACTATCCTCTTCT
TGGAACACAGATTCTTCAGAACTTTCAACCTCTGCTTCTTCTTGAGAAACTTCCTCAGCT
TCTGTGAAGGCAGGCTCAATATCTTCAGACAAATCAAGATTTTCCAGAGCTTCTTTTACA
ACTTCTTCGATTTTAGGTTCTTCTTTTTTTCCGAATAGACGGTCAAATAATCCCATATCT
TAGTTCTCCTTTAGCACATATTCTTCGATAGCCCAGGCGACAGCTTCTTC
>6BGREECE22_SequenzeTagliate/6BGREECE22_SP1245.fasta
CAAAATCAACTGGAACAAAAGTCAAAGCTGGATTGAATTTGGCATAAAGACTTTCTTGGT
CCGATTGAATTTGATAAACAGTTCCTTCTGAGATAGCGTCAAGAGGCAGTGATAATTTCT
CTGTTTCTTCATACAAGCGTGCCACATCATCATATGAAAAGACTGTCTTATCAAGGATTT
CACCTGTATTTTTCTGAACCAAACCACCATTAAAAGTAATGGTATACTCATCTTCCTGAC
CGTCAGTCCCTAGCTCATGGAGAAAGAAATCCATAGCTTTTAAGGGACGACCAGTTGTCA
ATACGACCTTGATACCACGATCACGCGCAGCTTTCAAGGTTTCCTTGGTACGATCCGTCA
GCCTTTTATCAGTAGTCAGCAAGGTCCCGTCCAAGTCCAATGCAATCAATTTTATATCTG
CCATTATAAGCCCTCCATACAAGCTATAACCGACTGGTCCTTATGGTGACCAATCACAGT
CTTTGCTAATTCTAAAATTTCAGGTCGTGCATTTTCA
>6BGREECE22_SequenzeTagliate/6BGREECE22_SP1357.fasta
TCATCAAAACACCAATGAAAAATTGGTTAAAAATCATGGTCAAGCCAGCTGCCAACTGTT
CGATGTCCGTGGTTACACGACTAACCATCTCTCCACTACCTTGCCTATCTACAAAGGCAA
TCGGTAAACGATGGAGCTTATGGATGATTCGCTCCCGTAAATCTCTGGTATAAGAGAAGA
TTAGACGATTATAGAGGAGAGGATTGGCCCATTGTACCAGAGTATTTCCTATTACCACCA
AGAGCATCTGGAGAAAAATCTGCCAAAAAACTGGTGATGAACCAGCCACTAGGACTTGGT
CAATGACCTGCCCAATCAGAATAGGTAGGTAAATTGATAAGCCAACTTGAGCAATAGTTC
CTAGAAAGGCTAGGAAAAGGAGGAAAGGATGGCTTGCTAAATCTACGGCTAAACGTTTGA
GCGTCTGGTTTACAGTTTGTCGTTTCATTCTAGTCCTCCTTTCCATGTTGGGATGCATTG
ATTTCA
>6BGREECE22_SequenzeTagliate/6BGREECE22_SP1358.fasta
TGGTTTACAGTTTGTCGTTTCATTCTAGTCCTCCTTTCCATGTTGGGATGCATTGATTTC
ACAATAGACTTGGCTGGATTTCATCAAGTCATCGTGCTTGCCAACAGCTAGCAACTCACC
TTTTTCCAAGAGGAGAATCTGGTCCGCCATCTGTAAAGTTGAGGTTCGTTGAGAGATCAA
AATTAAGCTCGTGTTTGGAAAATTTTCTCTAATAGCTTTCAAGAGCTTGGACTCTGTAAT
GGTATCCAGTGCCGAGGTTGCATCATCTAGGATGAGAAACGGAGCTTGGCGCAAGACTGC
TCGGGCGATAGACAATCTTTGTTTTTGTCCACCTGAGAAATTTCGCCCCCCTGCCTCAAC
TAGAGCATCCAAGAGTCCTTCCTTTTCACTGACAAAATCCTTAGCTTGCGCAATCTCCAA
GGCCTGCCAGAGTTCCTGGTCAGATACTTCTTGATTGAAACCTAGAGTCAAGTTGGAACG
AATGGTTCCTTTAAAGAGTTCGACCTTTTGAGGTACATAGGCAATCCAAGACCGCCACTG
CTCCAAATTAAGAGGACTACGTCCATTTTGATAAAGGTCAATGTTCCCCTTGTCTACTGG
ATAAAGTC
>6BGREECE22_SequenzeTagliate/6BGREECE22_SP1380.fasta
GAACTCCTATCCCAATCATCACATTCGAAAAAATAGACTGATACTTTCTGAAGACCCTAG
TTTGAGCCAAGAAATGCACTGCCACTACCATCACTAGAGCCACAGAGACAAATAATAAGG
TCAAGGACAGTAGCATCAAAGGCAAACCCAGCCATAGAGAAGGAGCTAGACTAATATAGA
GGGCTAGAAAATAAGCTAGGATTGGTACAATTCCAGTTAGAGCTGGCAAGAGGACAGACA
GACCTTTGGCCATTATAATCTCTGATTCTTTAAAGGCATAGGGCCTATAGGAGGCCAGGT
CCTTACTCTCATAAAAGACATTGTAAAAGGCAGTGAAAGAAGTTGAAAAGGCCAGCACCA
GTAAAATAGCAACCATCGAGCTAAAATAAATAGGCATTTCCTCAAAAGGAAAATGAATGG
CTATATTACTAAAACAGATGAGCATCAAGAGACTGGAAAAAATGTAAGAACTTAGGACTC
TAGCAGAAACATTTACTTTTTTCCCAGGATTCTTAGCCTGCTTCTTTCGTAGATTAGCCA
GATTAGCTTCTTGAGATGAATAGAGGATATTGATATCAACTAATTTTTTAATGACCTTGA
GACG
>6BGREECE22_SequenzeTagliate/6BGREECE22_SP1382.fasta
TATGACTTATTTGACTTAGGAGAGTTCAACCAAAAAGGGACTGTCCGCACCAAGTATGGT
TTCAAAGAAGACTATCTTCAAGCCATTCAAGCCCTTAAAGAACAGGGAATTCAACCTATG
GCCGATGTAGTTCTCAACCACAAGGCTGCTGCCGATAACAGGGAAGCCTTTCAGGTTATC
GAAGTTGATCCTGTAGACCGTACAGTTGAACTTGGAGAACCCTTCACCATCAATGGCTGG
ACTAGTTTTACCTTCGATGGTCGCCAAGATACCTATAATGGCTTCCACTGGCATTGGTAC
CACTTCACCGGTACAGACTACGATGCCAAACGCAGTAAATCTGGGATTTATCTGATCCAA
GGGGACAACAAGGGCTGGGCTAACGAGGAATTGGTCGATAACGAAAACGGAAAC
>6BGREECE22_SequenzeTagliate/6BGREECE22_SP1383.fasta
GTCCGTAGTCAGCTACCTGTCCACCCATTTCAGCATAAAATGACGTTTCCGCAAAGATAA
GAGAGGCAGTTCCTTCTGAAACAGCTCCTACTTCTGCATTGTCAGCAACGATAGCTACCA
ATTTAGAAGACAATTGGCTAGTATTGTAGTTGAAGACACTTTCTACAGTGATGTTTTGAA
GAGTTTCATTTTGCATACCCATTGAGCCACCCTTGACAGCTGACGCACGCGCGCGTTCTT
GCTGTTCTTTCATGGCTGCTTCAAAACCTTCACGGTCTACAGTCATACCAGCTTCTTCAG
CAATTTCTTCAGTCAATTCAACTGGGAATCCGTATGTATCATAGAGTTTAAAGACATCTT
GACCAGCAATGACAGATTGACCTTTTTCTTTCAAGTCTGCCACAATGCCTTGGGCAAAGT
GTTGACCTGAGTGAAGGGTACGGGCAAATGATTCTTCTTCGCTCTTAACGATTTTCTCAA
TAAAGTCACGTTTCTCAAGCACTTCTGGGTAGTAGCTTTCCATGATT
>6BGREECE22_SequenzeTagliate/6BGREECE22_SP1419.fasta
ATAATAAATAAGATCCGCAAGATAGCCTTTTCTCTCTACACCATTAACAATGGTTTGTAG
ATAGGACATTCCAGCCTTTTCCATGACACGACCTGAAGCTGGGTTGAGACTGGCATAACG
TGCTCTGACCTTTTGAAAACCTGCTTGAGTAAAACAAAAGTCCAAGACAGCTTTCAAGGC
CTCTGTCATCATACCATGTCCCCAGTAAGCCTTGCCTAGCACATAGCCGATTTCACAGCT
TAAATCAGCCTCGTCTATCTTAACGATGCTGATATCTCCTATCACTTGCTCTGGGTTTTC
TTTTAGACAAATGGCCCATTTGTAATAGTTGAGATTAGTATAGGAAGCAACCCAATTGCG
AATCGAGTTTCGAGTGATTTCGACATCAGGATGGGGATTCCAGGTAACATAGGTCAGATT
CTCAGCGGATGAAGCCCAATTTTGAAACATGGCTTCTGCATCACTCTCCACAAATCTTCT
TAAAATCAAACGTTCTGTCTGTAATATTTGCGTACCAATAGATTTCATGATGCTACCTCA
CTTCCTTATTTCTATGCTCGTAGTAAAAAGGCTCAACTCAGTAACAGCTAGAAAACGAGT
TTGTCTTCTAATTTCTTGACGCAGTCGCTGCCTGGTTTGAAAT
>6BGREECE22_SequenzeTagliate/6BGREECE22_SP1453.fasta
TGTTCCGATAGTTGTTTTTCCATCCTTCTTCTTGATGGTGACATCCATGAGAACACCACG
TTCAGTCCACTTAGCATTCTCTTCATCTCCCATAGATTCAATCCGTTGATTGGAAATGAA
GTTCCCCATTTAATAGATAATGAGTTTCTTATCTCCATCTTTTTCAACCGTTTCAGATGG
TTCAACAACGTGAGGATGCCCTCCAAAGATAATATCCGCTCCCCAATCGATCATCTTGTG
ATAAAGAGCTTTTTGTTCTTCAGTTGGTTCCAATCGATACTCAACACCCATCTGAGGCAT
GATAATGGTGATATCTGCTTCCTTCTCTGCCCGTTCAACTTCAGCCTTTATCTTATCTTC
GTTTAAATCTGAAAGATAACGATTATAGTCTTCCTGAAAAATATACTGCTCAATTCCATT
GAAACCATAGGAATAGGCTAACAATGCAACCTTGATAGCATTCACTTCCTTAATGACCAG
CGGAGCCTGATCACGTGGTTCGTGCGTATAAACTCCGATTGGAGTGATTCCAGCTTTCTC
AATAATATCGGCCGTTGAAATAACTCCCTCAATTTGCGAATCCAAAATATGATTATGAGC
TAAATCCAGCACATGATAACCTGCCTCCTTAATAGCATCCATAACTTCAACAGGAGCATT
AAAGAGAAGATAACCCGCTAAATAATGATCCTTATTAATGGTTCCTTCAAAATC
>6BGREECE22_SequenzeTagliate/6BGREECE22_SP1474.fasta
GATTTGGTCAACAATCATTTGCTCACGTTCACATGGATCTGCGATTACAAACTGCTTACG
AAGGTCTTCTTCATAGCTCAATGCTGACTGAATTTTGGTTTCTTTCCCCAAGAAACGATG
GCCACGGCTCACACGACTTCCCTTGATATCAAGGAAATCCAAGTCAAACTCTTGCTCATC
CAAGAGAACAGTTAAAGTGTGGACAGGGCGGATGTATTCAAAGCTATTTCCAGCCCAGTG
CATGCTGACAGGGAAAGTCAATGACTTCAAGACATCTACAACACCAGGAACAATGGCTTC
AACTGATTGACCAACTTCTTCCTTAGTGACATAGACATATTCTTCACCCTTGATTTCACG
GAATTCGATATCTTCAACAGTCAAACCTTTCCCACGGACAAATCCTTGAGCTGCTTTGGT
GAAGTTTCCATCACTATCCAAGGCAATTTTCTTTGCTGGTCCCTTGAAATCTTCTGTCAA
ATCAGACTGTTTGTCTGATAAACCAGTCACACGAACAGCCAAACGACGTGGTGTTGAGAA
GGTTTGAATGGCTTCAAAA
>6BGREECE22_SequenzeTagliate/6BGREECE22_SP1623.fasta
GAATTCTTGGGAAGAGAGCTGTGGCTAGGAAGCCTCCTACTGACCAGACAATCAAGAGGA
CTCGCCATAGAGTGAATGGCATGCAGGCTCTAAATACGGATAAGAAACCAATTGCCCCCA
AGAGATAATAGAGGAGAGTTGAGATTTCTAACTCAGACCAACCTTGACTCGTTCCAAAGA
TTTTCACAAAAAGAACGCTAAACACGACCATGAGGGCACTTGGTAGGGCACGAAGCATGG
ATCTTCTGAGGAAGTTTGGCTCGACAGGTTTGATATTTCGCTCAAAAGTCAAAACGAATG
GTGGGAAACCTTCCACAAACTGGTCAATCATGGTAATCTGGATTGGAATGAAGGGGAAAA
TCAAGATCCATTCAGACCGACCTAGTAAAGCACTGGCGATACAGAT
>6BGREECE22_SequenzeTagliate/6BGREECE22_SP1674.fasta
TATTTTTTGCAAGCTGAAACGATTACAGATGATTTATCTTCTCAACAAGTCACCCAAAAA
TTACATATTTCTCAAGCTGCTTTGACCCGCTTTGCTAAAAAGTGTGGCTTTACTGGCTAC
CGAGAATTTATTTTCCAATACCAACATCAGGCAGAAAATCAAGCCAACCAAGTCTCCAAG
CATAGTCCACTGACCAAACGAGTCCTCAGAAGTTATAGCAATATGAGGGAACAAACACAA
GACTTGATTGACGAAATCCAACTAGAGCGAATTGCCCAGCTAATCGAAGATGCTGAGCGT
ATCTACTTCTTTGGAACAGGGAGTTCTGGCCTCGTCGCCCGTGAAATGAAATTACGTTTT
ATGCGACTAGGTGTGGTCTGCGAAGCTTTGACAGACCAAGACGGCTTTGCCTGGACAACC
AGCATCATGGATGAAAATTGTCTAGTACTGGGTTTCTCACTTTCAGGCTCAACTCCTTCT
ATTTTAGATAGTCTATTAGATGCCAAGGAGATGGGGGCAAAGACTGTACTCTTTACAAGT
GTTCCCAATAAAGATAGCCAGACCTATACAGAGACTGTTCTTGTAGCCACCCACAGCCAA
CCCTCCTACATCCAACGAATATCCGCTCAACTTCCTATGCTCTTCTTTATCGATTTGATT
TATGCC
>6BGREECE22_SequenzeTagliate/6BGREECE22_SP1734.fasta
AGGCAATGGAGTCACGCTTGTTTTTTCGCTTGATGCTAGCAATATCTGGCCAGCCTTCAC
GCAAGATACGGCGAAGGACAGCGTTGACCAATTTTTCACTGCCTTTTTTACGGAGTTTGG
CTAATTCCACTGCTTCATTGACCACAGCATGATCTGGAATCTTGTCCAAATAGCGGAGTT
GGTAGGCACTCATGAGAAGAAGGACATAGAGCCAGCTGTCTAACTGGTCTCTGTCTTCGA
TAAAGTGGGATAGGTACCATTCCAGAGTCAGTTTACGGGCTACCGTTCCATAGACTAGCT
CGGTCACTAAGCCCTTGTCTGCTGCAGAGAGCTGACTCCCCTTGAGGTGTTTATTTAAGG
CAATATTTGAATATGCTTGATTCACAAAAACATCCTCTAGCACTGCTAGAGCTAAACTTC
TAGCCGTTTCTACTTTAGTCACCAAATCGTTCTCCTACAGTCAATGTACGTCCAACTCCA
TTGAGGAAGGAAGCAATGTCCATCTTA
>6BGREECE22_SequenzeTagliate/6BGREECE22_SP1736.fasta
TAGCGAATCTTCTGAACCAAACAGGCGCACTCGTTCTTCCTGACTCAAGCCTTCCAGAGG
ATAGAGAATCTTGTCATAGCTAGAATTCAGAAATCCTGGAAGCATGGCCTTGAGGATAGA
AATTTTGTAGGAGAAGACAGATTTGCGTAACTCCTCAGCCAGCCAGAGTTGTTCTGGCGT
GAGAACAGGAGAAAAATCCAGCACCTCTGCAATATCTTTTAAATCTTGCTCCATCTCTTC
TCCATCTGATTGGGACTCCAAACCAAGAACAATCCCTTGAATCAGGCGATTCCCCTTACC
AAAAGGCACATGAACCCGCATCCCAACTTCCAGCATTCCCTCAAATTCCTCCGGAATCCT
GTAACTATAGGGCTGGTCCGTCTGCATCAAGGGCACATCTACGATAATCTTAGCTAGGGC
CATCGTCTCACCTCCTCCTTGTCAGTACATTCTTGCAATAGAAAAAATAAGATTGAGTCC
CCCCAAC
>6BGREECE22_SequenzeTagliate/6BGREECE22_SP1781.fasta
CTCTTATTTCTCTAATTCTAATAAAACACTAAGGGCTGATAAGGCATAAAGCGGTGCTGT
TTCTGCTCTTAGAATGCGAGGGCCAAGTCCTGCCAAAACAGCTCCCTTAGCTTCAAAATT
TTCAATTTCCGCAGGTGACAGACCACCTTCTGGACCAAAGATAAAGAGCAATTTGGCTCC
TTTCTCGAGTCCAGTAACTGCTTTTATAAGAGCAGCGGCTTCTCCTTCTTTGGCCGCCTC
TTCATAGGCTACTAAGATGCGGTCAAACTGGTCAAGTTGGGCTAGAAAGTCTGCTTTATT
CTCGAAAAGATGGATACTTGGAACAACATTACGCTTACTTTGCTCTGCTGCTCCAAGAGC
AATTTTTTCTAGTTTTTCAACCTTTTTACCCAATTTCTTGCCATCCCACTTAGCAACGGA
CCAATCGGCAGGGAAGGCCCAAATCTGGCTGGCACCTAGTTCCGTCACCTTTTGAGTGAT
AAACTCCAACTTATCTCCCTTGGGAAAACCAGATGAAATGGTCACTTGAACGGGCAGTTC
CACATTGTCATCTAGTTCTTCTACCAATTCAAACTGACGAGCTTCCACATCCAGCACACG
CGCCAAGCGCTTAATTCCATCATCAAAGACCAAAGTAACCTCATCATCTTCTTTCAAGCG
CATAACCTGAAACATATGCTTGCTGGTTTCCCTGTCCTCGATGGTGACAGGAGAGACTGC
ACTCCCCTTGACAAAATACTGTTGCATCCTAGCCTCCAATCACACCAGAGATATCCTTGG
TTTTCTTA
>6BGREECE22_SequenzeTagliate/6BGREECE22_SP1785.fasta
GTTCCACAAGCAAAAGCTAGCATAATAAAGACAACAGCTAGCACATAAACCAAATAAGTC
CCAATTTTCTTCATAACACCTCCAACCAACTCCTAGTATCTCGGATAAGGGTAAAATTCT
CCCTCTTCCAAGCCAACTTTTCCTTCTTCAAAGACTTCTTGGTTCCATTCCATGACAAAT
TCCTCTGCTTCTGGGTCTTCCAAAAAGTCCATGAGGACATCTAGCCCAACCTCAGCAGTA
TCTTTAAGGAAAAGCGCAAAATAAGCTAAAAATTCACGGGAAAATCCTTTTTTAGGCAGG
TAAGGAATAACAGTCAAATAGTCTTCCTCATTGACTGTTGACTTGGCAGGATTGTAGAAA
AGGACCGCTTCCTCAAAAAGAATGTCATCTGATAAAACCTCTCCGTCTTCATCCACCATC
TCCACACCTGCAGCATTTTGCGCTTCCAATAGAAAACTCACTTCTACCGCGTGGTTACGC
TTGTCCCAACTAATCTCAAAGTCAAAGGGAAAGTTCTTGTCCAACTCTTCCTCTAAAATA
TCTAAAAATCCGTATGTTGCCATTTTGTCCTCTTTCTATGCGACTCTTTAATCGCCCCGA
TTGCTCGGAAATATGCTAAA
>6BGREECE22_SequenzeTagliate/6BGREECE22_SP1811.fasta
GCTGTATCAGCCAGATCTTTGACAAAGTTCTCCACACCGTACTGAAAGAGGGGGTTGAAG
TAGGTCATGATGACCAGTGGAATCTCTGTTTTAATGGTTTTCAAGGTTTCAACTAAAGCC
TGGGTAGAGGTCCCGTGGGCTAAACTGCGCAAGCCAGCTTCTTCGATAACAGGTCCATCT
GCAACAGGGTCTGAAAAGGGAATCCCCACTTCAATAGCAGAGACACCCAAATCTTCTAAA
AAGTGAATTGTTTCAGCAAGACCGTCCAAACCTTTTTCGTGGTCACCAGCCATGATATAA
GGAACGAAAATTCCTTTTCCAGTTACTTTTATAGCATTCAATTTTTCTGTTAGTGTCTTA
GGCATGAGCTTCTCCCTTCTTTGCTGCATCTGCTTCCAAGCGGTCTTTGACTTGAACC
>6BGREECE22_SequenzeTagliate/6BGREECE22_SP1812.fasta
TCTGGACCGATACCAGGATAGTCCAAACCTGCTGAGATAGAGAAGGCTTCAAGAATTTGA
CCATGGGCATCTTGGAGCACATCCATGAGGGAACCGTGAAGGACACCTGGACGACCCTTG
GTCAAGGTAGCTGCGTGGTGCTCCGTATCCACACCAAGTCCAGCCGCTTCAGCTCCATAC
ATGGCTACTGACTCATCTTCTACAAAGGGATGGAAGAGACCGATGGCATTCGACCCACCA
CCAACACAGGCTACTAGGGCATCTGGCAGATTTTGTCCTGTCAAGTCACGGTACTGTTGT
TTAGCCTCTCGACCAATGACACTTTGGAAGTCACGAACAATTTCTGGAAATGGATGAGGC
CCCAAGGCAGAACCAAGGATATAGTGGGTATCATCTATATTAGCCACCCATGAACGAAGA
GCTGCATTGACCGCATCCTTGAGCACGCGCGAACCATCTGTC
>6BGREECE22_SequenzeTagliate/6BGREECE22_SP1813.fasta
AATGTTTCTGGGACAAAACGTCCGCCGAATTTTCCGTAAAATCCATCTTTATTTGGTTCC
TGATATGCCATGCTTTACCCTCTCTATAAATCTTCTAATCTTTTCATGATCTTTTTGTCC
ATCTGTCTCCACTCCGCTCGATACATCTACTGCATAGGGAGTAAAATGTTGAATTGCTTT
TACTACATTATCTTCATTAAGGCCACCTGCGATAAAGAAGGGCTGTGCTAGTCCAGTCGT
ATCCAGTTGACCCCAATCAAAGGACTGGCCACTTCCTGCCACAGGGGCATCAAAGAGTAG
ATAATCTGCCTGAGAATTGGGGACATGCCCATTTCCATCTACCTGCACAGCCTGAATACT
GGCACAAGGCAAATTCTCAAATAAATCATCTGCCACCTGACCGTGAACTTGAACCAAGTC
CAAGCCAACTTTGTCAATCGCTTCCAGCAGTTCTACCCGACTTGGTGAAACAAATACTCC
AACCTTTTTCACATCTGCAGGAATAAGCTTTGCCAACTCAGCTGCCTCTTCTAAAGTCAC
CTGTCTTTTACTAGGTGCAAAGACAAAACCGATGTAGTCGGATCCTGATGAAACGGCTGT
TTCCACCGCTTCTTTGGTCGATAGTCCACAAATTTTAACCTTTGTCAATCTGCAACTCCT
TGATTCTCTGGGCCACATTTTCTGCCTGCATAAGAGCTGTCCCTACCAAAATTCCGTTAA
AGTATGGGGCTAGTCGTTCCGCATCCTG
>6BGREECE22_SequenzeTagliate/6BGREECE22_SP1817.fasta
AATCTTTGGCGATCCAGAAACGGTTCCAGCTGGAAGCGTTGATTTCAAGGCATCCATGGC
AGTGAGTTCTGCAAGCAAACGCCCCTTGACCACGCTGGTCAGATGCATAACATAACGGAA
GAGCTCCACTTCCATATACTTAGTGACTTGGACACTGGACGTTTCAGAGATGCGGCCAAT
ATCGTTACGCCCCAAGTCTACCAACATTCGATGTTCTGCTGTTTCCTTCTCATCAGAGAG
GAGGTCAGTCGCCAAGGCCTTGTCTTCTTCATCCGTAGCCCCTCTTGGTCGCGTCCCTGC
AATCGGATTGGTTGTCACGATGCCATTTTTGACAGAAACCAAACTTTCTGGACTAGCTCC
GATGATTTGATAATCCCCAAAATCATAGAAATAAAGGTAATTAGAAGGATTAGTCACGCG
GAGATTTCTGTAGAAGTCAAATGGATTTCCAGTAACTTCTGCTGAAAAACGCTGGCTGAG
TACACATTGGAACATATCGCCATTACGAATCAAGTCACGAGCTGTTTCTACCATTCCCTC
AAACTTATGTGGAGCGATATGCGGTTTGAAGTCAAGTGGTGATAAATCCAAGTCTTCAAA
TTCATTTGGAGCAGGAATGCGTAATTCCTCAAGCACTTGGTTCAAGGATTTTTCCAAGGC
TTCTTGACTGCGCTCACTATAAAGTGCATCCTCTATGACATGTATCTTCTCCTTCTTGTG
GTCAAAGA
>6BGREECE22_SequenzeTagliate/6BGREECE22_SP1839.fasta
CCACGCTCGGAAACAGGGGAGTCGTACCCCTGAGGAAGTTCTTGAATAAAGGAATCTGCA
TCCACAAAGGCTGCCGCAGCCTGAACCTGCTCATCACTGATTTCTTGGTACATGGCGATA
TTGGACTTAATAGTTCCATGATAGAGGAAGGGTTCCTGTAAAACCAAACCGATGTTTTTT
CTCAGCTCTTCTTGACTGAAATCCCTGATATCCACATCATCCAAGAGAACTCTCCCTGAC
TGGAATTCATAAAAGCGCATGAGGACATTGATAATAGACGATTTCCCTGAACCTGTATGA
CCTACAAAGGCAATGGTTTCACCCTTATTAACAGAGAAAGAAATGTCATCCAGAATCGGA
TGTTTACCGTCATACGAGAAACACACATGTTCAAAACGGATATTGCCTTCTTTGACTTTG
GCTTGCCCATTTTCTTGAAGGGGCTCATAGGTCCTCTCATCGATTAAGGCAAAGACACGG
CCTGCAGAAACCATAGACGTTTGCAGTGTTGAAAAGTTTTGCGTCACCTCAATCAAAGGG
TCAAAGAGGCGGTTGATGTACTGGATAAAAGCATACATGGTCCCGGCCGTTATCCCGATA
GAAAGAC
>6BGREECE22_SequenzeTagliate/6BGREECE22_SP1852.fasta
GCTTAGAGAGATTGATGGTAATTTCAAGTTCTCCATAATCAGATGGAACACGATAAGCGA
TATTTTTAGCAATGGCCTTGAGTTTGATGTAGTCATTTTTCTGACTGAGTTGATAAAAAT
CCTCTATCGCTTGCTCAGGAGAGTAGGCATAGGCTTCCCAGAAGTCACGATTGACCTGAC
TCGGACAAGGAGTCACCAAGTCCATCAATTCAGTACCAAGGATTTCACGCGCAGTCTGAC
TATCCTCAATCGTCTCTAATCGAACGGCTTCCTCAACTAGCTGGTCCTTGAGGTCAATCA
ATTTATCCAGATTGGTCTCAACTTCCAAAACACCTTCTCCCACTCGTGCCAAAACACGGT
TGGTCAGGTAGATTCGATCCATTTCCTCAAATGAACTTTCAGAAATGACATGTGTTACAA
ATTTATCTACTAAGATCACTATAGAGCCTCCTTTTGACTAGTCA
>6BGREECE22_SequenzeTagliate/6BGREECE22_SP1853.fasta
GTATCAAGGTAAATAGCACGTTGGTCAGCCCCCATACCAATAGCAAACTGGTCCATGATA
CCAGAGTTGACTCCGATAAAGTTATTTTCTGTTTGTTTTCCGATTTTAACCAAATCGAGA
CGCTCTAGTTTTAAATCAAAGAGATGCTCTGCCACGACTCCTGTCAAGATCTCCAAGGAT
GCTGAAGAAGACAAGCCAGAACCATTTGGGATATTCCCATAAACATAAAAATCAAAACCT
TTGTCAATCACGTGCCCAGCTTCTTGCAAGAAATGAAGAACCCCTTTTGGATAGTTGGTC
CAGTTGTGCTCTTTTTCAAACTTGAGGTCAGCGAGAGGCACTTCAATTATGCCCTTGTCC
TCAAAGTTAGCTGAGTAGAAACGCAAGACTTGGTCATCACGCTTGCGAGCTGCACCATAA
GTTCCTAAGGAAATAGCAGCAGGAAAAACGTGCCCACCGTTGTAGTCTGTGTGTTCACCA
ATCAAATTAATACGGCCTGGTGAAAAGAAGGTTTGGTCTGCTTCTTGACCAAAAACAG
>6BGREECE22_SequenzeTagliate/6BGREECE22_SP1854.fasta
AATCCTTTTTACTAAAATTTTAGTAAAATATCAGTAAAAAGAAGAAAAATATGATATACT
AACCTAATCAAGGAGGATTTATGGCTACCTTAAAAGACATTGCACAGCTAGCCTCTGTCT
CTATCGCGACCGTATCCCGTGTCCTCAACCGCGACCAGAGCCTATCTGTTACAGAAGAAA
CCAGACACCGTATTTTAACCGTTGCTGAAGAGCTGGGCTACACCAAGCACCTCAAGACAG
GCGAGTCCCACAAACCCAAGCAAAAGATTGCCATTATCCAATGGGTCAGCGAACAAGGGG
AGCTGGACGACCTCTACTACTACCAGATTCGCCTAGGAATAGAAAAAAGAGCCCAAGAGT
TGGACTATGATATCTTGCGCTATTTTAATGACCACCCTTTTACCCTAAGCGAGGAAGTGA
TTGGGATTCTCTGCATCGGAAAGTTTAGTCGAGCTCAGATTTCTGCCTTTGAAGAATACC
AAAAGCCTCTTGTATTTCTAGACAGCGATACACTTTCCCTGGGACATACCTGTATTATCA
CGGATTTTTACACTGCTATGAAACAGGTTGTCGATTATTTCCTCAGTCAAGGAATGGACC
GTATCGGGATTCTAACAGGCCTTGA
>6BGREECE22_SequenzeTagliate/6BGREECE22_SP1858.fasta
CATTCCTTTGTTATAATAGATTTATGAACACCTTGTTCATTATCATTATCCACTAAAACT
CAAAGAAAGGATAGAAGCAAAACGTCAGCTTTATTCAGTTCTGAACAATTTGCCTCAAGT
GTCCATATGACTAACATTGACCGCCGTATCAGCAAAACCAAAAAAGCCATCTATCAAGCT
TTTATACAACTTTTGAATGCTAAGGGCTACGAGGCCACTACTGTTCAGGATATCATTGAT
CTCGCAGATGTGGGACGATCCACCTTTTACTGTCACTATGAGAGTAAGGAGCTTCTTCTG
GACCAGCTCTGCCGCTACCTCTTCCATCATCTTTTTGAAAGAGAGCAAGCCATTTCAACC
GAGGACTACCTCGCCCACCTCTTTCTGCATTTTCATAAAAACCAAGACCATATCACCAGT
CTGCTATTTTCCAAAAATGACTACTTCCTCCGTCAACTCCATAAAGAGCTAGAACACCAT
GTCTATTCCGTGCTAGCTGATAATTTAAAAGAAGCCCACCCTAATCTGCCTACTTCTTAC
CTCCAACACTTGGTCATGTCCAACTTTATCGAGACATTGACCTGGTGGCTCAAAAAAGGT
CAAGATTTCACAGACCAGGAAGTTGTCCAATTTTATCTAGACCTTCTCATTCCTAAAAAT
TGAATATAGAGTAAAGCTCAGTTGTCTTATTTCTAGATTACTGAGTTTTTTATCTTTTCA
ACAACAAAAGAGGACCCGCCGATCCTCTTTTTCATA
>6BGREECE22_SequenzeTagliate/6BGREECE22_SP1860.fasta
TTTGAATATCCCCTGACTGAATTGCCTGATAACGAAGAGCTGGCTGCATAGTCGCCACAT
TGAGATTGAGACCATACATTGATTGCAAGCCCTTATTTCCATCTTCACGGTCGTTAAACT
CAAGCGTAAAGCCTGCCTTCAGCTGCCCTTCCACTTTTTTCAAATCCGAAATGGTCTTCA
AGCCATATTCTTGAGCAATCTTTTTCGGAACAGCTACAGCATAGGTATTTTGATAAGACA
TAGGTTTGAGATAGGCTAGATGATCCTGCTTGGCAATGCCATCACGCGCCACTTGATAAA
CCTGCTCTGGCTCATGACTCACCTTGGGTGATGGTTGAAGCAAACTTTCAGTCACCGTAC
CGGTAAATTCAGGATAAATGTCAATATCACCTTTTTTCAGAGCTTCATAAAGGAAACTTG
TCGTCCCAAAATTCGGTTTAACAGTCGCAGTCATGCTGGTATTTTCTTCAATCAGCAATT
TATACATATTAGCCAAAATTTCTGGTTCTGGGCCTATTTTCCCAGCAATAATCAAGTTTT
CCTTCTCTTTTTGAGCCAAAAGGGCTGGACTATAAGACAGACCCAGTAATAAAGCCATCA
AGGCAAAACCAGAGAA
>6BGREECE22_SequenzeTagliate/6BGREECE22_SP1863.fasta
TGTATAGGTTGTGAGCATTTTTCACTTGTTGTGACATATTCTAAACCTCATTTCCCTTCT
CTTTCAAATTCGCCAAAATTCTTTCTTGAAAACCTTCAAATTGGTGAATTTCTTCCTCTG
AAAATCCTTTGTAAAAGATAGTATCCAATTTCTGACTGACACGATGCCCCACTTCTTTCT
GGGACTTGCCTAACTCCGTTAAAACTAAATACTTCTTACGCTTGTCTTTTCCACACGGAC
TAACAATTACAAGCTTTTGTTCCTCTAGCTTTTTTATCATAGTCGTCAGCGTATTATTCG
CAAGCCCAGTCGCAAGCGCGATATCTGTCGCAGTTGCGCAGCCAGTTTCACTATTCCATA
AAACCGCTAAAATCTTGCCCTGTTCACCCCTATAAAGAGCCTCAGGATCTTGACTCAGTA
ACTTTTGAAAAATCCGCCCATTCAACAAACGAATATGATGGGCTAGCAAATGACTATCTT
TCATAACACCTCCAATTTATTTCGATGTCGAAATGAATAAAATAATTGTAACACTCATCG
TTCTAACTGTCAACTATTTCGATTTGG
>6BGREECE22_SequenzeTagliate/6BGREECE22_SP1908.fasta
CTGCATTATTTTCACGCATAGCACGTTGGGCACGACTTTCCAAGAGTTGGAATCCTGTGA
CAAGTACTTCGGTCACGTAGTTCATTTGGCCATTTTTCTCAAAGCGACGGGTACGCAATT
CTCCATCAACGGAAATGAGACTACCTTTGGTTGCGTAGCTTGCCAAAGTTTCTGCTAGTC
TGCCCCATAGGACCATATTGACAAAATCAGCTTCACGTTCACCGTTTTGGTCTTTGTAAC
GACGGTTC
>6BGREECE22_SequenzeTagliate/6BGREECE22_SP1909.fasta
TGAATCATGAAACCTGTCGCCTGTTGATTGGCCATAATGGTCATATCTGTAATCTGAACA
CGGCGAGGCTGACTGGTCACATAGACTACTGTGTCTGCAATATCCTGAGCTTGCAAGGCT
TCTATTCCTTGGTAAACGGACGCAGCCCGCTCTTTATCACCATGAAAACGAACAGTTGAG
AAATCTGTTTCGACAATCCCAGGCTGAATGGTTGTCACCTTGATATCCGTTGCGATGGTA
TCAATTCGCAGTCCATCCGAAAAGGTCTTAACCGCTGCCTTGGTAGCTGAGTAAACAGCG
GCACCAGCATAGGCGTAGATTCCTGCGGTTGACCCCATATTGATAATATGACCTTGATTG
ACTTTTATCATTGCTGGCAAGAAACAGCGAGTAACCGCCATCAGACCTTTAACATTGGTA
TCCAACATGGTCAACATATCCAACTCCTCATAGTCTTGATAGGGAGCCAAGTCAAGAGCC
AGTCCGGCGTTGTTGACCAAGATATCAATCCTCCCTATCGTTTCTAGAATATCAGAGCAA
ACAGTCTTCACCATGACCATATCCGTCACATCTAGTGGAAAAGTCCAGACGGTTTGATTT
GGAAAGCTTACTGCAAACTCCGACTTGAGGATTTCTAATCTGTCTATCCGTCGTCCTGTT
AGAACGACATCCTCACCCTGCTCCAGATAAGCACGCGCAATCGCTTCACCGATTCCTGAG
GTTGCTCCCGTAATCACTACATTTTTTGCCATCTTATTTCCTTCTATCAGATGCTGACAA
>6BGREECE22_SequenzeTagliate/6BGREECE22_SP1982.fasta
GACATTGGCCAACATATGGTCAATACGGCCACCCAAGGCACCGAAAATAGTAACCTGAGC
CTGAGGATTTTTCTCAAAGATGGTTAAGAGAGCCAATTCCAAATCGGTATCATCTTTTTC
TGGTCGGGCTTGGACAAAATGCTGGGCACGTTTTTGAATCACCTGTCGCTCTTCTTCGGT
CACAGAATCAAAATCTCCGACTGCTAGAGCAAGAAGCAAGTCTTCTTCCAAGACCCAGAG
CGAGCCTCGATCCACCCCAACAAAAGCATCAAAATCTGTCCGATAATGACCGCGGCCTCC
GCCTGCAAAAACGGCAACCCTAGTCCAGTTGTTTTCTGAGAGTTTGTACTCGCTCATTGA
CATCTCCCTTAAAGACATAGGAACCTGCTACAAAAACGGTCGCACCAGCTTCTTTAGCTT
GGGCAATAGTTTGGTCATCAATCCCACCATCCACTTCG
>6BGREECE22_SequenzeTagliate/6BGREECE22_SP1992.fasta
CTTATAATCTAACTTTAAGTAGAGAATAGAATTTTCTAACTGTTCTATTTTCTACGTCTA
GTCTTTCTTCCTAGCAAAGCAAAACCACTTGTTGCCACCACTAGACCAAGACTAGCAAGT
GCTGCACTTGATGCTGAACCTGTGTTAGGTAATTGTTTGCCAGCAGGTGACTGGTAGGTA
ACATCTTGCATTGTTCCTGCAGTTGCTTGCGGTGCACTTGTTGTCTTAGGAGCAGCATTA
GGAGCCACTGGTCTCTTAGGAACTGCAACCATGGCAATGGCTTGCACTCCAATCGTTTCT
GCTTCCTTCACATCTTCCATAGTTTTCGCATTTTCAATCTCTTTGAGAGCTGCTTGTTTT
TCTGCTTCCACTCTTGCTAAAAGTTCTGCTTTTTCTTTATCAGAAAGCGGTGCGCCTTTG
ATTTCATCCTGCTTGTTCTTGGCTGCTTTTTCAATGGCATTTTTAGCTGATTCTTTTTCA
GTAGCTAATTGCTTAGAAGCTTGTGATTGAGCTGAGTTTTGTGAACCTGTGTGAACTGGT
CCACCTGCCTGGCTACCACCGCCTGCATTCGCATTAGCATCTGATCTTCCAGTATTGCCT
CCCTTA
>6BGREECE22_SequenzeTagliate/6BGREECE22_SP2000.fasta
CATAGTTTCGAATAGTTCCGTTTGAGAGGTAAAGCTGATCTGCGATTTCTTGGTTGGATA
AGCCCCGGGCAATTCCCTTTAAGACAGCAATCTCTTGTTCTGTCAACGGATTGGGACGGG
TCATCACCACTTCCATCAATTCAGGCGAATACTCCTTGCGTCCTTCGAGGACGGTGTGCA
AGGTTTGCATGAGGTCTGCAATGCTTCGTTCCTTTAATACATAAGCATCCACTCCAGCCT
TGACCGCACGTTCAAAATACCCTG
>6BGREECE22_SequenzeTagliate/6BGREECE22_SP2052.fasta
ATGGTGCGGTTGACTCGGGTAAAAAAGGCTTCCCAAGTTTTTTCAGCATAGATTTCCAAC
TCACTACCCAGCTTGGACTTAACTTCCCCATACTCTATGATGAGACTCAATTCCTTCCTA
AAGAAAGGATAGGTTCCTATCGTCTGAGAAAATTCACGGCCATTTTTCAGGGTTTGAGCC
AGATCTTGACCGACTTCTTTAAAGAGCTGGGAACCTTGTTCCTGCATCATTTGAAAAATC
TGCGTCAACTCCATTCCCTGTGAAATCATATTCCCCCATTCACGTGCATAATAGGCTGTC
AAGTAGGTCTGCACAAAGATTCCAATAAAGGGAAGGCGTGCTAAGATAGAAAAGACACTC
ATCTTAGAACTTCTTTTATAAAAAGTGAGTGCTAAAAGGGCAAGCACGGAAACAAGCCCT
ACCATGCCTAGAAAAATTTGGGGCAGATTACCGATAATTTGGGTGGCAATATTGCTACTA
TCCAGTTGTGGGAGCAGGTAATTCCGTAGCCCCAGCATAATTAAGAGAAGAAAACCCAGC
AAAATCAAGGGATAGGTCGCTACTTCAATCAATTTTTTCTTGACCTTAGCCAGATTGTCC
AGATATTCTTCTATCTTTCCCAAACTCAGGTGGAGATTGCCATGAACTTCAGCTAGGGAT
AACTGAGTGACAATAGCACTTGAACATCCCAAACTTTCCATCATTTCTGAGAATGATTTC
CCCTGAGACAAGCCCACACGCATCTGGGTCACACACTGCTTGTCCAACAAAGCACTCCTA
TCTAAAAAGGAGATAGTCTCCACCAGATGAAAACCGCTAGAAAAGAGATTGTTAAATAGG
GTGATGA
>6BGREECE22_SequenzeTagliate/6BGREECE22_SP2095.fasta
AGTGACCAACATTAGTAAAAATACCAAGGCCGTCACTAAGAGGAAGAAACTCGTCACAGG
GTAACGTCTATCAAAGATTTCCTTCATCAATTAATACCTCCTGAACAGGAATATCATGGT
TTTCAGGTATAAAGTCCTGAATTTGACAAGGATGAACCGTACTCAAAGTATGACCAGAAA
AATGTTCCAGATAGCGGTCATAATAACCTCCACCATATCCAATCCGATATCCATCCGTCG
TAAAAGCCAGGCCAGGAACATGAATCAAATCAATCTGAGATACATCCACCACTTCCAAAT
CTCCCTGTGGCTCCAGTAAGGCAAAGGCAGTTTTTACCAACTGCTGCGGATCATAGACTA
CAAAGTCCATGCGCCCCTTGGGATAAGTTTTGGGTATTAAAACCTTCTTGCCGTCCTTCA
GCGCCTGCTCAATCAGTTCCCGCGTTTGAAACTCATGAGAAAAAGAGAGGTAGGTTGCGA
TGACCTTGGCTTCTTGATAAAAGGGGTGTTGTAAAATTCGCTCGGTTAAAGCTTGGTCTA
TAGCCTGTTTTTGTTCTTGAGATAAAGCCTTCATTTCATGCAAGACTTGCTTGCGTAATT
CCGATTTCATAGACAAGCCCTCTATTCTGCTGCCTTCTTTTTCAGGAAACTAGACACCGC
AGCCACCCCAATAGCTAAGACTTCTTCCTTAGGACTCATTTGAG
>6BGREECE22_SequenzeTagliate/6BGREECE22_SP2096.fasta
AACTAGACACCGCAGCCACCCCAATAGCTAAGACTTCTTCCTTAGGACTCATTTGAGGGT
GATGAAGAGCGTAGGGACTATCGATACCTAGCCAAAACATCACGCCATCAACCTTTGAAA
GGAGATAACCAAAGTCCTCGCCTGTCATAGCAGGTTCGATATCAATCAACTCGATTCCGT
CTTTTTCGTCAAAGAAGTCCATCAGTTCACGCGCCAAGGCTGGATTGTTCTCAACAGGTA
GGTATCCACCTTGTTTGAGTTCCACTTCGACTTCCATATCAAAGGCAGCTGCAACCCCTT
CTGCAACTGTTTTTACCCTCTTTTGCACCAAGAGACTCATGTCCTGTGTCAAGGCACGAA
TAGTTCCATGTAAAAAAGCTGTGTCTGTGATGACATTGTTGGTGGTTCCAGCTTGAAAAA
CGCCGAAGGTCACCACTGCTCCCTCGATTGGGTTGACATTGCGGCTAACAACTGACTGCA
CTTGGGTCACAAAGTAACTAGCCGCCACCAAGGCGTCATTGGCTTCATGAGGAAAAGCTG
CGTGGCCACCTTTGCCTTTGAAACGGATCTTCACCTCGCAAGTTCCTGCAAAGAGTGTAT
GAGTATTAGTCGCAATCTGGCCGACT
>6BGREECE22_SequenzeTagliate/6BGREECE22_SP2120.fasta
GGGTGTACTCATCCCGTTCTAGTAGGCTAATGGTCTGTCTGGAAACCCCTGCCAGTTTGG
CTAGGTCGGTTTGATTGAGACCATCGCGAGCTCGAAGCTCTTTTAGACGATTTTTTAGTT
GCACGTTACACACCTACTCTCCGTCAAATTCAACGGTTTGGATATCTTCAATACGTTGCA
ACTTGAATTTTTCTTTTCCCGTATTATCAACACTACGTAGTTTGACCCATTCC
>6BGREECE22_SequenzeTagliate/6BGREECE22_SP2121.fasta
ATCAAGGCTTGGCGGTAGGCTGCACGGCTCTCAGGATTTCCAAGAGTGTTGAGGTGCAAT
TTGACACCTTGAATACCGATTTCCTTCAAAAAATGGGCTGCCATAGCGATTGTTTCCACA
TCGGTAGCTGGATTGCTAGAGCCAAAACACTCAACACCAATCTGGTGGAATTGGCGCAAG
CGCCCTGCCTGTGGACGCTCATAACGGAACATAGGTCCCATATAGTAGAACTTGCTTGGC
TTTTGCACTTCTGGGGCGAAAAGTTTATTTTCCACATAGGAACGGACAACGGGTGCAGTT
CCTTCTGGACGGAGGGTAATATGACGGTCACCCTTGTCATAAAAATCGTACATTTCCTTG
GTTACGATATCCGTTGTATCTCCGACAGAGCGACTGATAACCTCGTAATGCTCAAAAATA
GGCGTGCGCACTTCTGCGTAGTTGTAGCGTTTGAAAATTTCACGGGCAAAGCCCTCAACG
TACTGCCACTTGGCAGAT
>6BGREECE22_SequenzeTagliate/6BGREECE22_SP2122.fasta
CCACTTTTAAGAAAAACGAGACGTAAATTTCGGTAAATTGTTAGGAACTGGTCTTTGATA
GAAAGCTTCTCATTTTTTAAGTTTTCACCATCAGCAGATGACATTGACAGGCTCAATTTG
CTTTTTCCTAAAAAGAGGATAGTGGCTGATACTAGGAAAAAGCAGGCATTGATTCCCGCA
ACGAGAGAAAAATTGTTGACCGATAGATCTAAGAGCCAGACTCCGAAAGCTTGACCACCA
ATAGCTGAAATATAGGTGATGAACTGTGAAAAAGAATAAGCCTCCATCAGATCATCTTCA
GCTACTTTTTCCTTAATAAGAGGCATACGCAGGCCACCTGCAAAATCACTGATGATATCA
CTAATGACATTGATCAAACACAGGCTAGAAAAGGCAAAGAGACTAGCTTGCTGAACAACT
AGGGCTGCTAGAAAAAATAGAACCGCCTGAAACAAACCGCTATAGACTATCCATTTGACC
TTGTCCCTCGTGTAATCTGCCCGAATCCCTGCAAAA
>6BGREECE22_SequenzeTagliate/6BGREECE22_SP2141.fasta
GCATAGTTTCCAGCTTTTTCTTTAATGTTAGCAAGCGTCTCAGCAGCCTGAGCGAAGTGC
GGTTTGTCCTGTTCAGGTGTCATGTGTTGATCAAGAATCGGACAAAGAATATCCTGATAA
AAAACATAGCGGTTGGGATTGATACCGCTGAGATTGCCTGGTAGGTCTGGTAAGAGGTTG
GCAAGGTCAATCTGCATAAAATCCTCAACCGTTAGACCAGTATTGGTCTTGAAGTGCGCA
GACAAACCATCTAGGTCATTGCGATAGCTGAGTTCTGCCCAGATTTGCAAGCTTGGTAGG
ATAGAGAACTGGGCAGTTTCACCACCATTGTCTCCCCAACCCGTTACGATGACTTCTTTA
ATCTGATTGGCACGGCAGGCTTTATTAGCCTCGATAGCCACTAGACGGCTAAAATGGTTG
TGAGGTGTAAAGCCAATCCACTTCCAAGCTCCCCCTGCAAATGCAAGGTCATGGCTAAT
>6BGREECE22_SequenzeTagliate/6BGREECE22_SP2142.fasta
TCCCAATCAGTATGACCAGATTTTTCAATCACGTATCGTACCATATTCCCAGTTGATGCT
AGTTGCGACCAGTTATTAAGTTTTTCAGCAGGGGCAAGGGTTGTCATGTAGCCAAATTCT
CCACCCAGACCGTGGCGACCTCGATGAAGTCTACCATTGATAATCATGGCTCCGCCAATC
CCTGTCCCAATCACGACACAGGCTGCATTTTCAAGCTCTGGATGAGCTAGTAGTTCACTG
AGTCCAACGCAGTTGGCATCATTTTCTAAATGGACAGGTAGCTGATAAGAGCTAAGCGCC
TCATACCAAGAAAAGCCATGGATGTAGGGCACCGCACTGAAGCCATCAATCACACCTGTC
TCTTGATTGACTGCACCTGGAACGCTCATAGCAATCCCACTGTAACCCTGTTCTGACAAG
CGTTGATCTAGCCACGCTAGTAAATCCTCCAAGTTTTCAGGCGTTGAAATACTTGTCTTA
TCCAGTATTTTCCCATCAGGAGTCAGACTGGCAAACTTAATCCCAGTCCCTCCGATATCA
ATCGTTGCAATGGTCATTGTTTTTACCATAAAAAGGGGCGAATCAGCAGTTAGTCCTTAC
TTTTTCGCCCCTCCTTTCT
>6BGREECE22_SequenzeTagliate/6BGREECE22_SP2144.fasta
TTCTTGCACATAACCCAAGACTACTACAGCAAACATATTTGACGGAATCAAGTAACTATA
CTGACAGCAGTCATCGCTCGGACGAAAGGCTGACCAAGTCATTCCTGTCACTGCAAAATC
AGGTCCAAAGCCATCATTTACCAAGGTGTCTTCCTTGCGGTCCGTATCTCGGACAAAACG
ATAAGGAGAGTTCTTATGATCTTGTTCTACCGTCCACAGATGAAGAATTTCCTTAGTCGC
TGCGACAAAAGTCTCATCAAACTGACTAGTCTCGCCAGTTTCTTTCCAGAGGAGATAAGA
CAACTGCAAAGGATAGCAAAGTGAATCCACCTCATACTTGCGCTCCCAGATCCAGCCGTT
AAGGTCTGTGTGGTCAGTCTCGTGGTGCCCTTTCCAGTTCTTCTCAATGTTGAAGGAGTT
AGCATAGGGATCCTTGAGTACCAAGGTCATCTGACGTTTGACCAAACCTGCAATGGTCTG
ACGCAGGAGGGCATCTCTTTTAGCTACATGAAGGTAGGGTCTGAGTTGG
>6BGREECE22_SequenzeTagliate/6BGREECE22_SP2158.fasta
ATAACAAATTCCCATTGTCTATCTTTTTCTTCACGGCTTAAAACAAGGTCTTCACGGTTA
TGGTCGAATCCTTCTTTTACGTTTTCTTTCACCCATTTGAGCGCACGTTCGAACTCTTCA
GGGTCGTAAATACCACGGTCCATACGGCGCGTGAACTCCGTCATATCTACCGATTCATTT
CGCATTCCTAAGTATTCTTGGAAGAAATCTGGATTTACAATAGAACCACCAATCCCCATC
GAAACACTACCCATTGATAGGTAAGCAGTGTCTCTCATCAAGCCAGTTGCAAGAGCTGCC
CGCGCATAACGTAAAAGTTTTTCTTTGACATCTTCTGGAATAGCTGTATCATTAGCTTCC
TGAACATCTCTACCATAAATCCCAAAGGCTGGAATCCCTTTTTGAGTATGTGAAGCTAGT
ACAGCTGCAAGATAGACAGCTCCTGGGCGTTCTGTCCCATTAAATCCCCAAATAGCATGA
GGAATATCTGGAGACATATCCATAGTTTCACTACCATAACACCAGCATGGTGTAACTGTA
ATTGTTGCGCAAACATTTGATTTTTTAAACAACTCATGGGAAGCTGCAGCCTCTGGAACA
CGACCAATGGTAGATGGAGAAATCACACATTCCACAGGTTCCCCATCTGGATATTTCAAT
GTGCTTGAAATCAA
>6BGREECE22_SequenzeTagliate/6BGREECE22_SP2191.fasta
TATTCGTCGATACAAAATAACTGCATAAACTGGAAAAACTAAAACAAAAGTCACATAAGC
ATGACTCAACAAGGTCAAGCCAATCAACTCAGGAAGAATATTTAAAAAGTAATTAGGATG
TTTTACTGTCCTAAACAAGATATGATCTACATATTTGTGATTATTGACAAGCATAAGCTT
CACTGTCCAAATATCTCCCAACAAGTGAATCACCAACATTAACATCAGCATAGAAAAAAT
AAGCAAGACTAAACCAACCATGCCCATGCCATCAAAAATTGTCTTGTGCACCATTGCCTC
AACCAAGCAAGAGAGATAAAAAACAATATGAGCCATAGTTAATCGTTTTGTATTCTCAA
>6BGREECE22_SequenzeTagliate/6BGREECE22_SP2194.fasta
AAAGAGGAGAACGGAATAGGGTTTATTGCGAACCTTCTCTGTCAACTCCCCACCTTCTTC
GTAACCCACATAGCCTGGAGGAGCTCCATTTAGACGGCTGGCTGCGAATTTCTCCATATA
CTCACTCATATCAAAGCGGATAAGGGCTGATTCGTCATCAAAGAGAACTTCTGCCAAAGC
CTTGGCCAACTCGGTCTTACCGACACCTGTGGGTCCTAGGAACATAAAGGAACCGATCGG
ACGCTTGTGACTGCGAATTCCTGACTGATTACGGCGAATGGCACGACTAATACTTGAAAC
AGCTTGATCTTGACCGATAACCCGTTTATGGAGTTCTGCTTCAAGATTTAGATATTTCTT
AGCGTCAGTCTGAGTCAGTTTTTGAACTGGGATTCCTGATAAGCGACTCAAGGTGGTCAA
AATATCAGACTCTGTCACCAAGTCTTTGTAGACAGGTACTTCCTCTTCTTTTGCGATTAG
CTGGGCTGCCTGTTTCCACTTGCCATCCATCAGGGCCTTGTCAGCTGGACTCAAATCTGA
ATCGTCTGCTTTTACATACTTTGCCTTATTTTGCACTGTTGCTGCTGCTTCGTCCAAGAG
GTCGATAGCAGAGTCTGGCAAG
>6BGREECE22_SequenzeTagliate/6BGREECE22_SP2198.fasta
AGTTCTGCCTCTTTGTTGTCTTTAGAAGCAGTTCCTTGACCACAGGCCACAAGCACAACA
GCTACAAGAGCTGTTACAAGCGTTAAAAACACTTTCCATGTTTTCTTCATTTTGATTTCC
TCTTTTCTTTTTCAGAAACATTCTAATTCTACGAACGTTTCCATTTAATCACATATTTTT
CACTGATATCGACCAGCTTCATACCCAAAAGACTGATAATCGACACCAGAATAATAATGG
CAAACATGGTATCATACTGAAACAGTTTTTTAGACTGAATCATATAAACACCAAGACCTT
CAAAACCTCCCAACCACTCAGATACCACAGTTGTGATAAAGGCGTAGGAGACACTGACCC
TCAGACCTGCATAAAAGTAGGGCAGGCTGACTGGGATTTTAAAATGCCACAGGATTTGCC
AAGGCTTGGCCCGCATCAGACTAAACAAGGTCAGCATATCCTTGTCACAATGCCTAAAAC
CGTCC
