# Supplementary material for: Sequence Analysis of 96 Genomic Regions Identifies Distinct Evolutionary Lineages within CC156, the Largest Streptococcus pneumoniae Clonal Complex in the MLST Database
Source: PLoS One. 2013 Apr 12;8(4):e61003. doi: 10.1371/journal.pone.0061003 (PMC3625235; doi:10.1371/journal.pone.0061003)
Supplement: File S1 — Nucleotide sequences of the 96 loci of the 66 strains analyzed in this study. (TGZ) [file pone.0061003.s009.gz › 770_95.mfa]

>770_95/770_95_SP0034
ttagagagttgtttgagaggggtaaagaaactactagacacaccgagagaggtcagaagg
gtggttaggagcgatgcaaggatgaagtaaaggataaaaagtgggaagacttttttcagt
tgtaagccttgcttatttttttgctcgcgactttgccagtaggagagaaagatagtgatg
gggatgatagctagggtgcgcgtgagtttgacaatggttgcggattcgagggcattggtc
tggtagagactgtcccaagcgctagctgtggcggttacagaggaagtgtcgttgaccgca
gtccctgcaaagagggcgaagccttcattggatagatgaagccaggtgccgagggttgga
aagatgagcgcagccaagacattgaagaaaaagataacggaaatggcttgggctacttcc
ttttccttagcatcaataacgggcgctgtcgctgcaatggcagagccaccacagatagaa
gaacctactccaaccaaggtagccagttttgtatccagtgcaaagaagcgctggaagaag
taggcaataatcagagctattgagatagtggacaggatgacagggagcgaagattgccca
actgcgaagacctgcgagatattgagaccaaaaccaagcaagacaacggcatattggagc
aacttcttggaactaaaggtcaaaccagcatccagttgtttatagg
>770_95/770_95_SP0037
tttcgctcaagcccgaaatcaagcaagagctacgccaatttatggatcaactctacgaag
agtacgttgggattcacctaaaatcaaagaaatttattgattccctagcagactggggac
aattattaaaagaggaaaagaaatgaaaaaaatcgcagtagatgccatgggaggcgatta
cgcacctcaggccatcgttgagggtgtcaatcaagccctagctgacttttcagatatcga
ggttcaactctacggagatgaagctaaaatcaagcaatatctgacagcgacagagcgcgt
cagcatcatccatacggatgaaaagattgattcagacgatgaacctacgagagctattcg
gaagaagaaaaatgctagtatggtattggcggccaaggctgtcaaagatggagaagcaga
tgctgttctctcagctgggaatacaggtgctttgttggcggctggattcttcatcgtggg
tcgtatcaagaaca
>770_95/770_95_SP0057
taattagcacggaagtagtctttgttgtggtctgcaaaggcagtcatgagttcaaagatt
tcctcttccttgtactcagcgcttggtctatctgcccagattgaaagcatacttccgact
gttggaagatctacttcaggatatttggtagaagctagttgattgaatggtgtttttcca
gtattctcaatagctttcttgaggaaaccaccaccatcttctggtttttgaccaagaatg
tagtaccagtcaccgttggtattcaagaatttatagcctttgcttgctaggtattgaggt
gatgcgaggttatatccccaccagcctttagaccagtaagaaatcaagacatctttgtca
aactgaacatcgtccttgtcttcatagtagaagccatcgttgaaggccattggtt
>770_95/770_95_SP0120
catcagttgcgtgcgactctggaaaccaagaaaatctcaggtctcttcactgctggtcag
acaaatggaacatcaggttatgaagaagctgctggccaagggattatcgcgggtatcaat
gcggctctgaaaatccaaggcaagcctgagttgattttgaagcgcagtgacggttatatc
ggggtgatgatcgacgacttggtgaccaagggaaccattgaaccctaccgtctcttgaca
agtcgtgctgaataccgtctcattcttcgtcatgacaatgctgatatgcgcttgactgag
atgggacgcgagattggccttgtggatgatgaacgctgggctcgttttgaaatcaagaaa
aatcaatttgataatgagatgaagcgcctagacagtatcaaacttaagccagtcaaggaa
accaatgccaaggttgaggagatgggcttcaaacccttgaccgatgcagtgacagccaag
gaattccttcgccgtccagaagtttcttacc
>770_95/770_95_SP0127
tttctctcgctattttagaggacaagcaggttcttgccgagactatgattaatatcaaga
aaaaccacagtatcaacctcatgcctgccatcgattttttgatggcgagtctggacctga
cacccaaggatttggatcgcatcgtggtggcagagggaccgggtagctatacaggtttgc
gaattgcggtagcaactgccaagaccttggctcataccctgaacattgagttagttggga
tgtctagtctattggctctggtgccacgccaaaaagaaggcttggtggttcctatcatgg
atgcgcgtcgcaataatgtttatgcaggattttatgaaaatgccaaacctgtcatggcag
aagcacatctgccttttgagcgagtcattgagctaatcaagggcgctagtcaggtaacct
ttgtcggagaagttggcccctttgttgagcagattcaaaaacacttgccaaggactaatt
tcaaagaaaccttgcccaatgcagctaatctagctcttttggcctgggacaaggaagcag
actccttgcatgattttgtgccaaattacctcaaacgtgttgaggcagaggaaaactggc
tcaagaaccataccgagtctggtgagtcctacattaaacgcctatgatagaaatcaagcg
aattcaacaacagcctgacctagctcaagccatctacgctgttatggca
>770_95/770_95_SP0128
tttgaagcagaagtcctgcaaatcgctgtcaaaggagcctatcagggtaagggcattgcg
tcagccttgtttgctcaattgccgacagataaggagattttcctcgaagtcagaaagtca
aatcaacgagggcaagcattttacaagaaagaaaagatggcagttatcgctgagcgaaag
gcctactaccatgacccagtcgaggacgccattatcatga
>770_95/770_95_SP0145
tggcgattttactcatcacgatttcagaaaccctgccccaagttctacaaatctttctgg
gagttttggcggattttcaacatcatcgtgtcttgaaatacacagtcattagttttgcaa
aatttttgctttactctatagtgtctttatcactttcagggcagtccttttccttgttat
tagtagcatttatttgtctgattaacctcttgtctgacacgttgagttatttttcaggcg
ccatgctcactccgattttcattagaattattgggcaagaccatctggcagaagctattg
gatttaaacagtcaactgttagtttagtgaaaacaatcagtaatattctaggaggagtct
tattaggtattctatccatccagtttatttccttgctgaacgctcttacctttttaatcg
catttttaggtatcctcttcat
>770_95/770_95_SP0155
aaccagcaggaaatagttttgccattccggtgtcagatccagtgtcagatcaagatttag
gagtgatttacatctccttgaatcctgctgttttataccatgccattgataatactagag
gtcatactccgatggcagtaacagtgacctcaccttttgatacggagatttttcatattg
gtgagacagttgatagggagagtgaaaattggctagttggcttaacttctcatggatatc
aggttcaggtggcagttcctaaaaactttgttttacaaggaacagtgactagctctgctt
tgattgtgggtttgagccttctctttattgtcattctttatctgactttgaggcagactt
ttgctaattaccaaaagcaggtagtggatttagtggaatccattcaagtcattgctcaag
gcgaagaggggcgtcggattgacatttccgaaaaagatcaggaattactcctaatcgcgg
agacgaccaatgatatgttggatcgattggaaaagaatatccatgatatttaccagttag
agcttagtcaaaaagatgccaatatgcgagccttgcaggcgcaaatcaatcctcatttta
tgtataatacgctggagttcttgcgcatgtatgcagttatgcagagtcaagatgagttgg
cag
>770_95/770_95_SP0180
ccagctaaaacacccttatctgagaaattagccaaagatctcaaaaaacgaggcttcaag
ttcacaggcccagtcgccgtattgtcttttctacaggctgcagggctagttgatgaccac
gagaatgattgtgagtggaaaggtcttaaatgatgtctaacaaaaataagggaattctga
tttttgcgattctctatacagtcctctttgtgtttgatggcgttaaattgctggcttctt
taatgccatctgccattgcaaattatc
>770_95/770_95_SP0181
ccttttctattatttatgtgaaagaaaaagagaatatctactatcccctacttgttcaca
tgttaagcaacagcctctccttaatcattttagctatcagtatagtaaaatgaaatgaga
acaggacaaatcgatttctaacaatgttttagaagtagaggtgtactattctagtttcaa
tatactgtaatatgtgatgaaaatgccag
>770_95/770_95_SP0205
tggtgacctgtagcgtgaataatcctgctagcagagcagtcattctagcaaatggtggaa
tatttgaggatgctcgcaatggagtcgagcgttattggatagaggtagcgaatgaataat
ccaaaaccacaagaatggaaaagcgaggaacttagtcaaggtcgtatcattgactacaag
gcctttaactttgttgatggcgaaggcgtgcgtaactctctctatgtagcaggctgtatg
tttcactgcgaggggtgttataatgtagcgacctggtccttcaatgcaggcattccctat
acagctgagttggaagaacagattatggcagatcttgcccagccttatgttcaggggtta
accttactaggaggggagccttttcttaatactgggattctcttgccacttgttaagcgg
attcggaaggaattgccagacaaggacatttggtcctggaccggctacacttgggaagaa
atgatgttggaaactccagataaactggaactcttgtcactgattgacattcttgtcgat
ggaagatatgatcgaactaagagaaatcttatgctccagtttcgaggttcgtctaaccaa
cgaattatcgatgtgcaaaaatcgctcaaaagtgggcaagtagtgatttgggacaagctc
aatgacggaaaagaaagctatgaacaggtgaagagagaatgaagaaaaaggacttagta
>770_95/770_95_SP0250
gcatttgtaattttcttatcttctatgattgtatatattttagcgaagtcattgactaat
ggcggaacattcatagaaatgatttattctgctattcaagttccgttgcaaggtttaact
ggatctttgtatggtgctattggaattgcattctttatatcatttttgtggtggtttggt
gttcatgggcaatcggtagtaaatggagtagtgacagctctgcttttatctaatcttgat
gctaataaagctatgttagcctctggtaatctatcattagaaaatggtgcacatattgtt
actcaacaatttttagattcatttttaattctatcaggttcagggattacgtttggtctt
gtagttgccatgctttttgcagcaaaatcaaaacaataccaagccttaggaaaagttgca
gcttttccagcaatatt
>770_95/770_95_SP0266
ttgacttgtcagatatcggtaagggaacttatccttactacatgcttaaggaaattgatg
agcaaccaactgttatgcgtaaactcattcaagcctacacggatgatgctggtcaagtag
tggttgatcctgctatcattaaggctgttcaagacgcagaccgcatctacatccttgcag
ctggaacatcttaccatgcaggatttgcttctaagaaaatgttggaagaattgacagata
caccagttgaacttggcatctcatctgagtggggctacggtatgccacttctcagcaaga
aaccactcttcatctttatcagccaatctggtgaaacagcggatagtcgtcaagttttgg
tcaaggctaatgaaatgggaattccaagcttaacagtgacaaatgttccaggctcaaccc
tctcacgtgaagccaactataccatgctccttcacgcaggtcctgaaattgccgtggcat
ca
>770_95/770_95_SP0278
gctgatcgtacaattcttctatcgacagcactcttgtcaggtgctattgctttagcagga
atcttttctgctttgaaagaaaaataaaaatagaaaagagaaaacagaatggttttacca
aattttaaagaaaatctagaaaaatatgcgaaattgttggttgcgaacggaattaacgtg
caacctggtcacactttggctctctctattgatgtggagcaacgtgaattggcacatcta
atcgtgaaagaagcttatgccttgggtgcgcatgaggtcatcgttcagtggacagatgat
gtgattaaccgtgagaaattcctccatgccccgatggagcgtttggacaatgtgccagaa
tacaagattgctgagatgaactatcttttggagaacaaggctagccgtcttggggttcgt
tcatctgatccaggtgccttgaacggagtggacgctgacaagctttcagcttctgctaaa
gctatgggacttgccatgaagccaatgcgaatcgcaactcaatctaacaaggttagctgg
actgtagcagccgctgctggacttgagtgggctaagaaagtcttcccaaatgctgcgagc
gacgaagaagcagttgatttcctttgggatcaaatcttcaaaacttgtcgtgtcta
>770_95/770_95_SP0334
tgtcaagtatttttgacatattttttgaagaaatagtagtctccttgtcctatttgtctg
acaagtgcaagctggtcggatttgtggtaaaatagataagatatgacaaaagaatttcat
catgtaacggtcttactccacgaaacgattgatatgcttgacgtaaaacctgacggtatc
tacgttgatgcgactttgggtggagcaggccatagcgagtatttattaagtaaattaagt
gaaaaaggccatctctatgcctttgaccaggatcagaatgccattgacaatgcgcaaaaa
cgcttggcaccttacattgagaagggaatggtgacctttatcaaggataacttccgtcat
ttacaggcacgtttgcgcgaagctggtgttcaggaaattgatggaatttgttatgacttg
ggagtgtctagtcctcaattggaccagcgtgagcgtggtttttcttataaaaaggatgcg
ccactggacatgcggatgaatcaggatgctagtctgacagcctatgaagtggttaatcat
tatgactatcatgatttggttcgtattttcttcaaatacggtgaggataaattctctaaa
cagattgcgcgtaagattgagcaagcgcgtgaagtgaagccgattgagacaacgactgag
ttagcagagattatcaagttggttaaacctgccaaggaactcaagaagaagggtcatcct
gctaagcagattttccaggctattcgaattgaagtcaatgatgaactgggagcggcagat
gagtccatccagcaggctatggatatgttggctctggatggtagaatttcagtgattacc
tttcatt
>770_95/770_95_SP0337
aataatgtgggaatgattttgtttatcttggtcttgtatggcttggtcggatttttagat
gacttccttaaggtctttcgtaagatcaatgaggggctgaatcctaagcaaaaattggct
cttcagcttctaggtggcgtcgttttctaccttttctatgagcgcggtggcgatatgctt
tcagtctttggttaccaagtgcatttagggattttctatattcttttcgcccttttctgg
ctagtcggtttttcaaacgcagtcaacttgacagacggaattgacggtctagctagtatt
tccgttgtgattagcttgtctgcctatggagttattgcctatgtgcaaggtcagatggat
attcttctagtgattcttgccatgattggtggtttgctcggtttcttcgtctttaaccac
aagcctgctaaggtctttatgggggatgtgggaagtttggccctaggtggaatgctggca
gct
>770_95/770_95_SP0368
tcagtcaggccgatgatgatatcagtgtggaagaagcgcgtgcagagattgccaagattg
aagccttgaagaatgctttggttcagaagaaaacggctttggtagcagatgactttgcaa
gtcttacagctcctgctcaggctcaagaaggtcttgcaaatgcctttgatggaaacttat
ctagtttatggcatacatcatggggcggaggagatgtaggcaagcctgcaaccatggtct
tgaaagaaccaactgaaatcactggacttcgttacgttccacgtggatcaggttcaaatg
gtaacttgcgtgatgtgaaacttgttgtgacagatgagtctggcaaggagcataccttta
ctgcaactgattggccagataacaataagccaaaagacattgattttggtaagacaatta
aggctaagaaaattgtccttacaggtactaagacttacggagatggtggcgataaatacc
aatctgcagcggaactcatctttactcgtccacaggtagcagaaacacctcttgacttgt
cag
>770_95/770_95_SP0383
gctgactagcgctgtcttgctcaagcgaggagacaatggttccatgggagaccttgcctg
tattgtggcagaggatttggttctctaccagtcatttgatcgccagaaggtggctgcttg
gttagaagaagaaaacttggcgacagttctggagcgtgattggggcttttcaatttcaca
agtgaaaccaactttagaatgtgatttcttagtgggatggaccaaggaagtggctgtatc
gagtcacatggtccagcaaatcaagcaaaatatcaatcaaaattttttaagttcctcaaa
agaaacggtggtttctttggtcgaagccttggagcaggggaaagccgaaaaagttatcga
gcaagtagaagtagccagcaagcttttagaaggcttgagtacagatatttacacgccttt
gcttagacagttgaaagaagccagtcaagatttgcaggccgttgccaagagtagtggtgc
tggtggtggtgactgtggcatcgccttgagttttgatgcgcaatcaaccgaaaccttaaa
aaatcgttgggccgatctggggattgagctcttatatcaagaaaggataggacatgacga
caaatcgtaaggacgagcatatcctctatgcccttgagcagaaaagttcctataatagct
ttgatgaggtggagctgattcattctt
>770_95/770_95_SP0386
ggagttgtttgcggcccacatgattttatcgggtatcagtcagcaggctttgaaattgga
tagagaaaagatgcagatccagttgcagagtgtcacagctattttagaaactgcccagaa
ggatttgcgggttttgctcttgcatttgcgaccagttgaactggagcagaagagcttgat
agaagggattcagattctcttaaaagagcttgaggacaagagtgatcttagggttagtct
caagcagaatatgacgaaattgcctaagaaaatcgaggagcatatcttccgtatcctgca
agagttgattagcaataccctccgccatgcccaggcatcttgcctagatgtctacctcta
tcagacagatgttgaattgcaactgaaggtggtggacaatgggattggtttccagttagg
gagcttagacgacttgagttatggactgcgaaatatcaaggagcgggttgaagatatggc
agggacggttcaactcttgacagctcccaagcaagggctggcggttgatatccgtattcc
cctgttagataaggaatgataaaggagtaaagatgaaaattttactagtagatgaccatg
aaatggtccgtttgggtttgaaaagctac
>770_95/770_95_SP0436
tcttaacgtcagaaatgccagcgtactggataacttccttgagggctgtcagataagcat
aggcttcttcaggagaacgcatatctgcctcagatacaatctcaatcaagggaacccctt
ggcggttgaggtcaacataagagtagccatctgtaccatgggtgtttttaccagcgtctt
cctctaggtgggcacgttcgataccgattttcttggtcgtaccgtcttctagttcgactt
caatccagccgttataaccgattggctcatcaaactgagaaatttggtaggctttgggat
tatcagggtagaagtagttcttgcggtcaaagtgcatctttttgtggatgtccatgttga
gggcaagagcagccttgattccggcatcgacaacccctttattgagaactggcagaactc
ctgggaaagaccagtcaatcacgttagtgttggcattttgatcatttccgaagtgggcag
aagtaggtgagaagatttttgaattggtgttgagctctacgtggacttcaagtccgatga
ctgtttcaaagttcattagttgtcacctccaaaaatcacgggttgttgtttgtggtagcc
tgttgttgcttcaaaggcagcagcaacttggtaaatggtttcct
>770_95/770_95_SP0439
tgctgggagctgttggtcaactccagtttgaagtctttaaacaccgtatggaaggcgaat
acaatgcggaagtggtcatgagcccaatgggtaaaaagaccgttcgttggatcaagcctg
aggacttggatgaacggatgtcgtcaagtcgcaatatcttagccaaagaccgttttgacc
aaccagtctttctctttgaaaatgactttgccctccgctggtttgcggacaagtatccag
acgtagagttaga
>770_95/770_95_SP0483
ttgtctggtgggcaaaagcagcgagtcagtctagctggtgtcttgattgatgagagtccg
attctcttgtttgatgagccactcgccaatcttgatcccaagtcaggtcaggatattatc
gaattgattgaccagattcataaggaggaggggacgacgacccttattatcgagcaccgt
ttggaggatgttctgcattgccctgtggatcggattgtcttgataaacgatggtcgtatc
ctttttaatgggagccctgaccagttactggcgactgatttgttgacccaaaatggaatt
cgcgaacccctttatctcaccactctccgtcaattgggtgtggatttagtcaaggaagaa
caattagcagatctggataacttgtctatctcaaaaggtcaggttcagttgcggacggaa
ctggtaaaagaaaccccagaattgcagtcactctttagactagaggacgtgtcgttttct
tatgatgatagaccgattttaaaatctcttcatttagatattaaaaagggtgaaaagatt
gccattgtcggaaaaaatggagcagggaagtcaactctagccaaggccttgagtagcttt
atccagactgaaggccgctatctttgggaaggacaggatataaaaggagattctgttgca
gagcgg
>770_95/770_95_SP0526
cctttttctcggagaagaaggtcaatacgctgtcaagtatgccagacgtcgctatagaga
aattcgtcaaaaatggttaaaacaaggagagtaaaaagatgagaatatttgttttagagg
atgatttttcccaacagactaggattgaaacgacgattgagcaactcttgaaggaacatc
atatcactcccagctcttttgaggtatttggcaagccggaccaactgctggcagaggtgc
atgagaagggggcccatcagctattctttttggatattgagattcgaaatgaggagatga
aggggctggaagtggctagaaagattcgggaacaagacccctatgccctgattgtctttg
tgacgactcactcggagtttatgcccctgtcctttcgctaccaagtgtctgctctggact
atattgataaggccctttcggcagaggagtttgaatctcgaatcgagacagccctcctct
atgccaatagtcaagatagtaaaagtctggcggaagattgcttttactttaaatcaaaat
ttg
>770_95/770_95_SP0558
tttgctacgtgctggtggtataacaattgccaaacaggtaatgaaaacagtgcctaataa
agctttaacaaagacgctttggtaccctattttgaaaaaagtcttaaaaatatttggtgt
gaatcttaccaagggagggctggccaaaggaatagggaaatttattcctatcttgggtgg
tatcatttcaggtggtttaacctttgcaactatgaaaccaatgggggaaagcttgcagaa
agaattatccaagctagtcaactatagtgaagttcaatatcaagaagatgttgaaacaat
ccgaaaagaggctgaaatcatcaaaggagaataatatgaatcctatcaaagcttttgcta
aaatttatggtaattactttttgaccgtgcaaggtgtaaa
>770_95/770_95_SP0562
ccccttgccaatcccttaatgcgcaatacagttggtcgtaaagtatcacttaaacagggt
tctaagctagcaggaactcctatggacaagattgtacgcacactggaagcgaatggctac
gaagtgattggattagactaatgacagatgaacggattcatatcctacgggatattttgt
tagaattgcacaatggcgcctctcctgagtcggttcaagatcgctttgatgcgaccttta
cgggcgtgtcagccatcgagatttcccttatggagcacgagctgatgaactcggattcgg
gcgtcacttttgaagatgttatggaactctgtgatgtccatgccaatctttttaaaaatg
ctatcaaaggtgtcgaagtttcagatactgagcatccaggtcacccagttcgtgtcttca
aagaagaaaatctggctctccgtgcagctttgattcgcattcgtagattgttagatacct
atgagttgatggaagacgaggaaatgcttgcggagatgcgcaagggcttggtgcgtcaga
tggggcttgtggggcaatttgacatccattaccaacgtaaggaagaactcttctttcct
>770_95/770_95_SP0581
gacaagccagtagcccttgcaggtgtcatgggtggtcaagcaacagaaatctctgaaaaa
tctagtcgtgttgtccttgaagctgctgttttcaatggcaaatctatccgtaagacaagt
ggtcgcctgaaccttcgttctgagtcatcttctcgctttgaaaaaggaattaatgtggca
acagttaatgaagcccttgatgcggcagctagcctgattgcggaacttgcaggtgcgacg
gtgcgtaagggcatcgtttcagcgggtgagcttgatacttcagatgtagaagtttcttca
acccttgctgatgttaaccgtgtcctcggaactgagctgtcttatgctgatgtagaagac
gtcttccgtcgtcttggctttggtctttctggaaatgcagacagctttacagtcagagtc
ccacgtcgtcgttgggatatcacaatcgaagctgatctctttgaagaaatcgctcgtatc
tatggatatgaccgcttgccaaccagccttccaaaagacgatggtacagctggtgaattg
actgtgacacaaaaactccgccgtcaagttcgtaccattgctgaaggagcaggtttgaca
gaaa
>770_95/770_95_SP0582
gttgtgcttctatttgattagcgacgttccaagttactaattttaaggttttagtcttat
ttgatgcagaagaaagggttttatctgttccgaataatagtaatatgagcgatagtaaga
gcaaaatgccagagtaaaaccgtatttgtttatttttcttgtaaaaagataggaaaaaaa
ataagaaacttaaaatagcagccatagttgcagtagctaaggggaaggcataaatctgtg
ccaagataggttgggtagatagccaaatgttaagattagaagatgggaaaaaagaataag
ttatgatagggatagaaaagagaatgaccgaaagggcagagagaaatgttttaatcattg
tgtgagtacctcaatttgcaatggttgctcggagctaatgtgactttgtgactttacttg
attgatat
>770_95/770_95_SP0614
caagtattggatatggagtggggggtgaatgtcctctaccctgatgccaatcgagtggaa
gaaccagagtgtgaagatattcccgtcttgtaccttttgcacgggatgtctggcaatcat
aatagttggcttaagcggaccaatgtagaacgcttgcttcgaggaactaatctcatcgtt
gttatgcccaataccagcaatggttggtacaccgatacccagtatggttttgactactac
acggctctagcagaggaattgccacaggttctgaaacgcttcttccctaatatgactagc
aagcgtgaaaagacctttatcgctggtctttctatgggaggctacggctgtttcaaactg
gctcttgcgacaaatcgtttttctcatgcagctagcttttcaggtgtattgagctttcaa
gatttttctcctgagagtcaaaatctgggaacgccagcctactggagaggtgtttttgga
gagattaaagactggacaactagtccctattctcttgaaagtctggctaaaaaatcggat
aaaaagaccaaactttgggcgtggtgtggcgaacaggatttcttgtacgaagccaataat
cttgca
>770_95/770_95_SP0618
gatgtctttggctactatgtggataagggctggatgtgtgtgcaggttttctttgttcgt
cagggcaagctcatcgagcgcgatgtcaatctcttcccctacttcaatgatccagatgag
gatttcttgacctatgtgggacaattctatcaagaaaaatctcacctagttcccaatgag
gtactgattccgcaggatattgacgaagaggctgtcaaggccttggtggattccaagatt
cttaagcctcaacgtggagagaaaaagcagctggtcaatttagctataaaaaatgcccgt
gttagcctagagcagaagttcaacctgctagagaaatctgtcgagaagacccaaggagct
attgaaaatctaggacgcttgcttcaaatcccaaccccagttcgcatcgagtccttcgat
aactccaacatcatgggaactagtcctgtttcagccatggtggtctttgtcaacggcaag
cctagtaagaaggattaccgtaagtataaaatcaagaccgtagtcgggccagacgactat
gccagtatgcgagaggtcattcgcagacgctatggtcgagtacagcgtgaggctttgact
cctccagatttgattgtgattgatggggggcaaggtcaagtcaatattgctaagcaagtc
atccaagaagaactgggcttggatattccaattgcaggtctgcaaaag
>770_95/770_95_SP0627
ttggttaccagccagttcgcacagccaagggtggtgtcaatgtgaccatcaaaggtcaaa
aaaacgaagaacatcgctatgtaactgcccatgtggacacactcggagccattgttcgtg
ctgtcaaacctgacggtcgtctcaaattggaccggatcggtggttttccttggaacatga
ttgagggtgaaaactgtaccgttcatgtgactagtacaggtaaaacggtatctggaacta
tcctcatccaccagacttcttgccatgtctacaaagatgcaggaactgctgaacgcactc
aggacaatatggaagttcgtttagacgaaaaagtgaccaatgaaaaagaaacacgtgcct
tgggtattgaggttggtgacttcatcagctttgacccgcgaactgtcgtgacagagactg
gttttatcaagtctcgacatttggacgacaaggtcagcgcagcaattttgctaaatctcc
ttcgagtttataaagaagaaggaattgacttgccgatgacgacacactttgctttttcag
tctttgaagaggtgggccatggtgctaactccaatattccagaagaggtagtagaatatc
tggctgtggat
>770_95/770_95_SP0680
cattttcttgatttgatgaaattttccttctgaaatggtgatagaggcttgactgaggga
aggacttgctgatagaatctctagtcttgcaggtttacagatagtgccatctaaaaagac
aattcctttttgaaaggtttggatatggtcaggtgttagaagtccattaacctcaacttg
ataagtcttatcgacatgatattggggatggaggagttggaagcccaagggaccgttatc
ggtcaagagaaggagtcctgttgtatctcggtccagtcggccgacggcatagagcttgtc
agactggatgtcagatggaagcaagtccatgacggtcggaagttccttgtctttgttggc
tgtaacgacaccagcaggtttatgaagcataagataggtgtgttcatagccttgaatgat
tcgatcctgaaaaaggagttcttgtagtcctgtatcgatattttgagctagggagcgggc
tgggc
>770_95/770_95_SP0689
gaatctgacctgtctatgggcttggccaataaaatcgcctataaatttgcgactaagatg
tattcaacctttgaacaagcttcgagtttggctaaggttgagcatgtgggagcggtgacc
aaggtttcggacaaaaacactccagaaccagatgaattggtggatattcaaacccacttt
aatcccaaattgccaactgtattgtttgttggcggttctgcaggcgctcgtgtctttaac
caattggtgacagaccataagaaagaactaacagagcgctacaatattatcaatctaact
ggagattctagcctgaatgagttgaggcaaaatctttttcgtgttgactatgtgaccgat
ctctatcaacccttgatggaattggctgatattgttgtgacacgaggtggtgccaatacg
atttttgagctcttggcgatagcaaaattgcatgtcattgtgccgcttggtcgtgaagct
agtcgtggtgaccagattga
>770_95/770_95_SP0690
cacgattttatttccaagtctgcttttattgattgtctctgcctacttgctcagtcctta
tgcgaccatgaaagatattcgtgttgagggaacggtgcaaactacagctgatgatattcg
acaggcttcaggcattcaggattcggattatacgattaaccttctgctagacaaggcaaa
atatgaaaagcagattaagtctaactattgggttgaatcagctcaacttgtctatcaatt
tccaactaagttcactattaaggtcaaggaatatgatattgtggcctactatatttctgg
tgaaaatcattatcctattctttccagtggtcagcttgagactagttctgtgagtctgaa
cagtttaccagaaacttatttatcagttctctttaatgatagtgaacaaatcaaggtttt
tgtctcagaacttgctcaaattagcccagaactcaaggcgactatccaaaaggtggaatt
agctccaagcaaggtgacatccgatttaattcgattgaccatgaatgattcggacgaagt
cttggttcctctatctgaaatgagtaagaaactgccatattacagtaagattaagcctca
attgtcagaaccgagtgtggtcgacatggaagctggaatctacagctacactgtgg
>770_95/770_95_SP0701
tacccatttttcgtggaaccttgctgttggcaggttccttttttcgtggcttctgttggc
cagactctctcactagtaaaggtaaaaggagaaacctatgcgagaacatcgtccagtcat
tgctcttgattttcctagttttgaggcggtcaaggaatttttagctcttttcccagcaga
agaaagcctttatctcaaggtagggatggagctttattacgcagcggggcctgagattgt
gtcctacttaaaaggtttgggtcatagtgtctttttggatctcaaacttcatgacattcc
taatacagtcaagtcagcaatgaagatcctatctcagcttggtgtggatatgaccaatat
tcatgcgcctggtggtgtagagatgatgaaggctgcgcgtgaaggtcttggaagtcaagc
caaattgatcgctgtaacgcagctcacatcaacgtcagaagctcagatgcaggagtttca
aaatatccaaaccagtctgcaagagtctgtgattcactatgccaagaagacagctgaagc
tg
>770_95/770_95_SP0717
attgctctagcagcaaatgagaagttcaatattccaatagtagtaacaggtgaagtggat
gccattgctgttaatggagaagtggtaacgattcataatggtagtgctatgatgccgaaa
gtcattgggacaggatgcttattaggagctgtagtagcaagctttatcggactagaaaaa
ggtcaagaattgaaatcattagaaacagcaatgttagtttacaatatcgctggagaaatg
gcagaaaaacgtccaaatggacatcttcctgggacatttaaagttgaatttataaatgcc
ttatacgagattacagatgaagatgtaaaggaattcaaaagagtgaagtaagatgtttca
taaagaattactaaaactatattttatttgtggaacgactacttgccaaggaaaaaatct
atatacagtcgttgaggaagccttaaaaggtggtataaccttatt
>770_95/770_95_SP0793
ttgcttctagcctagcaggtggaggtggtcacgcctatacttcatccaagcatgccttgg
ctggcttcaccaagcagttggctctagactatgctgaagctgggattcaggtctttggga
ttgctccaggagcagtcaagacggctatgaccgctgcggattttgagccaggtggcttag
ctgactgggtggctagtgaaacaccaatcaagcgctggattgaaccagaggaagtggcag
aagtcagtctctttttggccagtggaaaggcatctgccatgcaaggacaaatcttgacaa
tagatggtggctggtctttgaagtaggaggagttggatggaaatcaaaaaacactttgga
gtctacgctgtttgcttagaaaatgggaagttactctgcattgaaaaagcgagaggccct
tatcaacatcggtatgatcta
>770_95/770_95_SP0806
aagctgcaggacttgatacccacttgtttaccagtatcgtgaatttaagacaagtattag
acatataagaaaaaggaataagatgacagaagaaatcaaaaatctgcaggcacaggatta
tgatgccagtcaaattcaagttttagagggcttagaggctgttcgtatgcgtccagggat
gtacattggatcaacctcaaaagaaggtcttcaccatctagtctgggaaattgttgataa
ctcaattgacgaggccttggcaggatttgccagccatattcaagtttttattgagccaga
tgattcgattactgttgtggatgatgggcgtggtatcccagtcgatattcaggaaaaaac
aggccgtcctgctgttgagaccgtctttacagtccttcatgctggaggaaagttcggcgg
tggtggatacaaggtttcaggtggccttcacggggtggggtcgtcagtagttaatgccct
ttccactcaattagacgttcatgtccataaaaacggtaagattcattaccaagaataccg
tcgtggtcatgttgttgcagaccttgaggtggttggggatacagatagaactggaacaac
ggttcacttcacaccggacccagaaattttcactgaaacaacaatctttgattttgataa
attaaataaac
>770_95/770_95_SP0841
aatgcaaaagcgacgatatttcaatctaatatttatgcaagagttcaagggcgatttgac
catgtcatttccaatcctcctatccgtgcgggcaagcaagtcgttcatgaaatcatcgag
aaaagtaaagatttcttggaaattggtggagatttgaccatcgtcatccagaaaaaacaa
ggagctccaagtgccaagtctaagatggaagatgtgttt
>770_95/770_95_SP0909
aatctgtcgctcctcgctccaaatgaaactgactgattatgtcaagcaggtttcactaga
agacttcgggagagcttttatccatcatgtccagtggaataggcgtctacgttcgacagg
tgggcgatttttccccaaagatgggcatctggattttaatcccaaggtttatcagaaact
gggtatggaggtttttaggaaaattgtccgacatgaactctgtcattatcacctttattt
ccaagggaagggctatcaacacaaggatcgggattttaaggaacttttgaaagcagtgga
tggattacggtttgtaccatccttgcccaatagtaactctaaaccactcaagctttatcg
ttgtcaatcctgccagcaaaggtatcagcgcaagcgtaggattgataccaaacgctat
>770_95/770_95_SP0930
gtctatgggataatctgtacggttatgataaggttttacagactgctgcagaaaaaggtg
tttcagttattcaaaatattacacaaggggatgctcattttcagtttggggacatggata
ttcagctctataactatgaaaatgaaaccgattcatcgggtgaattaaagaaaatttggg
atgataattccaattccttgattagtgtggtaaaagtcaatggcaagaaaatttaccttg
ggggcgacttagataatgttcatggagcagaagacaagtatggtcctctcattggaaaag
ttgatttgatgaagtttaatcatcatttagatacaaaaaattctaatacaaaaaatttta
taaaaaatttgtctcctgagataattgttcaaacttcctcctcaccaattggttcgtatg
atagcggtcaagaaataaatagggaatatattagttggcttgaatcaatgggaattcaac
atataaatgcagccagcaaagactat
>770_95/770_95_SP0931
ttcatgttataatggataaatatgaataatcggagtgagactatgaaatacaaacggatt
gtctttaaggtgggtacttcttctctgacaaatgaggatggaagtttatcacgtagtaag
gtaaaggatattacccagcagttggctatgctgcacgaggctggtcatgagttgattttg
gtgtcttcaggtgccattgcggctggttttggagccttaggatttaaaaagcgtccgact
aagattgctgataaacaggcttcagcagcggtagggcaagggcttttgttggaagaatat
acaaccaatcttctcttgcgtcaaatcgtttctgcacaaatcttgctgacccaagatgat
tttgtggataagcgtcgttataaaaatgcccatcaggctttgtcggttttactcaaccgt
ggggcaattcctatcatcaatgagaatgatagtgtcgttattgatgaggtcaaggttggg
gacaatgacactctaagtgcccaagtagcggcgatggtccaagcagaccttttggttctc
ttgacagatgtggacggtctctatactgga
>770_95/770_95_SP0932
agtggaaatgcggttgttcttcgtagtggtaaggatgcctatcaaacaacccatgccatt
gtcacagccttgaagaagggcttggagacgactactattcacccaaatgtgattcaactg
gtggaagatactagccatgaaagtagttatgctatgatgaaggccaagggctatctagac
ctcctcattcctcgtggaggagctggcttgatcaatgcagtggttgagaatgcgattgta
cctgttatcgagacagggactgggattgtccatgtctatgtggataaggatgcagacgaa
gacaaggcgctgtctatcatcaacaatgctaaaaccagtcgtccttctgtttgtaatgcc
atggaggttctgctggttcatgaagataaggcagcaagcatccttcctcgcttggatcaa
atgctggttgcagagcgtaaggaagctggactggaacca
>770_95/770_95_SP0938
tatacagggagtaagcatgcagattcaaaaaagttttaaggggcagtctccctatggcaa
gctgtatctagtggcaacgccgattggcaatctagatgatatgacttttcgtgctatcca
gaccttgaaagaagtggactggattgctgctgaggatacgcgcaatacaggtcttttgct
caagcattttgacatttccaccaagcagatcagttttcatgagcacaatgccaaggaaaa
aattcctgatttgattggtttcttgaaagcagggcaaagtattgctcaggtctctgatgc
cggtttgcctagcatttcagaccctggtcatgatttggttaaggcagctattgag
>770_95/770_95_SP0954
agagttcattatgtcttgaccaaggaagactattttgcaaataaataagcagttgaaaag
aaatttttcgactgttttttcttcctcttacgaataatctaagagaggagaaaatatgga
agcaattatcgagaaaatcaaagagtataaaatcatcgtcatctgtactggtctgggctt
gcttgtaggcggatttttcctgctaaagccagctccacaaacacctgtaaaggaaacgaa
tttgcaggctgaagttgcagctgtttccaaggatttggtatccgaaaaggaagtgaacaa
ggaagagaaggaagaaccagttgaacaagatctaatcacagtagatgtcaaaggtgctgt
caaatcgccagggatttatgacttgcctgtaggtagtcgagtcaatgatgctgttcagaa
ggctggtggcttgacagagcaagcagacagcaagtcgctcaatctagctcagaaagttag
tgatgaggc
>770_95/770_95_SP0975
gttaatgatttggctcaggctttgggaaaagacagttccaaggattttcgtgagttgatt
aaaaccttgtccttaatggaaagaaagcaccagattcgctttgaagaagatggcagtctg
accttggaagccaagaaaaaacatgagattaccctcaaggggatttttcatgcccataaa
aatggttttggttttgtcagcctagaaggggaagaggacgacctttttgtagggaaaaat
gatgtcaactatgctattgatggtgataccgtcgaggtagtgattaagaaagtcgctgac
cgcaataagggaacagcagcagaagccaaaattattgatatcctagaacacagtttgaca
acagttgtcgggcaaatcgttctggatcaggaaaagcctaagtatgctggctatattcgt
tcaaaaaatcagaaaatcagtcaaccgatttatgttaagaaaccagccctaaagttagaa
ggaacagaagttctcaaggtctttatcgataaatacccaagcaagaaacatgatttcttt
gtcgcgagtgttctcgatgtggtgggacactcaacggatgt
>770_95/770_95_SP1007
gtgataacaccagtgctgagaaccaaccaaacgcaactgcagaatctaacattgaaactg
ctagcgacgaaaacaaaccaagcaatacaagagattctaaacctgctgaatcaacttcag
aaaatgaaacaacagaatcttctacaactactggaaatcaagaaaaaccagtagaataaa
aagaaaggcgaagtagctgagctacctcgtctttttagcctttataagctacgatgccaa
tgatggtatcaactgcacgttccatagtctgaaggctaacgtattcaaaacgtc
>770_95/770_95_SP1016
aggctggatttcccaacgttgggacgtccgatgatagctgttgaaattccttcacgaagg
attttgccgcgacgggctgttctaagaagattggttagcaattgctcaaactccatagtc
ttctcacggacaacggcagtagtagcttcctcaacatcatcatattcaggatagtcgata
ttgacctcaacttgggcaagtgtattgaggatttcttgacgggtattgttaatgaggtca
gaaagggagccgtctaattgcttaactgcaatgttcatggccttgtctgtcttggcgcgg
atgatatccatcaccgcctcggcctgtgtcaaatctacgcgaccgtttaaaaaggcacgt
ttggtaaattcaccaggttcagccaatcgagctccttcacggatagctagctggagaatt
tcattggtcaccgcaatcccaccgtgggtgttaatctcgataatatcttcacgagtgaag
gtttttggagatttcatggctcccaccatgacctcgtccatgactttaccagtcagagga
tcaacgatgtgaccgtagttgagagtgtggctagcaacctgactcaagtcttttccttta
aaaattttttgcgcaatagcaaaactttctgttccgctcaggcggacaataccaatagct
ccttcacctagtggagtagagatagcagcgatggtatcaaattcacgtgtaatcataatg
tttcctttaattaat
>770_95/770_95_SP1121
atctaggagcacatagggaagaactaaatggagagcatggctataccttccgtgtttggg
cacctaatgctcaggctgttcacttggttggtgattttaccaactggattgaaaatcaga
ttccaatggtaagaaatgattttggggtctgggaagtctttaccaatatggctcaagaag
ggcatatttacaaatatcatgtcacacgtcaaaatggtcatcaactgatgaagattgacc
cttttgctgtcaggtatgaggctcgtccaggaacaggggcaatcttaacagagcttcctg
agaagaaatggaaggatggactttggctggcacgaagaaaacgttggggctttgaagagc
gtcctgtcaatatttatgaagttcacgctggatcatggaaaagaaattctgatggcagtc
cttatagttttgcccaattgaaagatgaactcattccttac
>770_95/770_95_SP1155
taaaatttgttgattttgtgacgattttagtagatgcacgcttgcctctatctagtcaaa
atcctatgttgaccaagattgttggtgataaaccaaaactcttgattttaaacaaggccg
acttggctgatccagcaatgaccaaggaatggcgtcagtattttgaatcacaaggaatcc
agacgctagctatcaactccaaagagcaagtgactgtaaaagttgtaacagatgcggcca
agaagctcatggctgataagattgctcgccagaaagaacgtgggattcagattgaaacct
tgcgtaccatgattatcgggattccaaacgctggtaaatcaactctgatgaaccgtttgg
ctggtaaaaagattgctgttgttggaaacaagccaggggtcacaaaaggtcaacaatggc
ttaaaacc
>770_95/770_95_SP1213
cgcgaagagaccttgttatccttctcaaagtaagcatttggaaaggcgaaactacgaacc
ttgttaaactcactctctgcatactgttctaggctttccccaatcgcttttgtagattgt
tgagccttaaaattcttataaaactcgacttgttcactggctgctttgagctgggcttcg
tagttttgcttaacagaagccaaagacaactcattttccttttcttgcagtaggagctga
tttttgacctgattgcgttctttttctaggtcagaaagggtcttttgcaattgattttca
tgctccaaacgcaaggtcgccaactggttttccaaggcctgtacttccttgtccttagcc
aataaggcctgatggcttgtctgttcaacttctttcttggccaattctttttctgtatca
aagttttggatttgactctgcaattgcgcaatttcttgatccttctgagccagtttagtc
tgttgctcattcatagccttttgctcagccaaggccagttcctgcctcatcctatcgtgt
agttccttatcaaac
>770_95/770_95_SP1238
ttataggccatctgaattttccgacggcgggcagtttcatcgatagcacgttgcatagac
tgggtaaccgtgtctgcatacatgatgacatggccttcactgttacgagcagcacgtcca
atagtctggatgagtccacgttcgttgcgaaggaaaccttccttgtcagcatcgagaata
gctacgaggctcacttcaggaacgtcaattccttcacggagcaggttaattccgaccaag
acatcaaagacacccaagcgcaggtcacggataatctccgtccgttccaaggtcttgata
tccgagtgcatgtacttaaccttgatacccatttccttgaagtagtcggtcaagtcctct
gccattttcttggtcaaagttgtgataaaggtacgctcatttttttcaacgcgggcattg
atttcacccaagaggtcatcaatctgtcccatagtcggacggacttccacc
>770_95/770_95_SP1244
gttaagttagaagcgacttggacaccaacatcactcataatcaacagttcttccagttcc
tcgaaaaattcttcgtcaacagagcggaagttagcaaagaaggcattcaagcgggcaccg
aaacctgtgcgagttttcttaagactgcggtcatatttttcctgaacagtttcttctgtt
tgaggcctttctgcttcaagaacttcagaattattttcttctacagtctctagaaactca
gtattcccttcttctgagtgtggaaattctttgacttctttttgagaaacttctataact
ggctctaaatccagactttcttcaactgtgtcttggatttcctcttcttggaacacagct
tgttcaacaatttcaacctctgcttcttcctgagaaacttcctcaacttctgtgaaggta
ggatcaacatcttcagacaaatcaagattttccagagcttcttttacaacttcttcgatt
ttaggttcttctttttttccgaatagacggtcaaacaatcccatatcttagttctccttt
agcacatattcttcgatagcccaggcgacagcttcctc
>770_95/770_95_SP1245
caaaatcaactggaacaaaagtcaaagctggattgaatttggcataaagactttcttggt
ccgattgaatttgataaacagttccttctgagatagcgtcaagaggcagtgataatttct
ctgtttcttcatacaagcgtgccacatcatcatatgaaaagactgtcttatcaaggattt
cacctgtatttttctgaaccaaaccaccattaaaagtaatggtatactcatcttcatggc
cgtcagtccctagctcatggagaaagaagtccatggcttttaagggacgaccagttgtca
atacgaccttgataccacgatcacgcgcagctttcaaggtttccttggtacgatccgtca
gccttttatcagtagtcagcaaggtcccgtccaagtccaatgcgattaattttatatctg
ccattataagccctccatataagctataaccgactggtccttatggtgaccaatcacagt
ctttgctaattctaaaatttcaggtcgtgcattttca
>770_95/770_95_SP1357
tcatcaaaacaccaatgaaaaattggttaaaaatcatggtcaagccagctgccaactgtt
cgatatccgtggttacacgactgaccatctctccattgccttgccgatccgcaaaagcaa
tcggtaaccgatggagtttatggatgattcgctctcgtaaatctctggtataagagaaga
ttagacgattatagaggagaggattggcccattgtaccagagtatttcctattaccacca
agagcatctggagaaaaatctgccaaaaaactggtgatgaaccagccactaggacttggt
caatgacctgcccaatcagaataggtaggtaaattgataagccaacttgggcaatagttc
ctagaaaggctaggaaaaggaggaagggatggtttgctaaatctacggctaaacgtttga
gcgtctggtttacagtttgtcgtttcattctagtcctcctttccatgttgggatgcattg
atttca
>770_95/770_95_SP1358
tggtttacagtttgtcgtttcattctagtcctcctttccatgttgggatgcattgatttc
acgatagacttggctggatttcatcaagtcatcgtgcttgccaacagctagcaactcacc
tttttccaagaggagaatctggtccgccatctgtaaagttgaggttcgttgagagatcaa
aattaagctcgtgtttggaaaattttctctaatagctttcaagagcttggactctgtaat
ggtatccagtgccgaggttgcatcatctaggatgagaaacggagcttggcgcaagactgc
tcgggcgatagacaacctttgtttttgtccacctgagaaatttcgacctcctgcttcaac
tagagcatccaagagtccttccttatcactgacaaaatccttagcttgagcaatttccaa
ggcttgccagagttcttgatcagtcacttcttgatttaaacctaaagtcaagttggaacg
aatagttcccttaaagagttcgaccttttgaggtacataggcaatccaagaccgccactg
ctccaaattaagaggactacgtccattttgataaaggtcaatgttccccttgtctactgg
ataaagtc
>770_95/770_95_SP1380
gaactcctatcccaatcatcacattcgaaaaaatagactgatactttctgaagaccgtag
tttgagccaagaaatgtactgccactaccatcactaaagtaacagagacaaataataagg
tcaaggacagtagcatcaaaggcaaacccaaccacagagaaggtgctagcctaatgtaga
ggaccagaaaataagctaggattggtacaattccagctagagctggcaagaggacagaca
gacctttggccattataatctctgattctttaaaggcatagggcctataggaggccaggt
ccttactctcataaaagacattgtaaaatgcagtgaaagaagttgaaaaggccagcacca
gtaaaatagcaaccatcgagctaaaataaataggtatttcctcaaaaggaaaatgaatgg
ctatattactaaaacagatgagcatcaagagactggaaaaaatgtaagaacttaggactc
tagcggaaacatttacttttttcccaggattcttagcctgcttctttcgtagattagcca
gattagcttcttgagatgaatagaggatattgatatcaactaattttttaatgaccttga
gacg
>770_95/770_95_SP1382
tatgacttatttgacttaggagagttcaaccaaaaagggactgtccgcaccaagtatggt
ttcaaagaagactatcttcaagccattcaagcccttaaagcgcagggaattcaacctatg
gccgatgtggttctcaaccacaaggctgctgctgatcacagggaagcctttcaagttatt
gaagtggatcctgtagaccgtacagttgaacttggagaacccttcaccatcaatggctgg
actagttttaccttcgatggtcgccaagatacctacaatgacttccactggcactggtac
cacttcacaggtacagactatgatgccaaacgccgtaagtctgggatttatctgatccaa
ggggacaacaagggctgggctaacgaggaattggtcgataacgaaaacggaaac
>770_95/770_95_SP1383
gtccgtggtcagcgacctgtccacccatttcagcatagaatggcgtttccgcaaagataa
gtgaggtagttccttctgatacagcttctacttctgcattgtcagcaacgatagccacca
atttagaagacaattggctagcattgtggttgaagacactttctacagtgatgttttgaa
gagtttcattttgcatacccattgagccacccttgacagctgacgcacgcgcgcgttctt
gttgttctttcatggctgcttcaaaaccttcacggtctacagtcataccagcctcttcag
caatttcttcagtcaattcaactgggaatccgtatgtatcatagagtttaaagacatctt
gaccagcaatgacagattgacctttttctttcaagtctgccacaatgccttgggcaaagt
gttgacctgagtgaagggtacgggcaaatgattcttcttcgctcttaacgattttctcaa
taaagtcacgtttctcaagcacttctgggtagtagctttccatgatt
>770_95/770_95_SP1419
ataataaataagatccgcaagatagccttttctctctacaccattaacaatggtttgtag
ataggacattccagccttttccatgacacgacctgaagctgggttgagactggcataacg
tgctctgaccttttgaaaacctgcttgagtaaaacaaaagtccaagatagctttcaaagt
ctctgtcatcataccatttccccagtaagccttgcctaacacatagccaatttcacagct
taaatcagcctcgtctatcttaacaatgctgatatctcctatcacttgctctgggttttc
ttttagacaaatggcccatttataatagttgagattagtataggaagcaacccaattgca
aatcgagtttcgagtgatttcgacatcaggatggggatcccaggtaacataggtcagatt
ctcagcggatgaagcccaattttgaaacatggcttctgcatcactctccacaaatcttct
taaaatcaaacgttctgtctgtaatatttgcgtaccgatagatttcatgatgctacctca
cttccttatttctatactcgtagtaaaaaggctcaactcagtaacagctagaaaacgagt
ttgtcttctaatttcttgacgcagttgctgcctggtttgaaat
>770_95/770_95_SP1453
tgttccgatagttgtttttccatccttcttcttgatggtgacatccatgagaacaccacg
ttcagtccacttagcattctcttcatctcccatagattcaattcgttgattggaaatgaa
gttccccatttaatagacaatgagcttcttatctccatctttttccaccgtttcagatgg
ttcaacaacgtgaggacgccctccaaagataatatccgctccccaatcgatcatcttgtg
ataaagagctttttgttcttcagttggttccaatcgatactcaacacccatctgaggcat
gataatggtgatatctgcttccttctctgcccgttcaatttcagccttcatcttatcttc
gtttaaatctgaaagataacgattatagtcttcctgagaaatatactgctcaattccatt
gaaaccataggaataggctaacaatgcaaccttgataccattcacttccttaatgaccag
cggagcctgaacacgtggttcgtgcgtataaactccgattggagtgattccagctttctc
aataatatcggccgttgaaataactccctcaatttgcgaatccaaaatatgattatgagc
taaatccagcacatgataacctgcctccttaatagcatccataacttcaacaggagcatt
aaagagaagataacccgctaaataatgatccttattaatggttccttcaaaatc
>770_95/770_95_SP1474
gatttggtcaacaatcatttgctcacgttcacatggatctgcgattacaaactgcttacg
aaggtcttcttcatagctcaatgctgactgaattttggtttctttccccaagaaacgatg
gccacggctcacacgacttcccttgatatcaaggaaatccaagtcaaactcttgctcatc
caagagaacagttaaagtgtgaacagggcggatgtattcaaagctatttcccgcccagtg
catgctgacagggaaagtcaatgacttcaagacatctacaacaccaggaacaatggcttc
aactgcttgaccaacttcttccttagtgacatagacatattcttcacccttgatttcacg
gaattcgatatcttcaacagtcaagccttttccacggacaaatccttgagctgctttggt
gaagtttccatcactatccaaggcaattttctttgctggtcccttgaaatcttctgtcaa
atcagactgtttgtctgataaaccagtcacacgaacagccaaacgacgtggtgttgagaa
ggtttgaatggcttcaaaa
>770_95/770_95_SP1623
gaattcttgggaagagagctgtggctaggaagcctcctactgaccagacaatcaatagga
ctcgccatagagtgaatggcatgcaggctctaaatacggataagaaaccaattgacccca
agagataatagaggagagttgagatttctaactcagaccaaccttggctactcccaaata
ttttcacaaacaggacgctaaacacgaccatgagagcgcttggtagggcacgaagcatgg
attttctgaggaaatttggctcaacaggtttgatatttcgctcaaaagtcagaacgaatg
gtgggaaaccttccacaaactggtcaatcatggtaatctggatcggaatgaaggggaaaa
tcaaaatccactctgaccgacctagtaaagcactggcaatacagat
>770_95/770_95_SP1674
tattttttgcaagctgaaacgattacagatgatttatcttctcaacaagtcacccaaaaa
ttacatatttctcaagctgctttgacccgctttgctaaaaagtgtggctttactggctac
cgagaatttattttccaataccaacatcaggcagaaaatcaagccaaccaagtctccaag
catagtccactgaccaaacgagtcctcagaagttatagcaatatgagggaacaaacacaa
gacttgattgacgaaatccaactagagcgaattgcccagctaatcgaagatgctgagcgt
atctacttctttggaacagggagttctggcctcgtcgcccgtgaaatgaaattacgtttt
atgcgactaggtgtggtctgcgaagctttgacagaccaagacggctttgcctggacaacc
agcatcatggatgaaaattgtctagtactgggtttctcactttcaggctcaactccttct
attttagatagtctattagatgccaaggagatgggggcaaagactgtactctttacaagt
gttcccaataaagatagccagacctatacagagactgttcttgtagccacccacagccaa
ccctcctacatccaacgaatatccgctcaacttcctatgctcttctttatcgatttgatt
tatgcc
>770_95/770_95_SP1734
aggcaatggagtcacgcttgttttttcgcttgatgctagaaatatctggccagccttcac
gcaagatacggcgaaggagggcattgaccaatttttcactgccttttttacgaagtttgg
ccaattccactgcttcattgaccacagcatgatctggaatcttgtccaaatagcggagtt
ggtaggcactcatgagaagaaggacatagagccagctgtctaactggtctctgtcttcga
taaagtgggataggtaccattccagagtcagtttacgggctaccgttccatagaccagct
cggtcactaagcccttgtctgctgccaaaagttgacttccctttagatgcttatttaagg
cgatatttgagtatgcttggttcacaaaaacatcctctagcactgctagagctaaacttc
tagccgtttctactttagtcaccaaatcgttctcctacagtcaatgtacgtccaactccg
ttgaggaaggaagcaatgtccatctta
>770_95/770_95_SP1736
tagcgaatcttctgaaccaaacaggcgcactcgttcttcctgactcaagccttccagagg
atagagaatcttgtcatagctagaattcagaaatcctggaagcatggccttgaggataga
aattttgtaggagaagacagatttgcgtaactcctcagccagccagagttgttctggcgt
gagaacaggagaaaaatccagcacctctgcaatatcttttaaatcttgctccatctcttc
tccatctgattgggactccaaaccaagaacaatcccttgaatcaggcgattacccttacc
aaaaggcacatgaacccgcatcccaacttccagcattccctcaaattcctccggaatcct
gtaactatagggctggtccgtctgcatcaagggcacatctacgataatcttagctagggc
catcttctcacctcctccttgtcagtacattcttgcaatagaaaaaataagattgagtcc
ccccaac
>770_95/770_95_SP1781
ctcttatttctctaattctactaaaacactaagggctgataaggcgtaaagcggtgctgt
ttctgctcgcaaaatacgaggacctaggcctaccaaaacggctcccttagcttcaaaact
ttcaatttctacaggtgagagaccgccttctggaccaaagataaagagcagtttggctcc
tgtttcaagatcagtgactgcttgcagaagcgcagcggcttctccttctttagctaattc
ttcataggctactatgatagagtcaaactggtccagctgagctagaaaatctgctttttt
ctcgaaaagtttaatacttggtacaatattacgcttgctttgctcggctgctccaagggc
aattttttctagtttttcaacttttttacccaatttcttgccatcccacttggcaactga
ccagtctgcaggaaaggcccagatttggctagcacccagttcggttactttttgagcgat
gaactccagcttgtctcccttgggaaatccagatgcgatggtcacttggactggtagttc
cacattgtcatttaattcttggaccaactcaaactgacgattttccatatccagcacgcg
cgccaagcgcttgatgccatcatcaaagactaaggtaacctcatcctcttctttcaagcg
cataacctgaaacatatgcttactggtttccttgttctcgatagtgacaggagagatagc
actgccttttacaaaatactgctgcatgctagcctccaatcacaccagagatatccttgg
ttttctta
>770_95/770_95_SP1811
gctgtatcagccagatctttgacaaagttctccacaccgtactgaaagagggggttgaag
taggtcatgatgaccagtggaatctctgtttcaatggttttcaaggtttcaactaaagcc
tgggtagaggtcccgtgggctaaactgcgcaagccagcttcttcgataacaggtccatct
gcaacagggtctgaaaagggaatccccacttcaatagcagagacacccaaatcttctaaa
aagtgaattgtttcagcaagaccgtccaaacctttttcgtggtcaccagccatgatataa
ggaacgaaaattccttttccagttacttttatagcattcaatttttctgttagtgtctta
ggcatgagcttctcccttctttgctgcatctgcttccaagcggtctttgacttgaacc
>770_95/770_95_SP1812
tctggaccgataccaggatagtccaaacctgctgagatagagaaggcttcaagaatttga
ccatgggcatcttggagcacatccataagggaaccgtgaaggacacctggacgacccttg
gtcaaggtagcagcgtggtgctctgtatccacaccaagccctgctgcttcagctccatac
atagctactgactcatcttctacaaagggatggaagagcccgatagcattcgacccacca
ccaacacaggctactagggcatctggcagatctcgacctgtcaagtcacggtactgttgt
ttagcttctcgaccaataacactttggaagtcacgaacgatttctgggaatggatgagga
cccaaggcagaaccaaggatatagtgggtatcatcgatattagccacccatgaacgaagg
gctgcattgaccgcatccttgagcacgcgcgaaccatctgtc
>770_95/770_95_SP1813
aatgtttctgggacaaaacgtccgccgaattttccgtaaaatccatctttatttggttcc
tgatatgccatgctttaccctctctataaatcttctaatcttttcatgatctttttgtcc
atctgtctccactccgctcgatacatctactgcatagggagtaaaatgttgaattgcttt
tactacattatcttcattaaggccacctgcgataaagaagggctgtgctagtccagtcgt
atccagttgaccccaatcaaaggactggccacttcctgccacaggggcatcaaagagtag
ataatctgcctgagaattggggacatgcccatttccatctacctgcacagcctgaatact
ggcacaaggcaaattctcaaataaatcatctgccacctgaccgtgaacttgaaccaagtc
caagtcaactttgtcaatcgcttccagcagttctacccgacttggtgaaacaaatactcc
aacctttttcacatctgcaggaataagctttgccaactcagctacctcttctaaagtcac
ctgtcttttactaggtgcaaagacaaaaccgatatagtcggctcctgctgaaacggctgt
ttccaccgcttctttggtcgatagtccacaaattttaacctttgtcaatctgcaactcct
tgattctctgggccacattttctgcctgcataagagctgtccctaccaaaattccgttaa
agtatggggctagtcgttccgcatcctg
>770_95/770_95_SP1817
aatctttggtgctccagaaacggttccagcaggaagtgtagctttcaaggcatccatggc
cgtgagttctggaagcaaacgccccttgaccacgctggtcaaatgcatgacgtagcggaa
gagctccaccttcatatacttagtaacttggacactggccgtttcagagatgcggccaat
atcgttacgccccaagtctaccaacattcgatgttctgctgtttccttctcatcagagag
gaggtcagtcgccaaggtcttgtcttcttcatccgtagcccctcttggtcgcgtccctgc
aatcggattggttgtcacgatgccatttttgacagaaactaaactttctggactagctcc
gatgatttgataatccccaaaatcatagaaataaaggtaattagaaggattagtcacgcg
gagatttctgtagaagtcaaatggatttccagtaacttctgctgaaaaacgctggctgag
tacacattggaacatatctccgttacgaatcaagtcacgagctgtttctaccattccctc
aaacttatgtggagcgatatgcggtttgaagtctaacggagatagatccaaatcttcaaa
ttcatttggagcaggaatgcgtaattcctcaagcacttggttcaaggatttttccaaggc
ctcttgactgcgctcactataaagtgcatcctctatgacatgtatcttctccttcttgtg
gtcaaaga
>770_95/770_95_SP1839
ccacgctcggaaacaggggagtcgtacccctgaggaagttcttgaataaaggaatctgca
tccacaaaggctgccgcagcctgaacctgctcatcactgatttcttggtacatggcgata
ttggacttaatagttccatgatagaggaagggttcctgtaaaaccaaaccgatgtttttt
ctcagctcttcttgactgaaatccctgatatccacatcatccaagagaactctccctgac
tggaattcataaaagcgcatgaggacattgataatagacgatttccctgaacctgtatga
cctacaaaggcaatggtttcacccttattaacagagaaagaaatgtcatccagaatcgga
tgtttaccgtcatacgagaaacacacatgttcaaaacggatattgccttctttgactttg
gcttgcccattttcttgaaggggctcataggtcctctcatcgattaaggcaaagacacgg
cctgcagaaaccatagacgtttgcagtgttgaaaagttttgcgtcacctcaatcaaaggg
tcaaagaggcggttgatgtactggataaaagcatacatggtcccggccgttatcccgata
gaaagac
>770_95/770_95_SP1852
gcttagagagattgatggtaatttcaagttctccataatcagatggaacacgataagcga
tatttttagcaatggccttgagtttgatgtagtcatttttctgactgagttgataaaaat
cctctatcgcttgctcaggagagtaggcataggcttcccagaagtcacgattgacctgac
tcggacaaggagtcaccaagtccatcagttcagtaccaaggatttcacgcgcagtctgac
tatcctcaatcgtctctaatcgaacggcttcctcaactagctggtccttgaggtcaatca
atttatccagattggtctcaacttccaaaacaccttctcccactcgtgccaaaacacgat
tggtcaggtagattcgatccatttcctcaaatgaactttcagaaatgacatgtgttacaa
atttatctactaaggtcactatagagcctccttttgactagtca
>770_95/770_95_SP1853
gtatcaaggtaaatagcacgttgatcagcccccataccaatagcaaactggtccatgata
ccagagttgactccgataaagttattttctgtttgttttccgattttaaccaaatcgaga
cggtctagttttaaatcaaagagatgctctgccacgactcctgtcaagagctccaaggat
gctgaagaagacaagccagaaccatttgggatattcccataaacataaaaatcaaaacct
ttgtcaatcacgtgcccagcttcttgcaagaaatgaagaaccccttttggatagttggtc
cagttgtgctctttttcaaacttgaggtcagcgagaggcacttcaattatgcccttgtct
tcaaagttagctgagtagaaacgtaaaacttggtcgtcacgcttgcgagctgcaccataa
gttcccaaggaaatagcagctggaaaaacgtgcccaccgttgtagtctgtgtgttcacca
atcaaattaatacggcctggtgaaaagaaggtttggtctgcttcttgaccaaaaacag
>770_95/770_95_SP1854
aatactttttactaaaattttagtaaaatatcagtaaaaagaagaaaaatatgatatact
aacctaatcaaggaggatttatggctaccttaaaagacattgcacagctagcctctgtct
ctatcgcgaccgtatcccgcgtcctcaatcgcgaccagagcctatctgttacagaagaaa
ccagacaccgtattttaaccattgctgaagagctgggctacaccaagcacctcaagacag
gcgagtcccacaaacccaagcaaaagattgccattatccaatgggtcagcgaacaagggg
agctggacgacctctactactaccagattcgcctaggaatagaaaaaagagcccaagagt
tggactatgatatcttgcgctattttaatgaccatccttttaccttaagcgaggaagtga
ttgggattctctgcatcggaaaatttagccgagctcagatttctgcctttgaagaatacc
aaaaacccctggtctttctagacagtgatacactttccctggggcatacttgtattatta
cggacttttacactgccataaaacaggttgtcgattatttcctcagccaaggaatggacc
gtatcgggattctaacaggccttga
>770_95/770_95_SP1858
cattcctttgttataatagatttatgaacaccttgttcattatcattatccactaaaact
caaagaaaggatagaagcaaaacgtcagctttattcagttctgaacaatttgccttaagt
gtccatatgactaacattgaccgccgtatcagcaaaaccaaaaaagccatctatcaagct
tttatacaacttttgaatgctaagggctacgaggccactactgttcaggatatcattgat
ctcgcagatgtgggacgatccaccttttactgtcactatgagagtaaggagcttcttctg
gaccagctctgccgctacctcttccatcatctttttgaaagagagcaagccatttcaacc
gaggactacctcgcccacctctttctgcattttcataaaaaccaagaccatatcaccagt
ctgctattttccaaaaatgactacttcctccgtcaactccataaagagctagaacaccat
gtctattccgtgctagctgataatttaaaagaagcccaccctaatctgcctacttcttac
ctccaacacttggtcatgtccaactttatcgagacattgacctggtggctcaaaaaaggt
caagatttcacagaccaggaagttgtccaattttatctagaccttctcattcctaaaaat
tgaatatagagtaaagctcagttgtcttatttctagattactgagttttttatcttttca
acaacaaaagaggacccgccgatcctctttttcata
>770_95/770_95_SP1860
tttgaatatcccctgactgaattgcctgataacgaagagctggctgcatagtcgccacat
tgagattgagaccatacattgattgcaagcccttatttccatcttcacggtcgttaaact
caagcgtaaagcctgccttcagctgcccttccacttttttcaaatccgaaatggtcttca
agccatattcttgcgcaatctttttcggaacagctacagcataggtattttgataagaca
taggtttgagataggctagatgatcctgcttggcaatgccatcacgcgccacctgataaa
cctgctctggctcatgactcactttaggtgatggttgaagcaaactttcagtcaccgtac
cggtaaattcaggataaatgtcaatatcaccttttttcagagcttcataaaggaaacttg
tcgtcccaaaattcggtttaacagtcgcagtcatgctggtattttcttcaatcagcaatt
tatacatattagccaaaatttctggttctgggcctattttcccagcaataatcacgtttt
ccttctctttttgagccaaaagggctggactataagacagacccagtaataaagccacca
aggcaaaaccagagaa
>770_95/770_95_SP1863
tgtataggttgtgagcatttttcacttgttgtgacatattctaaacctcattttccttct
ctttcagatttgccaaaattctttcttgaaaaccttcaaattggtgaatttcttcctctg
aaaatcctttgtaaaagatagtatccaatttctgactgacacgatgccccacttctttct
ggaacttgcctaactccgttaaaactaaatacttcttacgcttgtcttttccacacggac
taacaattacaagcttttgttcctctagcttttttatcatagtcgtcagcgtattattcg
caagcccagtcgcaagcgcgatatctgtcgcagttgcgcagccagtttcactattccata
aaaccgctaaaatcttgccctgttcacccctataaagagcctcaggatcttgactcagta
acttttgaaaaatccgcccattcaacaaacgaatatgatgggctagcaaatgactatctt
tcataacacctccaatttatttcgatatcgaaatgaataaaataattgtaacactcatcg
ttctaactgtcaactatttcgatttgg
>770_95/770_95_SP1908
ctgcattattttcacgcatagcacgttgggcacgactttccaagagttggaatcctgtca
caaggacttcggtcacgtagttcatttggccatttttctcaaagcgacgggtacgcaatt
ctccatcaacggaaatgagactacctttggttgcgtagcttgccaaagtttctgctagtc
tgccccataggaccatattgacaaaatcagcttcacgttcaccgttttggtctttgtaac
gacggttg
>770_95/770_95_SP1909
tgaatcatgaaacctgtcgcctgttgattggccataatggtcatatctgtaatctgaaca
cggcgaggctgactggtcacatagactactgtgtctgcaatatcctgagcttgcaaggct
tctattccttggtaaacggacgcagctcgctctttatcaccatgaaaacgaacagttgag
aaatctgtttcgacaatcccaggctgaatggttgtcaccttgatatccgttgcgatggta
tcaattcgcagtccatccgaaaaggtcttaaccgcagccttggtagctgagtaaacagcg
gcaccagcataggcgtagattcctgcggttgaccccatattgataatatgaccttgattg
acttttatcattgctggcaagaaacagcgagtaaccgccatcagacctttaacattggta
tccaacatggtcaacatatccaactcctcatagtcttgatagggagccaagtcaagagcc
agtccggcgttgttgaccaagatatcaatcctccctatcgtttctagaatatcagagcaa
acagtcttcaccatgaccatatccgtcacatctagtggaaaagtccagacggtttgattt
ggaaagcttactgcaaactccgacttgaggatttctaatctgtctatccgtcgtcctgtt
agaacgacatcctcaccctgctccagataagcacgcgcaatcgcttcaccgattcctgat
gtcgctcctgtaatcacaatattttttgccatcttatttccttctagctggtctatcaga
tattaacaa
>770_95/770_95_SP1982
gacattggccaacatatggtcaatacgaccacccaaggcaccgaaaatagtgacctgagc
ctgaggattttgttcaaagatggttaagagagccaattccagatctgtatcatccttttc
tggtcgggcttggacaaaatgctgggcacgtttttgaatcatctgtcgctcttcttcggt
cacagaatcaaaatccccaactgctagagcaagaggcaagtcttcttccaagacccagag
cgagcctcgatccaccccaacaaaagcatcaaaatctgtccgataatgaccgcggtctcc
gcctgcaaaaacggcaaccctagtccagttgttttctgagagtttgtactcgctcattga
catctcccttaaagacataggaacctgctacaaaaacggtcgcaccagcttctttagctt
gggcaatagtttggtcatcaatcccaccatccacttcg
>770_95/770_95_SP1992
cttataatctaactttaagtagagaatagaattttctagctgttctattttctacgtcta
gtctttcttcctagcaaagcaaaaccacttgttgccgccgctagagcaagactagcaagt
gctgcacttgatgctgaacctgtgttaggtaattgtttgccagcaggtgactggtaggta
acatcttgcattgttcctgcagttgcttgcggtgtacttgttgtcttaggagcagcatta
ggagccactggtctcttaggaactgtaaccatgacaatggcttgcactccaatcgtttct
gcttccttcacatcttccatagttttcgcattttcaatctctttgagagctgcttgtttt
tctgcttccactcttgctaaaagttctgctttttctttatcagaaagcggtgcgcctttg
atttcatcctgcttgtccttggctgctttttcaatggcatttttagctgattctttttca
gtagctaattgcttagaagcttgtgattgagctgagttttgtgaacctgtgtgagctgat
ccacccgcctggctaccaccgccttcattcgcattagcatctgagcttccagtattgcct
ccctta
>770_95/770_95_SP2000
catagtttcgaatagttccgtttgagaggtaaagctgatctgcgatttcttggttggata
agccccgggcgatcccctttaagacagcaatctcttgttctgtcaacggattgggacggg
tcatcaccacttccatcaattcaggcgaatactccttgcgtccttcgaggacggtgtgca
aggtttgcatgaggtctgcaatccttctttcttttaatacataagcatctactccagcct
tgaccgcacgttcaaaataccctg
>770_95/770_95_SP2052
atggtgcggttaactcgggtaaaaaaggcttcccaagttttttcagcatagatttccaac
tcactacccagcttggacttaacttccccatactctatgatgagactcaattccttccta
aagaaaggataggttcctatcgtctgagaaaattcacggccatttttcagggtttgagcc
agatcttgaccgacttctttaaagagctgggaaccttgttcctgcatcatttgaaaaatc
tgcgtcaactccattccctgtgaaatcatattcccccattcacgtgcataataggctgtc
aaataggtctgcacaaagattccaataaagggaaggcgtgctaagatagaaaagacactc
atcttagaacttcttttataaaaagtgagtgctaaaagggcaagcacggaaacaagccct
accatgcctagaaaaatttggggcagattaccgataatttgggtggcaatattgctacta
tccagttgtgggagcaggtaattccgtagccccagcataattaagagaagaaaacccagc
aaaatcaagggataggtcgctacttcaatcaattttttcttgaccttagccagattgtcc
agatattcttctatctttcccaaactcaggtggagattgccatgaacttcagctagggat
aactgagtgacaatagcacttgaacatcccaaactttccatcatttctgagaatgatttc
ccctgagacaagcctgtacgcatctgggtcacacactgcttgtccaacaaggaactccta
tctaaaaaggagatagtctccaccagatgaaaaccgctagaaaagagattgttaaatagg
gtgatga
>770_95/770_95_SP2095
agtgaccaacattagtaaaaataccaaggccgtcactaagaggaagaaactcgtcacagg
gtaacgtctatcaaagatttccttcatcaattaatacctcctgaacaggaatatcatggt
tttcaggtataaagtcctgaatttgacaaggatatatcgtactcaaagtacgaccagaaa
aatgttccagatagcggtcataatagcctccaccgtatcctatccgatatcctttcgtcg
taaaagccagaccaggaacatgaatcaaatcaatctgagatgcatccaccacttccacat
ctccctgtggctccagtaaggcaaaggaagtttttaccaactgttgcggatcataggcca
caaactccatgcgccccttgggataagttttgggtattaaaaccttcttgccgtccttca
gcgcctgctcaatcagttcccgcgtttgaaactcatgagaaaaagagaggtaggttgcga
tgaccttggcttcttggtagaagggatggtgtaaaagccgctcggttaaagcttggtcta
tagcctgtttttgctcttgagatatagccttcatttcatgcaagacttgcttgcgtaatt
ccgatttcatagacaagccctctattctgctgccttctttttcaggaaactagacaccgc
agccaccccaatagctaagacttcttccttaggactcatttgag
>770_95/770_95_SP2096
agttctgcctctttgttgtctttagaagcagttccttgaccacaggccacaagcacaaca
gctacaagagctgttacaagcgttaaaaacactttccatgttttcttcattttgatttcc
tcttttctttttcagaaacattctaattctacgaacgtttccatttaataacatattttt
cactgatatcgaccagcttcctacccaaaagactgataatcgataccagaataataatgg
caaacatggtatcgtactgaaacagttttttagactgaatcatataaacaccaagacctt
caaaacctcccaaccactcagataccacagttgtgataaaggcgtaggagacactgaccc
tcagacctgcataaaagtaaggcagggtaactgggattttaaaatgccacaggatttgcc
aaggcttggcccgcatcagactaaacaaggtcagcatatccttgtcgcaatgcctaaaac
cgtcc
>770_95/770_95_SP2120
gggtgtactcatcccgttctagtaggctaatggtctgtctggaaacccctgccagtttgg
ctaggtcggtttgattgagaccatcgcgagctcgaagctcttttagacgattttttagtt
gcatgttacacacctactctccgtcaaattcaacggtttggatatcctcaatacgttgca
acttgaatttttcttttcccgtattatctacacgtcgtagctttacccattcc
>770_95/770_95_SP2121
atcaaggcttggcggtaggctgcacggctctcaggatttccaagagtgttgaggtgcaat
ttgacaccttgaataccgatttccttcaaaaaatgggctgccataacgattgtttccaca
tcggtagctggattgctagagccaaaacactcaacaccaatctggtggaattggcgcaag
cgccctgcctgtggacgctcataacggaacataggtcccatgtagtagaacttgcttggc
ttttgcacttctggggcgaagagtttattttccacataggaacggacaacgggcgcagtt
ccttctggacggagggtaatatggcggtcacccttgtcatagaaatcgtacatttccttg
gttacgatatccgttgtatctccgacagagcggctgataacctcgtaatgctcgaaaata
ggcgtacgcacttctgcgtagttgtagcgcttgaaaatttcacgggcaaagccctcaacg
tactgccacttagcagac
>770_95/770_95_SP2122
ccacttttaagaaaaacgagacgtaaatttcggtaaattgttaggaaccggtctttgata
gaaagcttctcattttttaagttttcaccatcagcagatgacattgacaggctcaatttg
ctttttcctaaaaagaggatagtggctgatactaggaaaaagcaggcattgattcccgca
acgagagaaaaattattgaccgatagagctaagagccagactccgaaagcttgaccacca
atagctgaaatataggtgatgaactgtgaaaaagaataagcctccatcaaatcatcttca
gctactttttccttaataagaggcatacgcaggccacctgcaaaatcactgatgacatca
ctaatgacattgatcaaacacaggctagaaaaggcaaagagactagcttgctgaacaact
agggctgctagaaaaaatagaaccgcctgaaacaaaccgctatagaccatccatttgacc
ttgtccctcgtgtaatctgcccgaatccctgcaaaa
>770_95/770_95_SP2141
gcatagtttccagctttttctttaatgttagcaagcgtctcagcagcctgagcgaagtgc
ggtttgtcctgttcaggtgtcatgtgttgatcaagaatcggacaaagaatatcctgataa
aaaacatagcggttgggattgataccgctgagattgcctggtaggtctggtaagaggttg
gcaaggtcaatctgcataaaatcctcaaccgttagaccagtattggtcttgaagtgcgca
gacaaaccatctaggtcattgcgatagctgagttctgcccagatttgcaagcttggtagg
atagagaactgggcagtttcaccaccattgtctccccaacccgttacgatgacttcttta
atctgattggcacggcaggctttattagcctcgatagccactagacggctaaaatggttg
tgaggtgtaaagccaatccacttccaagctccccctgcaaatgcaaggtcatggctaat
>770_95/770_95_SP2142
tcccaatcagtatgaccagatttttcaattacgtatcgtaccatattcccagttgatgct
agttgcgaccagttattaagttttccagcaggggcaagggttgtcatgtagccaaattct
ccacccagaccgtggcgacctcgatgaagtctaccattgataatcatggctccgccaatc
cctgtcccaatcacgacacaggctgcattttcaagctctggatgagctagtagttcactg
agtccaacgcagttggcatcattttctaaatggacaggtagctgataagagctaagagcc
tcataccaagaaaagccacggatgtagggcaccgcactgaagccatcaatcacacctgtc
tcttgattgactgcacctggaacgctcatagcaatcccactgtaatcctgttctgacaag
cgttgatctagccacgctagtaaatcctccaagttttcaggcgttgaaatacttgtctta
tccagtattttcccatcaggagtcagactggcaaacttaatcccagtccctccgatatca
atcgttgcaatggtcattgtttttaccataaaagaggcgaatcagcagttagttcttact
ttttcgcccctcctttct
>770_95/770_95_SP2144
ttcttgcacataacccaagactactacagcaaacatatttgacggaatcaagtaactata
ctggcaacagtcatcactcggacgaaaggctgaccaagtcatacctgtcactgcaaagtc
aggtccaaagccatcatttaccaaggtgtcttccttacggtccgtatctcggacaaaacg
ataaggagagttcttgtggtcttgttcaactgtccatagatggagaatttccttagtcgc
tgcgacaaaagtctcatcaaactgaccagtctcgccagtctctttccagaggagataagc
caactgcaaaggatagcaaagcgagtccacctcatacttgcgttcccaaatccagccatt
aaggtcggtgtggtcggtctcgtggtgccccttccagttttcctctatgttgaaggaatt
ggcataaggatccttgagtaccaaggtcatctgacgtttgaccaaacctgcaatggtctg
acgcaggagggcatctcttttagctacatgaaggtagggtctgagttgg
>770_95/770_95_SP2158
ataacaaattcccattgtctatctttttcttcacggcttaaaacaaggtcttcacggtta
tggtcgaatccttcttttacgttttctttcacccatttgagcgcacgttcgaactcttca
gggtcgtaaataccacggtccatacggcgcgtgaactccgtcatatctaccgattcattt
cgcattcctaagtattcttggaagaaatccggatttacaatagaaccaccaatccccatc
gaaacactacccattgataggtaagcagtgtctctcatcaagccagttgcaagagctgcc
cgcgcataacgtaaaagtttttctttgacatcttctggaatagctgtatcattagcttcc
tgaacatctctaccataaatcccaaaggctggaatccctttttgagtatgtgaagctagt
acagctgcaagatagacagctcctgggcgttctgtcccattaaatccccaaatagcatga
ggaatatctggagacatatccatagtttcactaccataacaccagcatggtgtaactgta
attgttgcgcaaacatttgattttttaaacaactcatgggaagctgcagcctctggaaca
cgaccaatggtagatggagaaatcacacattccacaggttccccatctggatatttcaat
gtgcttgaaatcaa
>770_95/770_95_SP2191
tattcgtcgatacaaaataactgcataaactggaaaaactaaaacaaaagtcatataggc
atgactcaacaaggtcaagccaatcaactcaggtaaaatatttaaaaagtaattagggtg
ttttactgtcctaaacaagatatgatctacatatttgtgattattgacaagcataagctt
cactgtccaaatatctcccaacaagtgaatcaccaacatcaacatcagcatagaaaaaat
aagcaagactaaaccaaccatgcccatgccatcaaaaattgtcttgtgcaccattgcctc
aaccaagcaagagagataaaaaacaatatgagccatagttaatcgttttgtattctcaa
>770_95/770_95_SP2194
aaagaggagaacggaatagggtttattgcgaaccttctctgtcaactccccaccttcttc
gtaacccacatagcctggaggagctccatttagacggctggctgcgaatttctccatata
ctcactcatatcaaagcggataagggctgattcgtcatcaaagagaacttctgccaaagc
cttggccaactcggtcttaccgacacctgtgggtcctaggaacataaaggaaccgatcgg
acgcttgtgactgcgaattcctgactgattacggcgaatcgcacgactaatacttgaaac
agcttgatcttgaccgataacccgtttatggagttctgcttcaagatttaaatacttctt
agcatccgtttgagtcagtttttgaactgggattcctgacaagcgactcaaggtggtcaa
aatatcagactctgtcaccaagtctttgtagacaggtacttcctcttcttttgcgattag
ctgggctgcctgtttccacttgccatccatcagggccttgtcagctggactcaaatctga
atcgtctgcttttacatgctttgccttattttgcactgttgctgctgcttcgtccaagag
gtcgatagcagagtctggcaag
