# Supplementary material for: Sequence Analysis of 96 Genomic Regions Identifies Distinct Evolutionary Lineages within CC156, the Largest Streptococcus pneumoniae Clonal Complex in the MLST Database
Source: PLoS One. 2013 Apr 12;8(4):e61003. doi: 10.1371/journal.pone.0061003 (PMC3625235; doi:10.1371/journal.pone.0061003)
Supplement: File S1 — Nucleotide sequences of the 96 loci of the 66 strains analyzed in this study. (TGZ) [file pone.0061003.s009.gz › PN314.mfa]

>PN314_SP0034.fasta
TTAGAGAGTTGTTTGAGAGGGGTAAAGAAACTACTAGACACACCGAGAGAGGTCAGAAGG
GTGGTTAGGAGCGATGCAAGGATAAAGTAAAGGATAAAAAGTGGGAAGACTTTTTTCAGT
TGTAGGCTTTGCTTGTTTTCTTGTTGGCGACTTTGCCAGTAGGATAGAAAGAGCGTGATA
GGGATAATGGCCAAAGTACGTGTGAGTTTAACAATGGTTGCAGACTCGAGGGTATTGCTT
TGGTAAAGACTGTCCCAAGCGCTGGCGGCAGCCGTTACAGAGGAAGTGTCGTTGACCGCA
GTCCCTGCAAAGAGGGCGAAGCCTTCATTGGATAGATGAAGCCAGGTGCCGAGGGTTGGA
AAGATGAGCGCAGCCAAGACATTGAAGAAAAAGATAACGGAAATGGCTTGGGCTACTTCC
TTTTCCTTAGCATCAATAACGGGCGCTGTCGCTGCAATGGCAGAACCCCCACAGATAGAA
GAACCTACTCCAACCAAGGTAGCCAGTTTTGTATCCAGTGCAAAGAAACGCTGGAAGAGG
TAGGCAATAATCAGAGCTATTGAGATAGTGGACAGGATGACAGGGAGTGAAGATTGGCCA
ACTGCGAAGACCTGCGAGATATTGAGACCAAAACCAAGCAAGACAACGGCATATTGGAGC
AACTTCTTGGAACTAAAGGTCAAACCAGCATCCAGTTGTTTATAGG
>PN314_SP0037.fasta
TTTCGCTCAAGCCTGGAATCAAGCAAGAGCTACGCCAATTTATGGATCAATTATATGAAG
AGTACGTTGGGATTCACCTAAAATCAAAGAAATTTATTGATTCCCTAGCAGACTGGGGAC
AATTACTAAAAGAGGAAAAGAAATGAAAAAAATCGCAGTAGATGCCATGGGGGGCGATTA
CGCACCTCAGGCCATTGTTGAGGGTGTCAATCAAGCCCTATCTGACTTTTCAGATATCGA
GGTTCAACTTTACGGAGATGAAGCTAAAATCAAGCAATATCTGACAGCGACAGAGCGCGT
CAGCATTATCCATACGGATGAGAAGATTGATTCGGATGATGAACCTATGAGAGCTATTAG
GAATAAGAAAAATGCCAGTATGGTATTGGCAGCCAAGGCTGTCAAAGATGGTGAAGCAGA
CGCTGTCCTTTCGGCTGGGAATACAGGTGCCTTGTTGGCAGCAGGATTCTTCATCGTGGG
TCGTATCAAGAATA
>PN314_SP0057.fasta
TAATTAGCACGGAAGTAGTCTTTGTTGTGGTCTGCAAAGGCAGTCATGAGTTCAAAGATT
TCCTCTTCCTTGTACTCAGCGCTTGGTCTATCTGCCCAGATTGAAAGCATACTTCCAACT
GTTGGAAGATCTACTTCAGGATATTTGGTAGAAGCTAGTTGATTGAATGGTGTTTTTCCA
GTATTCTCAATAGCTTTCTTGAGGAAACCACCACCATCTTCTGGTTTTTGACCAAGAACA
TAATACCAGTCACCGTTGGTATTCAAGAACTTATAACCCTTGCTTGCTAGGTATTGAGGT
GATGCGAGGTTGTATCCCCACCAGCCTTTAGACCAGTAAGAAATCAAGACATCTTTGTCA
AACTGAACATCGTCCTTGTCTTCATAGTAGAAGCCATCGTTGAAGGCCATTGGTT
>PN314_SP0120.fasta
CATCAGTTGCGTGCGACTCTGGAAACCAAGAAAATCTCAGGTCTCTTCACTGCTGGTCAG
ACAAATGGAACGTCAGGTTACGAAGAGGCAGCAGGCCAAGGGATTATCGCGGGTATCAAT
GCGGCTCTGAAAATCCAAGGTAAGCCTGAGTTGATTTTGAAGCGAAGTGACGGTTATATC
GGGGTGATGATCGACGACTTGGTGACCAAGGGAACCATTGAACCTTACCGTCTCTTGACC
AGTCGTGCTGAATATCGTCTCATTCTTCGCCATGACAATGCTGATATGCGCTTGACTGAG
ATGGGACGCGAGATTGGCCTTGTGGATGATGAACGCTGGGCTCGTTTTGAAATCAAGAAA
AATCAATTTGATAATGAGATGAAACGCCTAGACAGTATCAAACTCAAGCCAGTCAAGGAA
ACCAATGCTAAGGTTGAGGAAATGGGCTTCAAGCCCTTGACAGATGCGGTGACAGCCAAG
GAATTCCTTCGCCGTCCAGAAGTTTCTTACC
>PN314_SP0127.fasta
TTTCTCTCGCTATTTTAGAGGACAAGCAGGTTCTTGCCGAGACGACGATTAATATTAAGA
AAAATCACAGTATTACTCTTATGCCTGCCATAGATTTTTTGATGGCAAGTTTGGATTGGA
CACCCAAGAATTTGGACCGAATCGTGGTAGCTGAAGGGCCGGGTAGCTACACAGGCTTGC
GAATTGCGGTAGCCACTGCCAAGACTTTGGCTCATACTCTGAACATCGAGTTAGTTGGTA
TGTCTAGCCTCTTGGCTCTGGTACCCTACCAACAAGAAGGCTTGTTCGTCTCTTTGATGG
ATGCGCGTCGCAACAATGTTTATGTAGGATTTTATGAAAATGCTAAACCCGTCATGCCAG
AAGCTCACTTACCCTTTGAGCGAGTGATTGAGTTAATCAAGGGTGCTAGTCAGGTTACCT
TTGTCGGAGAAGTTGGCCCCTTTGTTGAGCAGATTCAAGAATACTTGCCAAGGACTAATT
TCAAAGAAACCTTGCCAAATGCAGCTAATCTAGCTCTATGGGCCTGGGACAAGGAAGCAG
ACTCCTTGCATGATTTTGTGCCGAATTACCTCAAACGAGTCGAGGCTGAGGAAAACTGGC
TCAAGAACCATACCGAGTCTGGTGAGTCCTACATTAAACGCCTATGATAGAAATCAAGCG
AATTCAACAACAGCCTGACCTAGCTCAAGCCATCTACGCTGTTATAGCA
>PN314_SP0128.fasta
TTTGAAGCAGAAGTCCTGCAAATCGCTGTCAAAGGAGCCTATCAGGGTCAGGGAATTGCG
TCAGCCTTGTTTGCTCAATTGCCGACAGATAAGGAGATTTTCCTCGAAGTCAGAAAGTCA
AATCAACGAGCGCAAGCATTTTACAAGAAAGAAAAAATGGCGGTCATCGCTGAGCGAAAG
GCCTACTACCATGACCCAGTCGAGGACGCCATTATCATGA
>PN314_SP0145.fasta
TGGCGATTTTACTTATCACGATTTCAGAAACCCTTCCCCAAGTTCTACAAATCTTTCTGG
GAGTTTTGGCGGATTTTCAACATCATCGTGTCTTGAAATACACAGTCATTAGTTTTACAA
AATTTTTGCTTTACTCTATAGTGTCCCTATCGCTTTCAGGGCAGTCTTTTTCCTTGTTGC
TAGTAACCTTTATTTGTATGATTAACCTCTTGTCTGACACATTGAGTTATTTTTCAGGCG
CCATGCTCACTCCGATTTTCATTAGAATTATTGGGCAAGATCATCTGGCAGAAGCTATTG
GATTTAAACAGTCAACTGTTAGTTTAGTGAAAACAATCAGTAATATCCTAGGAGGAGTCT
TACTAGGTATTCTATCCATCCAGTTTATTTCCTTACTGAACGCTCTTACCTTTTTAATCG
CATTTTTAGGTATCCTCTTCAT
>PN314_SP0155.fasta
AACCAGCAGGAAATAGTTTTGCCATTCCGGTGTCAGATCCAGTGTCAGATCAAGATTTAG
GAGTGATTTACATCTCCTTGGATCCTGCTGTTTTATACCATGCCATTGATAATACTAGAG
GTCATACTCCGATGGCAGTAACAGTGACCTCACCTTTTGATACGGAGATTTTTCATATTG
GTGAGACAGTTGATAGGGAGAGTGAAAATTGGCTAGTTGGCTTAACTTCTCATGGATATC
AGGTTCAGGTGGCAGTTCCTAAAAACTTTGTTTTACAAGGAACAGTGACTAGCTCTGCTT
TGATTGTGGGTTTGAGCCTTCTCTTTATTGTCATTCTTTATCTGACTTTGAGGCAGACTT
TTGCTAATTACCAAAAGCAGGTAGTGGATTTAGTAGAATCCATTCAAGTCATTGCTCAAG
GCGAAGAGGGGCGTCGGATTGACATTTCCGAGAAAGATCAGGAATTACTCCTAATCGCGG
AGACGACCAATGATATGTTGGATCGATTGGAAAAGAATATCCATGATATTTACCAGTTAG
AGCTTAGTCAAAAAGATGCCAATATGCGAGCCTTGCAGGCGCAAATCAATCCTCATTTTA
TGTATAATACGCTGGAGTTCTTGCGCATGTATGCAGTTATGCAGAGTCAAGATGAGTTGG
CAG
>PN314_SP0180.fasta
CCAGCTAAAACACCCTTATCTGAGAAATTAGCCAAAGATCTCAAAAAACGAGGCTTCAAG
TTCACAGGCCCAGTCGCCGTATTGTCTTTTCTACAGGCTGCAGGGCTAGTTGATGACCAC
GAGAATGATTGTGAGTGGAAAGGTCTTAAATGATGTCTAACAAAAATAAGGGAATTCTGA
TTTTTGCGATTCTCTATACAGTCCTCTTTGTGTTTGATGGCGTTAAATTGCTGGCTTCTT
TAATGCCATCTGTCATTGCAAATTATC
>PN314_SP0181.fasta
CCTTTTCTATTATTTATGTGAAAGAAAAAGAGAATATCTACTATCCCCTACTTGTTCACA
TGTTAAGCAACAGCCTCTCCTTAATCATTTTAGCTATCAGTATAGTAAAATGAAATAAGA
ACAGGACAAATCAATCAGGACAGTCAAATCGATTTCTAACAATGTTTTAGAAGTAGAGGT
GTACTATTCTAGTTTCAATACACTGTAACATGTGATGAAAATGCCAG
>PN314_SP0205.fasta
TGGTGACCTGTAGCGTGAATAATCCTGCTAGCAGAGCAGTCATTCTAGCAAATGGTGGAA
TATTTGAGGATGCTCGCAATGGAGTCGAGCGTTATTGGATAGAGGTAGCGAATGAATAAT
CCAAAACCACAAGAATGGAAAAGCGAGGAACTTAGTCAAGGTCGTATCATTGACTACAAG
GCCTTTAACTTTGTTGATGGCGAAGGCGTGCGTAACTCTCTCTATGTAGCAGGCTGTATG
TTTCACTGCGAGGGATGTTATAATGTTGCGACTTGGTCTTTTAATGCTGGCATTCCCTAT
ACAGCAGAATTAGAAGAGCAGATCATGGCAGATCTTGCTCAGCCCTATGTTCAAGGTTTG
ACTTTGTTGGGAGGGGAGCCTTTTCTCAATACTGGCATTCTCTTGCCACTTGTTAAGCGG
ATTCGGAAAGAATTGTCAGACAAGGACATCTGGTCCTGGACCGGCTACACTTGGGAAGAA
ATGATGTTGGAAACTCCAGATAAACTGGAACTCTTGTCACTGATTGATATTCTTGTCGAT
GGAAGATATGATCGAACTAAGAGAAATCTTATGCTCCAGTTTCGAGGTTCGTCTAACCAA
CGAATTATCGATGTGCAAAAATCGCTCAAAAGTGGGCAAGTAGTGATTTGGGACAAGCTC
AATGACGGAAAAGAAAGCTATGAACAGGTGAAGAGAGAATGAAGAAAAAAGACTTAGTA
>PN314_SP0250.fasta
GCATTTGTAATTTTCTTACTTTCTATGATTGTATATATTTTAGCGAAGTCATTGACTAAT
GGCGGAACATTCATAGAAATGATTTATTCTGCTATTCAAGTTCCATTGCAAGGTTTAACT
GGATCTTGGTATGGTGCAATTGGAATTGCATTCTTTATATCATTTTTGTGGTGGTTTGGT
GTTCATGGACAATCGGTAGTAAATGGAGTAGTGACAGCTCTGCTTTTATCTAATCTTGAT
GCTAATAAAGCTATGTTAGCCTCTGGTAATCTATCATTAGAAAATGGTGCACATATTGTT
ACTCAACAATTTTTAGATTCATTTTTAATTCTATCAGGTTCAGGGATTACGTTTGGTCTT
GTAGTTGCCATGCTTTTTGCAGCAAAATCAAAACAATACCAAGCCTTAGGAAAAGTTGCC
GCTTTTCCAGCAATATT
>PN314_SP0266.fasta
TTGACTTGTCAGATATCGGTAAGGGAACTTATCCTTACTACATGCTTAAGGAAATTGATG
AGCAACCAACTGTTATGCGTAAACTCATTCAAGCCTACACGGATGATGCTGGTCAAGTAG
TGATTGATCCTGCTATCATTAAGGCTGTTCAAGACGCAGACCGCATCTACATCCTTGCAG
CTGGAACATCTTACCATGCAGGATTTGCTTCTAAGAAAATGTTGGAAGAATTGACAGATA
CACCAGTTGAACTTGGAATCTCATCTGAGTGGGGCTACGGTATGCCACTTCTCAGCAAGA
AACCACTCTTCATCTTTATCAGCCAATCTGGTGAAACAGCGGATAGTCGTCAAGTTTTGG
TCAAGGCTAATGAAATGGGAATTCCAAGCTTAACAGTGACAAACGTTCCAGGTTCAACCC
TCTCACGTGAAGCCAACTATACCATGCTCCTTCACGCAGGTCCTGAAATTGCCGTGGCAT
CA
>PN314_SP0278.fasta
GCTGATCGTACAATTCTTCTATCGACAGCACTCTTGTCAGGTGCTATTGCTTTAGCAGGA
ATCTTTTCTGCTTTGAAAGAAAAATAAAAATAGAAAAGAGAAAACAGGATGGTTTTACCA
AATTTTAAAGAAAATCTAGAAAAATATGCGAAATTGTTGGTTGCGAACGGAATTAACGTG
CAACCTGGTCACACTTTGGCTCTCTCTATTGATGTGGAGCAACGTGAATTGGCACATCTA
ATCGTGAAAGAAGCTTATGCCTTGGGTGCGCATGAGGTCATCGTTCAGTGGACAGATGAT
GTGATTAACCGTGAGAAATTCCTCCATGCCCCGATGGAGCGTTTGGACAATGTGCCAGAA
TACAAGATTGCTGAGATGAACTATCTCTTGGAGAACAAGGCTAGCCGTCTTGGAGTTCGT
TCATCTGATCCAGGTGCCTTGAACGGAGTGGACGCTGACAAGCTTTCAGCTTCTGCTAAA
GCTATGGGACTTGCCATGAAGCCAATGCGAATCGCAACTCAATCTAACAAAGTTAGCTGG
ACTGTAGCAGCTGCAGCAGGACTTGAGTGGGCTAAGAAAGTCTTCCCAAATGCTGCGAGC
GACGAAGAAGCAGTTGATTTCCTTTGGGACCAAATTTTCAAAACTTGCCGTGTCTA
>PN314_SP0334.fasta
TGTCAAGTATTTTTGACATATTTTTTGAAGAAATAGTAGTCTCCTTGTCCTATTTGTCTG
ACAAGTGCAAGCTGGTCGGATTTGTGGTAAAATAGATAAGATATGACAAAAGAATTTCAT
CATGTAACGGTCTTACTCCACGAAACGATTGATATGCTTGACGTAAAACCTGACGGTATC
TACGTTGATGCGACTTTGGGTGGAGCAGGCCATAGCGAGTATTTATTAAGTAAATTAAGT
GAAAAAGGCCATCTCTATGCCTTTGACCAGGATCAGAATGCCATTGACAATGCGCAAAAA
CGCTTGGCACCTTACATTGAGAAGGGAATGGTGACCTTTATCAAGGACAACTTCCGTCAT
TTACAGGCACGTTTGCGCGAAGCTGGTGTTCAGGAAATTGATGGAATTTGTTATGACTTG
GGAGTGTCTAGTCCTCAATTAGACCAGCGTGAGCGTGGTTTTTCTTATAAAAAGGATGCG
CCACTGGACATGCGGATGAATCAGGATGCTAGCCTGACAGCCTATGAAGTGGTGAACAAT
TATGACTATCATGACTTGGTTCGTATTTTCTTCAAGTATGGAGAGGACAAATTCTCTAAA
CAGATTGCGCGTAAGATTGAGCAAGCGCGTGAAGTGAAGCCGATTGAGACAACGACTGAG
TTAGCAGAGATTATCAAGTTGGTCAAACCTGCCAAGGAACTCAAGAAGAAGGGGCATCCT
GCTAAGCAGATTTTCCAGGCTATTCGAATTGAAGTCAATGATGAACTGGGGGCGGCAGAT
GAGTCCATCCAGCAGGCTATGGATATGTTGGCTCTGGATGGTAGAATTTCAGTGATTACC
TTTCATT
>PN314_SP0337.fasta
AATAATATGGGAATGATTTTGTTCATCTTGGTCTTGTATGGCTTGGTCGGATTTTTAGAT
GACTTTCTCAAGGTCTTTCGTAAAATCAATGAGGGGCTTAATCCTAAGCAAAAATTAGCT
CTTCAGCTTCTAGGTGGAGTTATCTTCTATCTTTTCTATGAGCGCGGTGGCGATATGCTT
TCTGTCTTTGGTTATCAAGTGCATCTAGGGATTTTCTATATTGTCTTCGCTCTTTTCTGG
CTAGTCGGTTTTTCAAACGCAGTAAACTTGACAGACGGTGTTGACGGTTTAGCTAGTATT
TCCGTTGTGATTAGTTTGTCTGCCTATGGAGTTATTGCCTATGTGCAAGGTCAGATGGAT
ATTCTTCTAGTGATTCTTGCCATGATTGGTGGTTTGCTCAGTTTTTTCATCTTTAACCAT
AAGCCTGCTAAGGTCTTTATGGGTGATGTGGGAAGTTTGGCCCTAGGTGGGATGCTGGCA
GCT
>PN314_SP0368.fasta
TCAGTCAGGCCGATGATGATATCAGTGTGGAAGAAGCGCGTGCAGAGATTGCTAAGATTG
AAGCCTTGAAGAATGCTTTGGTTCAGAAGAAAACGGCTTTGGTAGCAGATGACTTTGCAA
GTCTTACAGCTCCTGCTCAGGCTCAAGAAGGTCTTGCAAATGCCTTTGATGGAAACTTAT
CTAGTTTATGGCATACATCATGGGGCGGAGGAGATGTAGGCAAGCCTGCAACCATGGTCT
TGAAAGAAGCAACTGAAATCACTGGACTTCGTTATGTTCCACGTGGATCAGGTTCAAATG
GTAACTTGCGTGATGTGAAACTTGTTGTGACAGATGAGTCTGGCAAGGAGCATACCTTTA
CTGCAACTGATTGGCCAGATAACAATAAGCCAAAAGACATTGATTTTGGTAAGACAATTA
AGGCTAAGAAAATTGTCCTTACAGGTACTAAGACTTACGGAGATGGTGGCGATAAATACC
AATCTGCAGCGGAACTCATCTTTACTCGTCCACAGGTAGCAGAAACACCTCTTGACTTGT
CAG
>PN314_SP0383.fasta
GCTGACTAGCGCTGTCTTGCTCAAGCGAGGAGACAATGGTTCCATGGGCGACCTTGCCTG
TATTGTGGCAGAGGATTTGGTTCTCTACCAGTCATTTGATCGCCAGAAGGTGGCTGCTTG
GTTAGAAGAAGAAAACTTGGCGACAGTTCTGGAGCGTGATTGGGGATTTTTTATCTCACA
AGTGAAACCAACTTTAGAATGTGATTTCTTAGTGGGATGGACCAAGGAAGTGGCTGTATC
GAGTCACATGGTCCAGCAAATCAAGCAAAATATCAATCAAAATTTTTTAAGTTCCTCAAA
AGAAACGGTGGTTTCTTTGGTCGAAGCCTTGGAGCAGGGGAAAGCCGAAAAAGTTATCGA
GCAAGTAGAAGTAGCCAGCAAGCTTTTAGAAGGCTTGAGTACAGATATTTACACGCCTTT
GCTTAGACAGTTGAAAGAAGCCAGTCAAGATTTGCAGGCCGTTGCCAAGAGTAGTGGTGC
TGGTGGTGGTGACTGTGGCATCGCCTTGAGTTTTGATGCGCAATCAACCGAAACCTTAAA
AAATCGTTGGGCCGATCTGGGGATTGAGCTCTTATATCAAGAAAGGATAGGACATGACGA
CAAATCGTAAGGATGAGCATATCCTCTATGCCCTTGAGCAGAAAAGTTCCTATAATAGCT
TTGATGAGGTGGAGCTGATTCATTCTT
>PN314_SP0386.fasta
GGAGTTGTTTGCGGCCCACATGATTTTATCGGGTATCAGTCAGCAGGCTTTGAAATTGGA
TAGAGAAAAGATGCAGACCCAGTTGCAGAGTGTCACAGCTATTTTAGAAACAGCCCAGAA
GGATTTGCGGGTTTTGCTCTTGCATTTGCGACCAGTTGAACTGGAGCAGAAGAGCTTGAT
AGAAGGGATTCAAATTCTCTTAAAAGAGCTTGAGGACAAGAGTGATCTTAGGGTTAGTCT
CAAGCAGAATATGACGAAATTGCCTAAGAAAATCGAGGAGCATATCTTCCGTATCCTGCA
AGAGTTGATTAGCAATACGCTCCGCCATGCCCAGGCATCTTGCCTAGATGTCTACCTCTA
TCAGACAGATGTTGAATTGCAACTGAAGGTGGTGGACAATGGGATTGGTTTCCAGTTAGG
GAGCTTAGACGACTTGAGTTATGGACTGCGAAATATCAAGGAGCGGGTTGAAGATATGGC
AGGGACGGTTCAGTTATTAACAGCTCCCAAGCAAGGGCTGGCAGTTGATATCCGTATTCC
CCTGTTAGATAAGGAATGATAAAGGAGTAAAGATGAAAATTTTACTAGTAGATGACCATG
AAATGGTCCGTTTGGGCTTGAAAAGCTAC
>PN314_SP0436.fasta
TCTTAACGTCAGAAATGCCAGCGTACTGGATAACTTCCTTGAGGGCTGTCAGATAAGCAT
AGGCCTCCTCTGGCGAACGCATATCGGCTTCAGATACAATCTCAATCAAAGGTACCCCTT
GGCGGTTAAGGTCAACGTAAGAGTAGCCGTCTGTACCGTGGGTGTTTTTACCAGCGTCTT
CCTCTAAGTGGGCGCGTTCGATACCAATTTTCTTGGTCGTACCGTCTTCTAGCTCGACTT
CAATCCAGCCGTTATAACCGATTGGCTCATCAAACTGAGAAATTTGGTAGGCTTTGGGAT
TATCAGGGTAGAAGTAGTTCTTGCGGTCAAAGTGCATTTTTTTGTGGAGGTCCATGTTGA
GGGCAAGAGCAGCCTTGATACCGGCATCAACAACCCCTTTATTGAGAACTGGTAGAACTC
CTGGGAAAGACCAGTCAATCACGTTAGTGTTGGCATTTTGGTCATTTCCAAAGTGGGCAG
AAGTAGGTGAGAAGATTTTTGAATTGGTGTTGAGCTCTACGTGGACTTCAAGTCCGATGA
CTGTTTCAAAGTTCATTAGTTGTCACCTCCAAAAATCACGGGTTGTTGTTTGTGGTAGTC
TGTTGTTGCTTCAAAAGCAGCAGCAGCTTGGTAAATGGTTTCCT
>PN314_SP0439.fasta
TGCTGGGAGCTGTTGGTCAACTCCAGTTTGAAGTCTTTAAACACCGTATGGAAGGCGAAT
ACAATGCGGAAGTGGTCATGAGCCCAATGGGTAAAAAGACCGTTCGTTGGATCAAGCCTG
AGGACTTGGATGAACGGATGTCGTCAAGTCGCAATATCTTAGCCAAAGACCGTTTTGACC
AACCAGTCTTTCTCTTTGAAAATGACTTTGCCCTCCGCTGGTTTGCGGACAAGTATCCAG
ACGTAGAGTTAGA
>PN314_SP0483.fasta
TTGTCAGGTGGACAAAAGCAGCGAGTCAGTCTGGCTGGTGTCTTGATTGATGAAAGTCCG
ATTCTCTTGTTTGATGAGCCACTCGCCAATCTAGATCCCAAGTCAGGTCAGGATATTATC
GAATTGATTGACCAGATTCATAAGGAAGAGGGGACGACGACTCTGATTATCGAGCACCGT
TTGGAGGACGTTCTGCATCGCCCTGTGGATCGGATTGTCTTGATAAACGATGGTCGTATC
CTTTTTAATGGGAGCCCTGACCAGTTGCTTGCGACTGATTTATTGACTCAAAATGGAATT
CGAGAACCCCTTTATCTAACGACTCTCCGTCAATTAGGTGTGGACTTAGTCAAGGAAGAA
CAATTAGCAGATCTGGATAACTTGTCTATCTCAAAAGGGCAAATCCAGTTACAGACGGAA
CTGGTAAAAGAAACCCCAGCATTGCAGTCACTCTTTATACTAGAGGAAGTATCTTTTTCT
TATAATGATAGACCGATTTTAAAATCCCTACATTTAGATATTAAAAAGGGTGAAAAGATT
GCTATTGTCGGAAAAAATGGAGCAGGGAAATCAACTCTAGCCAAGGCTATAAGTAGCTTT
ATTCAGACGGAAGGACGCTATCTTTGGGAAAAACAGGATATAAAAGGCGATTCTGTTGCA
GAGCGG
>PN314_SP0526.fasta
CCTTTTTCTCGGAGAAGAAGGTCAATACGCTGTCAAGTATGCCAGACGTCGCTATAGAGA
AATTCGTCAAAAATGGTTGAAAGAGGGAGAGTAAGAAGATGAGAATATTTGTTTTAGAGG
ATGATTTTTCCCAACAGACTAGAATTGAAACGACGATTGAGAAACTTTTGAAAGCACATC
ATATCATTCCTAGCTCTTTTGAGGTATTTGGCAAGCCGGACCAACTGCTGGCTGAAGTGC
ATGAGAAGGGGGCCCATCAGCTATTCTTTTTGGATATTGAGATTCGAAATGAAGAGATGA
AGGGACTGGAAGTGGCTAGAAAGATTCGGGATCGGGATCCTTATGCCCTGATTGTCTTTG
TGACGACTCACTCGGAGTTTATGCCCCTGTCTTTTCGCTACCAAGTGTCTGCTTTGGACT
ACATTGATAAGGCCTTGTCAGCAGAGGAGTTTGAATCTCGGATCGAGACAGCCCTCCTCT
ATGCCAATAGTCAAGATAGTAAAAGTCTGGCGGAAGATTGCTTTTACTTTAAATCAAAAT
TTG
>PN314_SP0558.fasta
TTTGCTACGTGCTGGTGGTATAACAATTGCCAAACAGGTAATGAAAACAGTACCTAATAA
AGCTTTAACAAAGACGCTTTGGTATCTTATTTTGAAAAAAGTTTTAAGAATATTTGGTGT
GAATCTTACCAAGGGAGGGCTGGCCAAAGGAATGGGGAAATTTATTCCTATCTTGGGTGG
TATCATTTCAGGTGGTTTAACCTTTGCAACTATGAAACCGATGGGTGAAAGCTTGCAGAA
AGAATTGTCCAAGCTAGTTAACTATAGTGAAGTTCAATATCAAGAAGATGTTGAAACAAT
CCGAAAAGAGGCTGAAATCATCGAAGGAGAGTAATATGGGACTCATAAAAACTCTAGCTA
AAATTTATGGTAATTACTTTTTGACCGTGCAAGGTGTAAA
>PN314_SP0562.fasta
CCCCTTGCCAATCCCTTAATGCGCAATACAGTTGGTCGTAAAGTATCACTTAAACAGGGT
TCTAAGCTAGCAGGAACTCCTATGGACAAGATTGTACGCACACTGGAAGCGAATGGCTAC
GAAGTGATTGGATTAGACTAATGGCAGATGAACGGATTCATGTCCTACGGGATATTTTAT
TAGAATTGCATAATGGCGCCTCTCCTGAGTCGGTTCAGGAGCGTTTTGATGCGACCTTTG
CGGGTGTCTCAGCCATTGAGATTTCCCTTATGGAGCACGAGCTTATGAACTCAGACTCAG
GTGTCACCTTTGAAGATGTTATGGAACTCTGTGATGTCCATGCCAATCTTTTTAAAAATG
CTATCAAAGGTGTCGAAGTTTCAGATACTGAGCATCCAGGTCACCCAGTTCGTGTCTTTA
AGGAAGAAAATTTGGCCCTCCGTGCAGCTTTGATTCGCATTCGTAGATTGTTAGATACCT
ATGAGTTGATGGAAGACGAGGAAATGCTTGCGGAGATGCGCAAGGGCTTGGTGCGTCAGA
TGGGACTTGTGGGGCAATTTGACATCCATTACCAACGTAAAGAAGAACTCTTCTTTCCT
>PN314_SP0581.fasta
GACAAGCCAGTAGCCCTTGCAGGTGTCATGGGTGGTCAAGCAACAGAAATCTCTGAAAAA
TCTAGTCATGTTGTCCTTGAAGCTGCTGTTTTCAATGGCAAATCTATCCGTAAGACAAGT
GGTCGCCTGAACCTTCGTTCTGAGTCATCTTCTCGCTTTGAAAAAGGAATTAATGTGGCA
ACAGTTAATGAAGCCCTTGATGCGGCAGCTAGCCTGATTGCGGAACTTGCAGGTGCGACG
GTGCGTAAGGGTATCGTTTCAGCGGGTGAGCTTGATACTTCAGATGTAGAAGTTTCTTCA
ACTCTTGCTGATGTTAACCGTGTCCTCGGAACTGAGCTGTCTTATGCTGATGTCGAAGAC
GTCTTCCGTCGTCTTGGCTTTGGTCTTTCTGGAAATGCAGACAGCTTTACAGTCAGCGTA
CCACGTCGTCGTTGGGATATCACAATCGAAGCTGATCTCTTTGAAGAAATCGCTCGTATC
TATGGATATGACCGCTTGCCAACCAGCCTTCCAAAAGACGATGGTACAGCTGGTGAATTG
ACTGTGACACAAAAACTCCGCCGTCAAGTTCGTACCATTGCTGAAGGAGCAGGTTTGACA
GAAA
>PN314_SP0582.fasta
GTTGTGCTTCTATTTGATTAGCGACGTTCCAAGTTACTAATTTTAAGGTTTTAGTCTTAT
TTGATGCAGAAGAAAGGGTTTTATCTGTTCCGAATAATAGTAATATGAGCGATAGTAAGA
GCAAAATGCCAGAGTAAAACCGTATTTGTTTATTTTTCTTGTAAAAAGATAGGGAAAAAA
ATACGAAACTTAAAATAGCAGCCATAGTTGCAGTAGCTAAGGGGAAGGCATAAATCTGTG
CCAAGATAGGTCTGGTAGATAGCCAAATATTAAGATTAGAAGATGGAAAAAAAGAATAAG
TTATGATAGGGATAACAAAGAGAATGACCGAAAGGGCAGAGAGAAATGTTTTAATCATTG
TGTGAGTACCTCAATTTGCAATGGTTGCTCGGAGCTAATGTGACTTTGTGACTTTACTTG
ATTGATAT
>PN314_SP0614.fasta
CAAGTATTGGATATGGAGTGGGGGGTGAATGTCCTCTACCCTGATGCCAATCGAGTGGAA
GAACCAGAGTGTGAAGATATTCCCGTCTTGTACCTTTTGCACGGGATGTCTGGAAATCAT
AATAGTTGGCTTAAGCGGACCAATGTAGAACGCTTGCTTCGAGGAACTAATCTCATCGTT
GTTATGCCCAATACCAGCAATGGTTGGTACACCGATACCCAGTATGGTTTTGACTACTAC
ACGGCTCTAGCAGAGGAATTGCCACAGGTTCTGAAACGCTTCTTCCCTAATATGACGAGC
AAGCGTGAAAAGACCTTTATCGCTGGTCTTTCTATGGGAGGCTACGGCTGCTTCAAACTG
GCTCTTACGACAAATCGTTTTTCTCATGCAGCTAGTTTTTCAGGTGCCCTCAGCTTTCAA
AACTTTTCTCCTGAAAGTCAAAATCTGGGAAGTCCAGCCTACTGGAGAGGTGTTTTTGGA
GAGATTAGAGACTGGACAACTAGTCCCTATTCTCTTGAAAGTCTGGCTAAAAAATCGGAT
AAAAAGACCAAACTTTGGGCGTGGTGTGGCGAACAGGATTTCTTGTACGAAGCCAATAAT
CTCGCA
>PN314_SP0618.fasta
GATGTCTTTGGCTACTATGTGGATAAGGGCTGGATGTGTGTGCAGGTTTTCTTTGTCCGT
CAGGGTAAGCTCATCGAGCGCGATGTCAATCTCTTCCCCTACTTCAATGATCCAGATGAG
GATTTTTTGACCTATGTAGGACAATTCTATCAAGAAAAATCTCACCTAGTTCCCAATGAG
GTACTGATTCCGCAGGATATTGACGAAGAAGCTGTCAAGGCTTTGGTGGATACCAAGATT
CTCAAACCCCAACGTGGAGAGAAAAAACAGCTGGTCAATCTAGCCATAAAAAATGCACGT
GTTAGTCTGGAGCAGAAATTTAACCTGCTAGAGAAATCTGTCGAGAAGACCCAAGGAGCT
ATTGAAAATCTAGGACGTTTGCTCCAAATCCCGACCCCAGTACGTATCGAGTCCTTCGAT
AACTCTAATATCATGGGAACTAGCCCTGTTTCGGCTATGGTGGTCTTTGTCAACGGTAAA
CCGAGTAAGAAGGATTACCGCAAGTACAAGATAAAAACGGTTGTTGGACCAGACGACTAT
GCCAGCATGAGAGAGGTCATTCGCAGACGCTATGGTCGAGTACAGCGTGAGGCTTTGACT
CCTCCAGATTTGATTGTGATTGATGGGGGGCAAGGTCAAGTCAATATCGCTAAGCAGGTT
ATCCAAGAGGAACTGGGCTTGGATATTCCAATTGCTGGGCTGCAAAAG
>PN314_SP0627.fasta
TTGGTTACCAGCCAGTTCGCACAGCCAAGGGTGGTGTCAATGTGACCATCAAAGGTCAAA
ATGATGAGCAACATCGCTATGTGACTGCCCATGTGGACACGCTGGGTGCTATTGTTCGTG
CTGTCAAACCAGATGGTCGTCTTAAATTGGACCGTATCGGTGGTTTTCCTTGGAACATGA
TTGAAGGTGAAAACTGTACCGTTCATGTGGCTAGCACAGGTCAAAAGGTATCAGGAACCA
TCCTCATCCACCAAACTTCTTGCCATGTCTACAAGGATGCAGGAACTGCAGAACGCACGC
AGGACAATATGGAAGTGCGTTTGGATGTAAAAGTAAGCAATGAAAAAGAAACTCGTGCTC
TTGGGATTGAGGTCGGTGATTTTATCAGCTTCGATCCACGAACTGTTGTGACTGATACAG
GTTTTATCAAGTCTCGTCATTTGGATGATAAGGTCAGCGCAGCGATTTTGCTCAACCTGC
TTCGTATTTATAAGAAAGAGAAGATTGAATTGCCAGTAACAACTCATTTTGCTTTTTCAG
TTTTTGAAGAAGTAGGACATGGTGCTAATTCTAACATTCCTGCTCAGGTAGTCGAATATC
TGGCTGTTGAT
>PN314_SP0680.fasta
CATTTTCTTGATTTGATGAAATTTTCCTTCTGAAATGGTGATAGAGGCTTGACTGAGGGA
AGGACTTGCAGATAGAATCTCTAGTTTTGCGGGTTTACAGACAGTACCATCTAAAAAGAC
AATTCCCTTTTGAAAGGCTTGGATATGGTCAGGTGTTAGAAGTCCATTAACCTCAACTTG
ATAAGTCTTATCGACATGATATTGGGGATGGAGGAGTTGGAAGCCCAAGGGACCGTTATC
GGTCAAGAGAAGGAGTCCTGTTGTATCTCGGTCCAGTCGGCCGACGGCATAGAGCTTGTC
AGACTGGATGTCAGATGGAAGCAGGTCCATGACGGTCGGAAGTTCCTTGTCTTTGTTGGC
TGTAACGACACCAGCAGGTTTATGAAGCATAAGATAGGTGTGTTCATAGCCTTGAATGAT
TCGATCCTGAAAAAGGAGTTCTTGTAGTCCTGTATCGATATTTTGAGCTAGGGAGCGGGC
TGGGC
>PN314_SP0689.fasta
GAATCTGACCTGTCTATGGGCTTGGCCAATAAAATCGCCTATAAATTTGCGACTAAGATG
TATTCAACCTTTGAACAAGCTTCGAGTTTGGCTAAGGTCGAGCATGTGGGAGCGGTGACC
AAGGTTTCGGACAAAAACACTCCAGAACCAGATGAATTGGTGGATATTCAAACCCACTTT
AATCCCAAATTGCCAACTGTATTGTTTGTCGGCGGTTCTGCAGGCGCTCGTGTCTTTAAC
CAATTGGTGACAGACCATAAGAAAGAACTAACAGAGCGCTACAATATTATCAATCTAACT
GGAGATTCTAGTCTGAATGAGTTGAGGCAAAATCTTTTTCGTGTTGACTATGTGACCGAT
CTCTATCAACCCTTGATGGAATTGGCTGATATTGTTGTGACACGAGGTGGTGCCAATACG
ATTTTTGAGCTCTTGGCGATAGCAAAATTGCATGTCATTGTTCCGCTTGGTCGTGAAGCT
AGTCGTGGTGACCAGATTGA
>PN314_SP0690.fasta
CACGATTTTATTTCCAAGTCTGCTTTTATTGATTGTCTCTGCCTACTTGCTCAGTCCTTA
TGCGACCATGAAAGATATTCGTGTTGAGGGAACAGTGCAAACTACAGCTGATGATATTCG
ACAGGCTTCAGGCATTCAGGATTCGGATTATACGATTAATCTTCTGCTAGACAAGGCAAA
ATATGAAAAGCAGATTAAGTCTAACTATTGGGTTGAATCAGCTCAACTTGTCTATCAATT
TCCAACTAAGTTCACTATTAAGGTCAAGGAATATGATATTGTGGCCTACTATATTTCTGG
TGAAAATCATTATCCTATTCTTTCCAGTGGTCAGCTTGAGACTAGTTCTGTGAGTCTGAA
CAGTTTACCAGAAACTTATTTATCAGTTCTCTTTAATGATAGTGAACAAATCAAGGTTTT
TGTCTCAGAACTTGCTCAAATTAGCCCAGAACTCAAGGCGGCTATCCAAAAGGTGGAATT
AGCCCCAAGCAAGGTGACATCCGATTTAATTCGATTGACCATGAATGATTCGGACGAAGT
CTTGGTTCCTCTATCTGAAATGAGTAAGAAACTGCCATATTACAGTAAGATTAAGCCACA
ATTGTCAGAACCGAGTGTGGTCGACATGGAAGCTGGAATTTACAGTTACACTGTGG
>PN314_SP0701.fasta
TACCCATTTTTCGTGGAACCTTGCTGTTGGCAGGTTCCTTTTTTCGTGGCTTCTGTTGGC
CAGACTCTCTCACTAGTAAAGGTAAAAGGAGAAACCTATGCGAGAACATCGTCCAATCAT
TGCTCTTGATTTTCCTAGTTTTGAGGCGGTCAAGGAATTTTTAGCTCTTTTCCCAGCAGA
AGAAAGCCTTTATCTCAAGGTAGGGATGGAGCTTTATTACGCAGCGGGGCCTGAGATTGT
GTCCTACTTAAAAGGTTTGGGTCATAGTGTCTTTTTGGATCTCAAACTTCATGACATTCC
TAATACAGTCAAGTCAGCAATGAAGATCCTATCTCAGCTTGGTGTCGATATGACCAATGT
TCATGCGGCTGGTGGTGTAGAGATGATGAAGGCTGCGCGTGAAGGTCTTGGAAGTCAAGC
TAAATTGATCGCTGTAACTCAGCTCACATCAACGTCAGAAGCTCAGATGCAGGAGTTTCA
AAATATCCAAACCAGTCTGCAAGAGTCTGTGATTCACTATGCCAAGAAGACAGCTGAAGC
TG
>PN314_SP0717.fasta
ATTGCTCTAGCAGCAAATGAGAAGTTCAATATTCCAATAGTAGTAACAGGTGAAGTGGAT
GCCATTGCTGTTAATGGAGAAGTGGTAACGATTCATAATGGTAGTGCTATGATGCCGAAA
GTCATTGGGACAGGATGCTTATTAGGGGCAGTGATAGCAAGCTTTATCGGACTAGAAAAA
GGTCAAGAATTGAAATCATTAGAAACAGCAATGTTGGTTTACAATATCGCTGGAGAAATG
GCAGAAAAACGTCCAAATGGACATCTTCCTGGGACATTTAAAGTTGAATTTATAAATGCC
TTATACGAGATTACAGATGAAGATGTAAAGGAATTCAAAAGAGTGAAGTAAGATGTTTCA
TAAAGAATTACTAAAACTATATTTTATTTGTGGAACGACTACTTGCCAAGGAAAAAATCT
ATATACAGTCGTTGAGGAAGCCTTAAAAGGTGGTATAACCTTATT
>PN314_SP0793.fasta
TTGCTTCTAGCCTAGCAGGTGGAGGTGGTCACGCCTATACTTCATCCAAGCATGCCTTGG
CTGGCTTCACCAAGCAGTTGGCTCTAGACTATGCTGAAGCTGGGATTCAGGTCTTTGGGA
TCGCTCCAGGAGCAGTCAAGACAGCTATGACCGCTGCGGATTTTGAACCAGGTGGTTTGG
CTGACTGGGTGGCTAGTGAAACCCCAATCAAGCGCTGGATTGAGCCAGAGGAAATAGCAG
AGCTTAGTCTTTTTTTAGCAAGTGGAAAAGCGAGCGCCATGCAAGGACAAATCTTGACAA
TAGATGGTGGCTGGTCTTTGAAGTAGGAGGAGTTGGATGGAAATCAAAAAACACTTTGGA
GTCTACGCTGTTTGCTTAGAAAATGGGAAGTTACTCTGCATTGAAAAAGCGAGAGGCCCT
TATCAACATCGGTATGATCTA
>PN314_SP0806.fasta
AAGCTGCAGGACTTGATACCCACTTGTTTACCAGTATCGTGAATTTAAGACAAGTATTAG
ACATATAAGAAAAAGGAATAAGATGACAGAAGAAATCAAAAATCTGCAGGCACAGGATTA
TGATGCCAGTCAAATTCAAGTTTTAGAGGGTTTAGAGGCTGTTCGTATGCGTCCAGGGAT
GTACATTGGATCAACCTCAAAAGAAGGTCTTCACCATCTAGTCTGGGAAATTGTTGATAA
CTCAATTGACGAGGCCTTGGCAGGATTTGCCAGCCATATTCAAGTTTTTATTGAGCCAGA
TGATTCGATTACTGTTGTGGATGATGGGCGTGGTATCCCAGTCGATATTCAGGAAAAAAC
AGGCCGTCCTGCTGTTGAGACCGTCTTTACAGTCCTTCATGCTGGAGGAAAGTTCGGCGG
TGGTGGATACAAGGTTTCAGGTGGTCTTCACGGGGTGGGGTCGTCAGTAGTTAATGCCCT
TTCCACTCAATTAGACGTTCATGTCCATAAAAACGGTAAGATTCATTACCAAGAATACCG
TCGTGGTCATGTTGTTGCAGACCTTGAGGTGGTTGGGGATACAGATAGAACTGGAACAAC
GGTTCACTTCATACCGGACCCAAAAATCTTTACTGAAACAACAACCTTTGATTTTGATAA
ATTAAATAAAC
>PN314_SP0841.fasta
AATGCAAAAGCGACGATTTTCCAGTCCAACATCTATGAACAAGTTGAAGGACATTTTGAT
CATGTCATTTCCAATCCTCCTATCCGTGCGGGCAAGCAAGTCGTTCATGAAATCATTGAG
AAAAGTAAAGATTTCTTGGAAACTGGTGGGGATTTGACAATCGTCATCCAGAAAAAACAA
GGGGCTCCAAGTGCTAAGTCCAAGATGGAGGATGTGTTT
>PN314_SP0909.fasta
AATCTGTCTCTCCTAGCTCCAAATGAAACTGACTGATTACGTCAAGCAGGTTTCACTAGA
AGACTTCGGCAGACCTTTTATCCATCATGTCCAGTGGAATAGGCGTCTACGTTCGACAGG
TGGGCGATTTTTCCCCAAAGATGGGCATTTGGATTTTAATCCCAAGGTTTATCAGGAACT
GGGGTTGGACGTTTTTAGGAAAATTGTCCGACATGAACTCTGTCATTATCACCTCTATTT
TCAAGGGAAAGGCTATCAACACAAGGATCGGGATTTTAAGGAACTGTTGAAAGCAGTGGA
TGGATTACGGTTTGTACCATCCTTGCCCAATAGTAACTCCAAGCCAATCAAGCTCTATCG
TTGCCAATCCTGCCAGCAAACTTATCAGCGTAAGCGTAGGATTGATACCAAACGCTAT
>PN314_SP0930.fasta
GTCTATGGGATAATCTGTATGGCTATGATAAGGTTTTACAGACTGCTGCAGAAAAAGGTG
TTTCAGTTATTCAAAATATCACACAAGGGGATGCTCATTTTCAGTTTGGGGACATGGATA
TTCAGCTCTATAATTATGAAAATGAAACTGATTCATCGGGTGAATTAAAGAAAATTTGGG
ATGACAATTCCAATTCCTTGATTAGCGTGGTGAAAGTCAATGGCAAGAAAATTTACCTTG
GGGGCGATTTAGATAATGTTCATGGAGCAGAAGACAAGTATGGTCCTCTCATTGGAAAAG
TTGATTTGATGAAGTTTAATCATCACCATGATACCAACAAATCAAATACCAAGGATTTCA
TTAAAAATTTGAGTCCGAGTTTGATTGTTCAAACTTCGGATAGTCTACCTTGGAAAAATG
GTGTTGATAGTGAGTATGTTAATTGGCTCAAAGAACGAGGAATTGAGAGAATCAACGCAG
CCAGCAAAGACTAT
>PN314_SP0931.fasta
TTCATGTTATAATGGATAAATATGAATAATCGGAGTGAGACTATGAAATACAAACGGATT
GTCTTTAAGGTGGGTACTTCTTCTCTGACAAATGAGGATGGAAGTTTATCACGTAGTAAG
GTAAAGGATATTACCCAGCAGTTGGCTATGCTGCACGAGGCTGGTCATGAGTTGATTTTG
GTGTCTTCAGGTGCCATTGCGGCTGGTTTTGGAGCCTTAGGATTTAAAAAGCGTCCGACT
AAAATTGCTGATAAACAGGCTTCAGCAGCGGTAGGGCAGGGGCTTTTGTTGGAAGAATAT
ACAACCAATCTTCTCTTGCGTCAAATCGTTTCTGCACAAATCTTGCTGACCCAAGATGAC
TTTGTGGATAAGCGTCGTTATAAAAATGCCCATCAGGCTTTGTCGGTTTTGCTCAACCGT
GGGGCAATTCCTATCATCAATGAGAATGATAGTGTCGTTATTGATGAGCTCAAGGTTGGG
GACAATGACACTCTAAGTGCTCAAGTAGCGGCGATGGTCCAAGCAGACCTTTTAGTTTTC
TTGACAGATGTGGACGGTCTCTATACTGGA
>PN314_SP0932.fasta
AGTGGAAATGCGGTTGTTCTTCGTAGTGGTAAGGATGCCTATCAAACAACCCATGCCATT
GTCACAGCCTTGAAGAAGGGCTTGGAGACGACTACTATTCATCCAAATGTGATTCAACTG
GTGGAGGATACTAGCCGTGAAAGTAGTTATGCTATGATGAAGGCCAAGGGCTATCTAGAC
CTTCTCATTCCTCGTGGAGGAGCTGGCTTGATCAATGCAGTGGTTGAGAATGCGATTGTA
CCTGTTATCGAGACAGGGACTGGGATTGTCCATGTCTATGTGGATAAGGATGCAGACGAA
GACAAGGCGCTGTCTATCATCAACAATGCTAAAACCAGTCGTCCTTCTGTTTGTAATGCC
ATGGAGGTTCTGCTGGTTCATGAAAACAAGGCAGCAAGCATCCTTCCTCGCTTGGATCAA
ATGCTGGTTGCAGAGCGTAAGGAAGCTGGACTGGAACCA
>PN314_SP0938.fasta
TATACAGGGAGTAGGCATGCAAATTCAAAAAAGTTTTAAGGGGCAGTCTCCCTATGGCAA
GCTGTATCTAGTGGCAACGCCGATTGGCAATCTAGATGATATGACTTTTCGTGCTATCCA
GACCTTGAAAGAAGTAGATTGGATTGCTGCTGAGGATACGCGCAATACAGGGCTTTTGCT
CAAGCATTTTGACATTTCCACCAAGCAGATCAGTTTTCATGAGCACAATGCCAAGGAAAA
AATTCCTGATTTGATTGGTTTCTTGAAAGCAGGGCAAAGTATTGCTCAGGTCTCTGATGC
CGGTTTGCCTAGCATTTCAGACCCTGGTCATGATTTAGTTAAGGCAGCTATTGAG
>PN314_SP0954.fasta
AGAGTTCATTATGTCTTGACCAAGGAAGACTATTTTGCAAATAAATAAGCAGTTGAAAAG
AAATTTTTCGACTGTTTTTTCTTCCTCTTACGAATAATCTAAGAGAGGAGAAAATATGGA
AGCAATTATCGAGAAAATCAAAGAGTATAAAATCATCGTCATCTGTACTGGTCTGGGCTT
GCTTGTAGGAGGATTTTTCCTGCTAAAACCAGCTCCACAAACACCTGTCAAAGAGACGAA
TTTGCAGGCTGAAGTCGCAGCTGTTTCCAAGGATTTGGTATCCGAAGAGGAAGTGAACAA
GGAAGAAAAGGAAGAACCCCTTGAACAAGATCTAATCACAGTAGATGTCAAAGGTGCTGT
CAAATCGCCAGGGATTTATGACTTGCCTGTAGGTAGTCGAGTCAATGATGCTGTTCAGAA
GGCTGGTGGCTTGACAGAGCAAGCAGACAGCAAGTCGCTCAATCTAGCTCAGAAAGTTAG
TGATGAGGC
>PN314_SP0975.fasta
GTTAATGATTTGGCTCAGGCTTTGGGAAAAGACAGTTCCAAGGATTTTCGTGAGTTGATT
AAAACCTTGTCCTTAATGGAAAGAAAGCACCAAATTCGTTTTGAAGAAGATGGTAGTCTG
ACATTAGAAATTAAGAAAAAACATGAGATTACCCTCAAGGGGATTTTTCATGCCCATAAA
AATGGCTTTGGCTTTGTTAGTCTGGAAGGCGAGGAGGACGACCTTTTTGTAGGGAAAAAT
GATGTCAACTATGCTATTGATGGTGATACCGTCGAGGTAGTGATTAAGAAAGTCGCTGAC
CGCAATAAGGGAACAGCAGCAGAAGCCAAAATTATTGATATCCTAGAACACAGTTTGACA
ACAGTTGTCGGGCAAATCGTTCTGGATCAGGAAAAGCCTAAGTATGCTGGCTATATTCGT
TCAAAAAATCAGAAAATCAGTCAACCGATTTATGTTAAGAAACCAGCCCTAAAGTTAGAA
GGAACAGAAGTTCTCAAGGTCTTTATCGATAAATACCCAAGCAAGAAACATGATTTCTTT
GTCGCGAGTGTTCTCGATGTAGTGGGACACTCAACGGATGT
>PN314_SP1007.fasta
GTGATAACACCAGTGCTGAGAACCAACCAAACGCAACTGCAGAATCTAACATTGAAACTG
CTAGCGACGAAAACAAACCAAGCAATACAAGAGATTCTAAACCTGCTGAATCAACTTCAG
AAAATGAAACAACAGAATCTTCTACAACTACTGGAAATCAAGAAAAACCAGTAGAATAAA
AAGAAAGGCGAAGTAGCTGAGCCACCTCGTCTTTTTAGCCTTTATAAGCTACGATGCCAA
TGATGGTATCAACTGCACGTTCCATAGTCTGAAGGCTAACGTATTCAAAACGTC
>PN314_SP1016.fasta
AGGCTTGATTTCCCAACGTTGGGACGTCCAATGATAGCCGTTGAAATTCCTTCACGAAGG
ATTTTACCACGACGTGCTGTCCTAAGGAGCTTGGTTAGTAATTGCTCAAACTCCATTGTC
TTCTCTCGGACAACAGCAGTAGTGGCTTCCTCAACATCGTCATACTCAGGATAGTCGATA
TTGACCTCAATTTGGGCAAGTGTGTTAAGGATTTCTTGACGGATATTATTGATAAGATCA
GAAAGGGAACCATCAAGTTGTTTGACCGCGATGTTCATGGCCTTGTCTGTCTTGGCGCGG
ATGATATCCATCACCGCCTCGGCCTGTGTCAAATCTACGCGACCGTTTAAAAAGGCACGT
TTGGTAAATTCACCAGGTTCTGCCAACCGAGCTCCTTCACGGATAGCTAGCTGGAGAATC
TCATTGGTCACCGCAATACCACCGTGGGTGTTAATCTCGATAATATCCTCACGAGTGAAG
GTCTTTGGAGACTTCATAGCCCCAACCATAACCTCGTCCATGACTTTACCAGTCAGAGGA
TCAATAATGTGACCGTAGTTGAGAGTGTGGCTGGCAACCTTGTTCAAGTCTTTTCCTTTA
AAAATCTTTTGCGCAATAGCAAAACTGTCTGTTCCGCTCAGGCGGACAATACCAATAGCC
CCTTCACCTAGTGGAGTAGAGATAGCAGCGATGGTATCAAATTCACGTGTAATCATAATG
TTTCCTTTAATTAAT
>PN314_SP1121.fasta
ATCTAGGAGCACATAGGGAAGAACTAAATGGAGAGCATGGCTATACCTTCCGTGTTTGGG
CACCTAATGCTCAGGCTGTTCACTTGGTTGGTGATTTTACCAACTGGATTGAAAATCAGA
TTCCAATGGTAAGAAATGATTTTGGGGTCTGGGAAGTCTTTACCAATATGGCTCAAGAAG
GGCATATTTACAAATATCATGTCACACGTCAAAATGGTCATCAACTGATGAAGATTGACC
CTTTTGCTGTCAGATATGAGGCTCGTCCAGGAACAGGGGCAATCTTAACAGAGCTTCCTG
AGAAGAAATGGAAGGATGGACTTTGGCTGGCACGAAGAAAACGTTGGGGCTTTGAAGAGC
GTCCTGTCAATATTTATGAAGTTCACGCTGGATCATGGAAAAGAAATTCTGATGGCAGTC
CTTATAGTTTTGCCCAGCTCAAGGATGAACTCATTCCTTAT
>PN314_SP1155.fasta
TAAAATTTGTTGATTTTGTGACGATTTTAGTAGATGCACGCTTGCCTCTATCTAGTCAAA
ATCCTATGTTGACCAAGATTGTTGGTGATAAACCAAAACTCTTGATTTTAAACAAGGCCG
ACTTGGCTGATCCAGCAATGACCAAGGAATGGCGTCAGTATTTTGAATCACAAGGAATCC
AGACGCTAGCTATCAACTCCAAAGAGCAAGTGACTGTAAAAGTTGTAACAGATGCGGCCA
AGAAGCTCATGGCTGATAAGATTGCTCGCCAGAAAGAACGTGGGATTCAGATTGAAACCT
TGCGTACCATGATTATCGGGATTCCAAACGCTGGTAAATCCACTCTGATGAACCGTTTGG
CTGGTAAAAAGATTGCTGTTGTTGGAAACAAGCCAGGGGTCACAAAAGGTCAACAATGGC
TTAAAACC
>PN314_SP1213.fasta
CGCGAAGAGACCTTGTTATCCTTCTCAAAGTAAGCATTTGGAAAGGCGAAACTACGAACC
TTGTTAAACTCACTCTCTGCATACTGTTCTAGGCTTTCCCCAATCGCTTTTGTAGATTGT
TGAGCCTTAAAATTCTTATAAAACTCGACTTGTTCACTAGCTGCTTTAAGCTGGGCTTCA
TAGTTTTGCTTAACAGAAGCCAAAGACAACTCATTTTCCTTTTCTTGCAAGAGGAGCTGA
TTTTTGACCTGATCATGTTCTTTTTCTAGGTCAGAAAGGGTCTTTTGCAGTTGATTTTCA
TGCTCCAAACGCAAAGTGGCCAATTGGTTCTCCAAAGCCTGTACTTCCTTGTCCTTAGCC
AATAAGGCCTGATGGCTTGTCTGTTCAACTTCTTTCTTGGCCAATTCTTTTTCTGTATCA
AAGTTTTGGATCTGACTCTGTAATTGCGCAATTTCTTGATCCTTCTGAGCCAGTTTAGTC
TGTTGCTCATTCATAGCCTTTTGCTCAGCCAAGGCCAGTTCCTGCCTCATCCTATCGTGT
AGTTCCTTATCAAAC
>PN314_SP1238.fasta
TTATAGGTCATCTGAATTTTCCGACGGCGGGCAGTTTCATCGATAGCACGTTGCATAGAC
TGGGTAACCGTGTCTGCATACATGATGACATGGCCTTCACTGTTACGAGCAGCACGTCCA
ATAGTCTGGATGAGTCCACGTTCGTTGCGAAGGAAACCTTCCTTATCAGCATCGAGAATA
GCTACGAGGCTCACTTCAGGAACGTCAATTCCTTCACGGAGCAGGTTAATTCCGACCAAG
ACATCAAAGACACCCAAGCGCAGGTCACGGATAATCTCCGTCCGTTCCAAGGTCTTGATA
TCCGAGTGCATGTACTTGACCTTGATACCCATTTCCTTGAAGTAGTCGGTCAAGTCCTCT
GCCATTTTCTTGGTCAAAGTTGTGATAAAGGTACGCTCATTTTTTTCAACGCGGGCATTG
ATTTCACCCAAGAGGTCATCAATCTGTCCCATAGTCGGACGGACTTCCACT
>PN314_SP1244.fasta
GTTAAGTTAGAAGCGACTTGGACACCAACATCACTCATAATCAGCAGTTCTTCCAGTTCC
TCAAAAAATTCTTCGTCAACAGAGCGGAAGTTAGCAAAGAAGGCATTCAAGCGGGCACCG
AAACCTGTACGAGTTTTCTTAAGACTGCGGTCATATTTTTCCTGAACGGTTTCTTCTGCT
TGAGGCCTTTCTGCTTCAAGAACTTCAGAATTATTTTCTTCTATAGTTCCTTCGTGCTCA
AGCTTCTCTTCCTCTGGTAATTCTTCTATTTCTTCTTGAGAAACCCCTACAGCTGGCTCT
GAATCCTGACTTTCTTCAAGCACAGCTTCTTCTTGAGAAACTTCTTCAACTTCTGTGAAG
GTAGGATCAACATCTTCAGACAAATCAAGATTTTCCAGAGCTTCTTTTACAACTTCTTCG
ATTTTAGGTTCTTCTTTTTTTCCGAATAGACGGTCAAATAATCCCATATCTTAGTTCTCC
TTTAGCACATATTCTTCGATAGCCCAGGCGACAGCTTCCTC
>PN314_SP1245.fasta
CAAAGTCAACTGGAACAAAAGTCAAAGCTGGATTGAATTTGGCATAAAGACTTTCTTGGT
CCGATTGGATTTGATAAACTGTTCCTTCTGAGATGGCATCAAGAGGCAGTGATAATTTCT
CTGTTTCCTCATACAAACGTGCCACATCATCATATGAAAAGACTGTTTTATCAAGGATTT
CTCCTGTATTTTTCTGAACTAATCCACCATTAAAAGTAATGGTATACTCATCTTCATGGC
CGTCAGTCCCTAACTCATGGAGAAAGAAGTCCATGGCTTTTAAGGGACGACCAGTTGTCA
ATACGACCTTGATACCACGATCACTCGCAGCTTTCAAAGTTGCCTTGGTGCGATCCGTCA
GCCTTTTATCAGTAGTCAGCAAGGTACCGTCCAAGTCCAATGCGATTAATTTTATATCTG
CCATTATAAGCCCTCCATATAAGCTATAACCGACTGGTCCTTATGGTGACCAATCACAGT
CTTTGCTAATTCTAAAATTTCAGGTCGTGCATTTTCA
>PN314_SP1357.fasta
TCATCAAAACACCAATGAAAAATTGGTTAAAAATCATGGTCAAGCCAGCTGCCAACTGTT
CGATGTCCGTGGTTACACGACTGACCATCTCTCCATTGCCTTGCCGATCCGCAAAAGCAA
TCGGTAACCGATGGAGTTTATGGATGATTCGCTCTCGTAAATCTCTGGTATAAGAGAAGA
TTAGACGATTATAGAGGAGAGGATTGGCCCATTGTACCAGAGTATTTCCTATTACCACCA
AGAGCATCTGGAGAAAAATCTGCCAAAAAATTGGTGATGAACCAGCCACTAGGACTTGGT
CAATGACCTGCCCAATCAGAATAGGTAGGTAAATTGATAAGCCAACTTGGGCAATAGTTC
CTAGAAAAGCTAGGAAAAGGAGGAAGGGATGGTTTGCTAAATCTACGGCTAAACGTTTGA
GCGTCTGGTTTACAGTTTGTCGTTTCATTCTAGTCCTCCTTTCCATGTTGGGATGCATTG
ATTTCA
>PN314_SP1358.fasta
TGGTTTACAGTTTGTCGTTTCATTCTAGTCCTCCTTTCCATGTTGGGATGCATTGATTTC
ACGATAGACTTGGCTGGATTTCATCAAGTCATCGTGCTTGCCAACAGCTAGCAACTCACC
TTTTTCCAAGAGGAGAATCTGGTCCGCCATCTGTAAAGTTGAGGTTCGTTGAGAGATCAA
AATTAAGCTCGTGTTTGGAAAATTTTCTCTAATAGCTTTCAAGAGCTTGGACTCTGTAAT
GGTATCTAGTGCCGAGGTTGCATCATCTAGGATGAGAAACGGAGCTTGGCGCAAGACTGC
TCGGGCGATAGACAACCTTTGTTTTTGTCCACCTGAGAAATTTCGCCCCCCTGCTTCAAC
TAGAGCATCCAAGAGTCCTTCCTTATCACTGACAAAATCCTTAGCTTGAGCAATTTCCAA
GGCCTGCCAGAGTTCTTGATCAGTCACTTCTTGATTGAAACCTAGAGTCAAGTTGGAACG
AATGGTTCCTTTAAAGAGTTCGACCTTTTGAGGTACAGAGGCAATCCAAGACCGCCACTG
CTCCAAATTAAGAGGACTACGTCCATTTTGATAAAGGTCAATGTTCCCCTTGTCTACTGG
ATAAAGTC
>PN314_SP1380.fasta
GAACTCCTATCCCAATCATCACATTCGAAAAAATAGACTGATACTTTCTGAAGGCCGTAG
TTTGAGCCAAGAAATGCACTGCCACTACCATCACTAGAGCCACAGAGACAAATAATAAGG
TCAAGGACAGTAGCATCAAAGGCAAACCCAGCCAAAGAGAAGGAGCTAGACTAATATAGA
GGGCTAGAAAATAAGCTAGGATTGGTACAATTCCAGTTAGAGCTGGCAAAAGGACAGACA
GTCCTTTAGCAATTATAATCTCTGATTCTTTAAAGGCATAGGGCCTATAGGAGGCCAGGT
CCTTACTCTCATAAAAGACATTGTAAAATGCAGTTAAAGAAGTTGAAAAGGCAATCACTA
GTAAAATAGCAACCACAAAACTAAAATAAACAGGCATTTCCTCAAAAGGAAAATGAATGG
CTATAGTACTAAAAAAGATGAGCATCAAGAGACTGGAAAAAATGTAAGAACTTAGGACTC
TAGCGGAAACATTTACTTTTTTTCCAGTATTTTTAGCTTGCTTCTTTCGTAGGTTAGCCA
GATTAGCTTCTTGAGATGAATAGAGGATATTGATATCAACTAATTTTTTAATGACCTTGA
GACG
>PN314_SP1382.fasta
TATGACTTATTTGACCTAGGAGAGTTCAACCAAAAAGGGACTGTCCGCACCAAGTATGGT
TTCAAAGAAGACTATCTTCAAGCCATTCAAGCCCTTAAAGCGCAGGGAATTCAACCAATA
GCCGATGTAGTTCTCAACCACAAGGCTGCTGCCGATCACAGGGAAGCCTTTCAGGTTATT
GAAGTGGATCCTGTAGACCGTACAGTTGAACTTGGAGAACCCTTCACCATCAATGGCTGG
ACTAGTTTTACCTTCGATGGTCGCCAAGATACCTATAATGGCTTCCACTGGCATTGGTAC
CACTTCACCGGTACAGACTACGATGCCAAACGCAGTAAATCTGGGATTTATCTGATCCAA
GGGGACAACAAGGGCTGGGCTAACGAGGAATTGGTCGATAACGAAAACGGAAAC
>PN314_SP1383.fasta
GTCCGTAGTCAGCTACCTGTCCACCCATTTCAGCATAAAATGACGTTTCCGCAAAGATAA
GAGAGGCAGTTCCTTCTGAAACAGCTCCTACTTCTGCATTGTCAGCAACGATAGCTACCA
ATTTAGAAGACAATTGGCTAGTATTGTAGTTGAAGACACTTTCTACAGTGATGTTTTGAA
GAGTTTCATTTTGCATACCCATTGAGCCACCCTTGACAGCTGACGCACGCGCGCGTTCTT
GCTGTTCTTTCATGGCTGCTTCAAAACCTTCACGGTCTACAGTCATACCAGCTTCTTCAG
CAATTTCTTCAGTCAATTCAACTGGGAATCCGTATGTATCATAGAGTTTAAAGACATCTT
GACCAGCAATGACAGATTGACCTTTTTCTTTCAAGTCTGCCACAATGCCTTGGGCAAAGT
GTTGACCTGAGTGAAGGGTACGGGCAAATGATTCTTCTTCGCTCTTAACGATTTTCTCAA
TAAAGTCACGTTTCTCAAGCACTTCTGGGTAGTAGCTTTCCATGATT
>PN314_SP1419.fasta
ATAATAAATAAGATCCGCAAGATAGCCTTTTCTCTCTACACCATTAACAATGGTTTGTAG
ATAGGACATTCCAGCCTTTTCCATGACACGACCTGAAGCTGGGTTGAGACTGGCATAACG
TGCTCTGACCTTTTGAAAACCTGCTTGAGTAAAACAAAAGTCCAAGATAGCTTTCAAGGC
CTCTGTCATCATACCATGTCCCCAGTAAGCCTTGCCTAGCACATAGCCGATTTCACAGCT
TAAATCAGCCTCGTCTATCTTAACAATGCTGATATCTCCTATCACTTGCTCTGGGTTTTC
TTTTAGACAAATGGCCCATTTATAATAGTTGAGATTAGTATAGGAAGCAACCCAATTGCG
AATCGAGTTTCGAGTGATTTCGATATCAGGATGGGGATCCCAGGTAACATAGGTCAGATT
CTCAGCGGATGAAGCCCAATTTTGAAACATAGCTTCTGCATCACTCTCCACAAATCTTCT
TAAAATCAAACGTTCTGTCTGTAATATTTGCGTACCAATAGATTTCATGATGCTACCTCA
CTTCCTTATTTCTATGCTCGTAGTAAAAAGGCTCAACTCAGTAACAGCTAGAAAACGAGT
TTGTCTTCTAATTTCTTGACGCAATCGCTGCCTGGTTTGAAAT
>PN314_SP1453.fasta
TGTTCCGATAGTTGTTTTTCCATCCTTCTTCTTGATGGTGACATCCATGAGAACACCACG
TTCAGTCCACTTAGCATTCTCTTCATCTCCCATAGATTCAATTCGTTGATTGGAAATGAA
GTTCCCCATTTAATAGATAATGAGTTTCTTATCTCCATCTTTTTCAACCGTTTCAGATGG
TTCAACAACGTGAGGATGCCCTCCAAAGATAATATCCGCTCCCAAATCGATCATCTTGTG
ATAAAGAGCTTTTTGTTCTTCAGTTGGTTCCAATCGATACTCAACACCCATCTGAAGCAT
GATAATGGTGATATCTGCTTCCTTCTCTGCCCGTTCAATTTCAACCTTTATCTTATCTTC
GTTTAAATATGAAAGATAACGATTATAGTCTTCCTGAGAAATATACTGCTCAATTCCATT
GAAACCATAGGAATAGGCTAACAATGCAACCTTGATACCATTCACTTCCTTAATGACCAG
CGGAGCCTGATCACGTGGTTCGTGCGTATAAACTCCGATTGGAGTGATTCCAGCTTTCTC
AATAATATCGGCCGTTGAAATAACTCCCTCAATTTGCGAATCCAAAATATGATTATGAGC
TAAATCCAGCACATGATAACCTGCCTCCTTAATAGCATCCATAACTTCAACAGGAGCATT
AAAGAGAAGATAACCCGCTAAATAATGATCCTTATTAATGGTTCCTTCAAAATC
>PN314_SP1474.fasta
GATTTGGTCAACAATCATTTGCTCACGTTCACATGGATCTGCGATTACAAACTGCTTACG
AAGGTCTTCTTCATAGCTCAATGCTGACTGAATTTTGGTTTCTTTCCCCAAGAAACGATG
GCCACGGCTCACACGACTTCCCTTGATATCAAGGAAATCCAAGTCAAACTCTTGCTCATC
CAAGAGAACAGTTAAAGTGTGGACAGGACGAATGTATTCAAAGCTATTTCCAGCCCAGTG
CATGCTGACAGGGAAAGTCAATGACTTCAAGACATCTACAACACCAGGAACAATGGCTTC
AACTGATTGGCCAACTTCTTCCTTAGTGACATAGACATATTCTTCACCCTTAATTTCACG
GAATTCGATATCTTCAACAGTCAAACCTTTCCCACGGACAAATCCTTGAGCTGCTTTGGT
GAAGTTTCCATCACTATCCAAGGCAATTTTCTTTGCTGGTCCCTTGAAATCTTCTGTCAA
ATCAGACTGTTTGTCTGATAAACCAGTCACACGAACAGCCAAACGACGTGGTGTTGAGAA
GGTTTGAATGGCTTCAAAA
>PN314_SP1623.fasta
GAATTCTTGAGAAGAGAGCTGTGGCTAGGAAGCCTCCTACTGACCAGACAATCAATAGGA
CTCGCCATAGAGTGAATGGCATGCAGGCTCTAAATACGGATAAGAAACCAATTGACCCCA
AGAGATAATAGAGGAGAGTTGAGATTTCTAACTCAGACCAACCTTGACTCGTTCCAAAGA
TTTTCACAAAAAGAACGCCAAACACGACCATGAGGGCACTTGGTAGGGCACGAAGCATGG
ATCTTCTGAGGAAGTTTGGCTCGACAGGTTTGATATTTCGCTCAAAAGTCAGAACGAATG
GTGGGAAACCTTCCACAAACTGGTCAATCATGGTAATCTGGATCGGAATGAAGGGGAAAA
TCAAAATCCACTCTGACCGACCTAGTAAAGCACTGGCAATACAGAT
>PN314_SP1674.fasta
TATTTTTTGCAAGCTGAAACGATTACAGATGATTTATCTTCTCAACAAGTCACCCAAAAA
TTACATATTTCTCAAGCTGCTTTGACCCGCTTTGCTAAAAAGTGTGGCTTTACTGGCTAC
CGAGAATTTATTTTCCAATACCAACATCAGGCAGAAAATCAAGCCAACCAAGTCTCCAAG
CACAGTCCACTGACCAAACGAGTCCTCAGAAGTTATAGCAATATGAGGGAACAAACACAA
GACTTGATTGACGAAATCCAACTAGAACGAATTGCCCAGCTAATCGAAGATGCTGAGCGT
ATCTACTTCTTTGGAACAGGGAGTTCTGGCCTCGTCGCCCGTGAAATGAAATTACGTTTT
ATGCGACTAGGTGTGGTCTGCGAAGCTTTGACAGACCAAGACGGCTTTGCCTGGACAACC
AGCATCATGGATGAAAATTGTCTAGTACTGGGCTTCTCACTTTCAGGCTCAACTCCTTCT
ATTTTAGATAGTCTATTAGATGCTAAGGAGATGGGGGCAAAGACTGTACTCTTTACAAGT
GTTCCCAATAAAGATAGCCAGACCTATACAGAGACTGTTCTTGTAGCCACCCACAGCCAA
CCCTCCTATATCCAACGAATATCCGCTCAACTTCCTATGCTCTTCTTTATCGATTTGATT
TATGCC
>PN314_SP1734.fasta
AGGCAATGGAGTCACGCTTGTTTTTTCGCTTGATGCTAGCAATATCTGGCCAGCCTTCAC
GCAAGATACGGCGAAGGACAGCGTTGACCAATTTTTCACTGCCTTTTTTACGGAGTTTGG
CCAATTCCACTGCTTCATTGACCACAGCATGATCTGGAATCTTGTCCAAATAGCGGAGTT
GGTAGGCACTCATGAGAAGAAGGACATAGAGCCAGCTGTCTAACTGGTCTCTGTCTTCGA
TAAAGTGGGATAGGTACCATTCCAGAGTCAGTTTACGGGCTACCGTTCCATAGACTAGCT
CGGTCACTAAGCCCTTGTCTGCTGCAGAGAGCTGACTCCCCTTGAGGTGTTTATTTAAGG
CAATATTTGAATATGCTTGATTCACAAAAACATCCTCTAGCACTGCTAGAGCTAAACTTC
TAGCCGTTTCTACTTTAGTCACCAAATCGTTCTCCTACAGTCAATGTACGTCCAACTCCG
TTGAGGAAGGAAGCAATGTCCATCTTA
>PN314_SP1736.fasta
TAGCGAATCTTCTGAACCAAACAGGCGTACTCGTTCTTCCTGACTCAAGCCTTCCAGAGG
ATAGAGAATCTTGTCATAGCTAGAATTCAGAAATCCCGGAAGCATGGCCTTGAGGATAGA
GATTTTGTAGGAGAAGACAGATTTGCGTAACTCCTCAGCCAGCCAGAGTTGTTCTGGCGT
GAGAACAGGAGAAAAATCCAGCACCTCTGCAATATCTTTTAAATCTTGCTCCATCTCTTC
TCCATCTGATTGGGACTCCAAACCAAGAACAATCCCTTGAATCAGGCGATTACCCTTACC
AAAAGGCACATGAACCCGCATCCCAACTTCCAGCATTCCCTCAAATTCCTCCGGAATCCT
GTAACTATAGGGCTGGTCCGTCTGCATCAAGGGCACATCTACGATAATCTTAGCTAGGGC
CATCTTCTCACCTCCTCCTTGTCAGTACATTCTTGCAATAGAAAAAATAAGATTGAGTCC
CCCCAAC
>PN314_SP1781.fasta
CTCTTATTTCTCTAATTCTACTAAAACACTAAGGGCTGATAAGGCGTAAAGCGGTGCTGT
TTCTGCTCGCAAAATACGAGGACCTAGGCCTACCAAAACGGCTCCCTTAGCTTCAAAACT
TTCGATTTCTGCAGGTGAGAGACCGCCTTCTGGACCAAAGATAAAGAGCAGTTTGGCTCC
TGTTTCAAGACCAGTGACTGCTTGCAGAAGCGCAGCGGCTTCTCCTTCTTTAGCTGATTC
TTCATAGGCTACTATGATAGAGTCAAACTGGTCCAGCTGAGTTAGAAAATCTGCTTTTTT
CTCGAAAAGTTTAATACTTGGTACAATATTACGCTTGCTTTGCTCGGCTGCTCCAAGGGC
AATTTTTTCTAGTTTTTCAACTTTTTTACCCAATTTCTTGCCATCCCACTTGGCAACTGA
CCAGTCTGCAGGAAAGGCCCAGATTTGGCTAGCACCCAGTTCGGTTACTTTTTGAGCGAT
GAACTCCAGCTTGTCTCCCTTGGGAAATCCAGATGCGATGGTCACTTGAACTGGTAGTTC
CACATTGTCATTTAATTCTTGGACCAACTCAAACTGACGATTTTCCATATCCAGCACGCG
CGCCAAGCGCTTGATGCCATCATCAAAGACTAAGGTAACCTCATCCTCTTCTTTCAAGCG
CATAACCTGAAACATATGCTTACTGGTTTCCTTGTCCTCGATAGTGACAGGAGAGATAGC
ACTGCCTTTTACAAAATACTGCTGCATGCTAGCCTCCAATCACACCAGAAATATCCTTGG
TTTTCTTA
>PN314_SP1785.fasta
GTTCCACAAGCAAAAGCTAGCATAATAAAGACAACAGCTAGCACATAAACCAAATAAGTC
CCAATTTTCTTCATAACACCTCCAACCAACTCCTAGTATCTTGGATAAGGGTAAAATTCT
CCCTCTTCCAAGCCAACTTTTCCTTCTTCAAAGACTTCTTGGTTCCATTCCATGACAAAT
TCCTCTGCTTCTGGGTCTTCCAAAAAGTCCATGAGGACATCTAGCCCAACCTCAGCAGTA
TCTTTAAGGAAAAGCGCAAAATAAGCTAAAAATTCACGGGAAAATCCTTTTTTAGGCAGG
TAAGGAATAACAGTCAAATAGTCTTCCTCATTGACTGTTGACTTGGCAGGATTGTAGAAA
AGGACCGCTTCCTCAAAAAGAATGTCATCTGATGAAACCTCTCCGTCTTCATCCACCATC
TCCACACCTGCAGCATTTTGCGCTTCCAATAGAAAACTCACTTCTACCGCATGGTTGCGT
TTGTCCCAACTAATCTCAAAGTCAAAGGGAAAGTTCTTGTCCAACTCTTCCTCTAAAATA
TCTAAAAATCCGTATGTTGCCATTTTGTCCTCTTTCTATGCGACTCTTTAATCGCCCCGA
TTGCTCGGAAATATGCTAAA
>PN314_SP1811.fasta
GCTGTATCAGCCAGATCTTTGACAAAGTTCTCCACACCGTACTGAAAGAGGGGGTTGAAG
TAGGTCATGATGACCAGTGGAATCTCTGTTTCAATGGTTTTCAAGGTTTCAACTAAAGCC
TGGGTAGAGGTCCCGTGGGCTAAACTGCGCAAGCCAGCTTCTTCGATAACAGGTCCATCT
GCAACAGGGTCTGAAAAGGGAATCCCCACTTCAATAGCAGAGACACCCAAATCTTCTAAA
AAGTGAATTGTTTCAGCAAGACCGTCCAAACCTTTTTCGTGGTCACCAGCCATGATATAA
GGAACGAAAATTCCTTTTCCAGTTACTTTTATAGCATTCAATTTTTCTGTTAGTGTCTTA
GGCATGAGCTTCTCCCTTCTTTGCTGCATCTGCTTCCAAGCGGTCTTTGACTTGAACC
>PN314_SP1812.fasta
TCTGGACCGATACCAGGATAGTCCAAACCTGCTGAGATAGAGAAGGCTTCAAGAATTTGA
CCATGGGCATCTTGGAGCACATCCATGAGAGAACCGTGAAGAACACCCGGACTACCCTTG
GTCAAGGTAGCAGCGTGGTGCTCTGTATCCACACCAAGCCCTGCTGCTTCAGTTCCATAC
ATAGCTACTGACTCATCTTCTACAAAGGGATGGAAGAGCCCGATAGCATTCGACCCACCA
CCAACACAGGCTACTAGGGCATCTGGCAGATCTCGACCTGTCAAGTCACGGTACTGTTGT
TTAGCCTCTCGACCGATGACACTTTGGAAGTCACGAACGATTTCTGGAAATGGATGAGGC
CCCAAGGCAGAACCAAGGATATAGTGGGTATCGTCGATATTAGCCACCCATGAACGAAGG
GCTGCATTGACCGCATCCTTGAGCACGCGCGAACCATCTGTC
>PN314_SP1813.fasta
AATGTTTCTGGGACAAAACGTCCGCCAAATTTTCCGTAAAATCCATCTTTATTTGGTTCT
TGATATGCCATTCTTTACCCTCTCTATAAATCTTCTAATCTTTTCATGATCTTTTTGTCC
ATCTGTCTCCACTCCGCTTGATACATCTACTGCATAGGGAGTAAAGTGTTGAATTGCTTT
TACTACATTATCTTCATTAAGGCCACCTGCGATAAAGAAGGGCTGTGCTAGTCCAGTCGT
ATCCAGTTGACCCCAATCAAAGGGCTGGCCACTCCCAGCCACAGGGGCATCAAAGAGTAG
ATAGTCTGCCTGAGAATTGGGCACATGACCCTCTCCATCTACCTGCACAGCCTGAATGCT
AGCACAAGGCAAATTCTCAAATAAATCATCTGCCACCTGACCGTGAACTTGAACCAAGTC
CAAGCCAACTTTGTCAATCGCTTCCAGCAGTTCTGCCCGACTTGGTGAAACAAATACACC
AACCTTTTTGACATCTGCAGGAATAAGCTTTGCCAACTCAGCTACTTCTTCTAAAGTTAC
CTGTCTTTTACTAGGTGCAAAGACAAAACCGATATAGTCGGCTCCTGCTGAAACGGCTGT
TTCCACCGCTTCTTTGGTCGATAGTCCACAAATTTTAACCTTTGTCAATCTGCAACTCCT
TGATTCTCTGGGCCACATTTTCTGCCTGCATAAGAGCTGTCCCTACCAAAATTCCGTTAA
AGTATGGGGCTAGTCGTTCCGCATCCTG
>PN314_SP1817.fasta
AATCTTTGGTGCTCCAGAAACGGTTCCAGCAGGAAGTGTAGCTTTCAAGGCATCCATGGC
CGTGAGTTCTGGAAGCAAACGCCCCTTGACCACGCTGGTCAAATGCATGACGTAGCGGAA
GAGCTCCACCTTCATATACTTAGTAACTTGGACACTGGCCGTTTCAGAGATGCGGCCAAT
ATCGTTACGCCCCAAGTCTACCAACATTCGATGTTCTGCTGTTTCCTTCTCATCAGAGAG
GAGGTCAGTCGCCAAGGTCTTGTCTTCTTCATCCGTAGCCCCTCTTGGTCGCGTCCCTGC
AATCGGATTGGTTGTCACGATGCCATTTTTGACAGAAACTAAACTTTCTGGACTAGCTCC
GATGATTTGATAATCCCCAAAATCATAGAAATAAAGGTAATTAGAAGGATTAGTCACGCG
GAGATTTCTGTAGAAGTCAAATGGATTTCCAGTAACTTCTGCTGAAAAACGCTGGCTGAG
TACACATTGGAACATATCTCCGTTACGAATCAAGTCACGAGCTGTTTCTACCATTCCCTC
AAACTTATGTGGAGCGATATGCGGTTTGAAGTCTAACGGAGATAGATCCAAATCTTCAAA
TTCATTTGGAGCAGGAATGCGTAATTCCTCAAGCACTTGGTTCAAGGATTTTTCCAAGGC
CTCTTGACTGCGCTCACTATAAAGTGCATCCTCTATGACATGTATCTTCTCCTTCTTGTG
GTCAAAGA
>PN314_SP1839.fasta
CCACGCTCGGAAACAGGGGAGTCGTACCCCTGAGGAAGTTCTTGAATAAAGGAATCTGCA
TCCACAAAGGCTGCCGCAGCCTGAACCTGCTCATCACTGATTTCTTGGTACATGGCAATA
TTGGACTTAATAGTTCCATGATAGAGGAAGGGTTCCTGCAAGACCAAACCGATGTTTTTT
CTCAGCTCTTCTTGACTGAAATCCCTGATATCCACATCATCCAAGAGAACTCTCCCTGAC
TGGAATTCATAAAAGCGCATGAGGACATTGATAATAGACGATTTCCCTGAACCTGTATGA
CCTACAAAGGCAATGGTTTCACCCTTATTAACAGAGAAAGAAATGTCATCCAGAATCGGA
TGTTTACCGTCATATGAGAAACACACATGTTCAAAACGGATATTGCCTTCTTGGACTTTG
GCTTGCCCATTTTCTTGAAGAGGTTCATAGGTCCTCTCGTCTATCAGGGCAAAGACACGA
CCTGCAGAAACCATAGCCGTTTGCAGAGTTGAAAAGTTTTGCGTCACCTCAATCAAGGGG
TCAAAAAGGCGGTTGATGTACTGGATAAAGGCATACATGGTCCCGACCGTTATCCCGATA
GAAAAAC
>PN314_SP1852.fasta
GCTTAGAGAGATTGATGGTAATTTCAAGTTCTCCATAATCAGATGGAACACGATAAGCGA
TATTTTTAGCAATGGCCTTGAGTTTGATGTAGTCATTTTTCTGACTGAGTTGATAAAAAT
CCTCTATCGCTTGCTCAGGAGAGTAGGCATAGGCTTCCCAGAAGTCACGATTGACCTGAC
TCGGACAAGGAGTCACCAAGTCCATCAGTTCAGTACCAAGGATTTCACGCGCAGTCTGAC
TATCCTCAATCGTCTCTAATCGAACGGCTTCCTCAACTAGCTGGGCCTTGAGGTCAATCA
ATTTATCCAGATTGGTCTCAACTTCCAAAACACCTTCTCCCACTCGTGCCAAAACACGAT
TGGTCAGGTAGATTCGATCCATTTCCTCAAATGAACTTTCAGAAATGACATGTGTTACAA
ATTTATCTACTAAGGTCACTATAGAGCCTCCTTTTGACTAGTCA
>PN314_SP1853.fasta
GTATCAAGGTAAATAGCACGTTGATCAGCCCCCATACCAATAGCAAACTGGTCCATGATA
CCAGAGTTGACTCCGATAAAGTTGTTTTCTGTTTGTTTGCCGATTTTAACCAAATCGAGA
CGCTCTAATTTTAAATCAAAGAGATGCTCTGCCACGACTCCTGTCAAGAGCTCCAAGGAT
GCTGAAGAAGACAAGCCAGCACCATTTGGGATATTCCCATAAACATAAAAATCAAAACCT
TTGTCAATCACGTGCCCAGCTTCTTGCAAGAAATGAAGAACCCCTTTTGGATAATTGGTC
CAGTTGTGCTCTTTTTCAAACTTGAGGTCAGCGAGAGGCACTTCGATAATGCCCTTGTCC
TCAAAGTTAGCTGAGTAGAAACGCAAGACTTGGTCGTCACGCTTACGAGCTGCACCGTAA
GTTCCCAAGGAAATAGCAGCAGGAAAAACGTGCCCACCGTTGTAGTCTGTGTGTTCACCA
ATCAAATTAATACGACCTGGTGAAAAGAAGGTTTGGTCTGCTTCTTGACCAAAAACAG
>PN314_SP1854.fasta
AATCCTTTTTACTAAAATTTTAGTAAAACATCAGTAAAAAGAAGAAAAATATGATATACT
AACCTAATCAAGGAGGATTTATGGCTACCTTAAAAGACATTGCACAGCTAGCCTCTGTCT
CTATCGCGACCGTATCCCGTGTCCTCAACCGCGACCAGAGCCTATCTGTTACAGAAGAAA
CCAGACACCGTATTTTAACCGTTGCTGAAGAGCTGGGCTACACCAAGCACCTCAAGACAG
GCGAGTCCCATAAACCCAAGCAAAAGATTGCCATTATTCAATGGGTCAGCGAACAAGGGG
AGCTAGACGACCTCTACTACTACCAGATTCGCCTAGGAATAGAAAAAAGAGCCCAAGAGT
TGGACTACGATATCTTGCGCTATTTTAATGACCATCCTTTTACCCTAAGCGAGGAAGTGA
TTGGGATTCTCTGCATCGGAAAATTTAGCCGAGCTCAGATTTCTGCCTTTGAAGAATACC
AAAAGCCTCTTGTATTTCTAGACAGCGATACACTTTCCCTGGGACATACCTGTATTATCA
CGGATTTTTACACTGCTATGAAACAGGTTGTCGATTATTTCCTCAGTCAAGGGATGGACC
GCATCGGGATTCTAACAGGGCTTGA
>PN314_SP1858.fasta
CATTCCTTTGTTATAATAGATTTATGAACACCTTGTTCATTATCATTATCCACTAAAACT
CAAAGAAAGGATAGAAGCAAAACGTCAGCTTTATTCAGTTCTGAACAATTTGCCTTAAGT
GTCCATATGACTAACATTGACCGCCGTATCAGCAAAACCAAAAAAGCCATCTATCAAGCT
TTTATACAACTTTTGAATGCTAAGGGCTACGAGGCCACTACTGTTCAGGATATCATTGAT
CTCGCAGATGTGGGAAGATCCACCTTTTACTGTCACTATGAAAGTAAGGAGCTTCTTCTG
GACCAGCTCTGCCGCTACCTCTTCCATCATCTTTTTGAAAGAGAGCAAGCCATTTCAACC
GAGGACTACCTCGCCCACCTCTTTCTCCATTTTCATAAAAACCAAGACCATATCACCAGT
CTGCTATTTTCCAAAAATGACTACTTCCTCCGTCAACTCCATAAAGAGCTAGAACACCAT
GTCTATTCCGTGCTAGCTGATAATTTAAAAGAAGCCCACCCTAATATGCCTACTTCTTAC
CTCCAACACTTGGTCGTGTCCAACTTTATCGAGACATTGACCTGGTGGCTCAAAAAAGGT
CAAGATTTCACAGGCCAGGAAGTTGTCCAATTTTATCTAGACCTTCTCATTCCTAAAAAT
TGAATATAGAGTAAAGCTCAGTTGTCTTATTTCTAGGTTACTGAGTTTTTTATCTTTTCA
ACAACAAAAGAGGACCCGCCGATCCTCTTTTTCATA
>PN314_SP1860.fasta
TTTGAATATCCCCTGACTGAATTGCCTGATAACGAAGAGCTGGCTGCATAGTCGCCACAT
TGAGATTGAGACCATACATTGATTGCAAGCCCTTATTTCCATCTTCACGGTCGTTAAACT
CAAGCGTAAAGCCTGCCTTCAGCTGCCCTTCCACTTTTTTCAAATCCGAAATGGTCTTCA
AGCCATATTCTTGAGCAATCTTTTTCGGAACAGCTACAGCATAGGTATTTTGATAAGACA
TAGGTTTGAGATAGGCTAGATGATCCTGCTTGGCAATGCCATCACGCGCCACTTGATAAA
CCTGCTCTGGCTCATGACTCACCTTGGGTGATGGTTGAAGCAAACTTTCAGTCACCGTAC
CGGTAAATTCAGGATAAATGTCAATATCACCTTTTTTCAGAGCTTCATAAAGGAAACTTG
TCGTCCCAAAATTCGGTTTAACAGTCGCAGTCATGCTGGTATTTTCTTCAATCAGCAACT
TATACATATTAGCCAAAATTTCTGGTTCTGGGCCTATTTTCCCAGCAATAATCAAGTTTT
CCTTCTCTTTTTGAGCCAAAAGAGCTGGACTATAAGACAGACCCAGTAATAAAGCCACCA
AGGCAAAACCAGAGAA
>PN314_SP1863.fasta
TGTATAGGTTGTGAGCATTTTTCACTTGTTGTGACATATTCTAAACCTCATTTTCCTTCT
CTTTCAGATTTGCCAAAATTCTTTCTTGAAAACCTTCAAATTGGTGAATTTCTTCCTCTG
AAAATCCTTTGTAAAAGATAGTATCCAATTTCTGACTGACACGATGCCCCACTTCTTTCT
GGAACTTGCCTAACTCCGTTAAAACTAAATACTTCTTACGCTTGTCTTTTCCACACGGAC
TAACAATTACAAGCTTTTGTTCCTCTAGCTTTTTTATCATAGTCGTCAGCGTATTATTCG
CAAGCCCAGTCGCAAGCGCGATATCTGTCGCAGTTGCGCAGCCAGTTTCACTATTCCATA
AAACCGCTAAAATCTTGCCCTGTTCACCCCTATAAAGAGCCTCAGGATCTTGACTCAGTA
ACTTTTGAAAAATCCGCCCATTCAACAAACGAATATGATGGGCTAGCAAATGACTATCTT
TCATAACACCTCCAATTTATTTCGATATCGAAATGAATAAAATAATTGTAACACTCATCG
TTCTAACTGTCAACTATTTCGATTTGG
>PN314_SP1908.fasta
CTGCATTATTTTCACGCATAGCACGTTGGGCACGACTTTCCAAGAGTTGGAATCCTGTCA
CAAGGACTTCGGTTACATAATTCATCTGACCATTTTTCTCAAAGCGACGGGTACGCAATT
CTCCATCAACGGAAATGAGACTACCTTTGGTTGCGTAGCTTGCCAAAGTTTCTGCTAGTC
TGCCCCATAGGACCATATTGACAAAATCAACTTCACGTTCACCGTTTTGGTCTTTGTAAC
GACGGTTG
>PN314_SP1909.fasta
TGAACCATGAAACCTGTCGCCTGTTGATTGGCCATAATGGTCATATCTGTAATCTGAACA
CGACGAGGTTGACTAGTCACATAGACTACTGTATCTGCAATATCCTGAGCTTGCAAAGCT
TCTATTCCTTGGTAAACGGACGCAGCTCGTTCTTTATCACCATGAAAACGCACTGTAGAA
AAATCTGTTTCGACAATTCCAGGCTGAATGGTTGTCACCTTGATATCCGTTGCGATGGTA
TCAATTCGCAGTCCATCCGAAAAGGTCTTAACCGCAGCCTTGGTAGCTGAGTAAACAGCG
GCACCAGCATAGGCGTAGATTCCTGCGGTTGACCCCATATTGATAATATGACCTTGATTG
ACTTTTATCATTGCTGGCAAGAAACAGCGAGTAACCGCCATCAGACCTTTAACATTGGTA
TCCAACATGGTCAACATATCCAACTCCTCATAGTCTTGATAGGGAGCCAAGTCAAGAGCC
AGTCCGGCGTTGTTGACCAAGATATCAATCCTCCCTATCGTTTCTAGAATATCAGAGCAA
ACAGTCTTCACCATGACCATATCCGTCACATCTAGTGGAAAAGTCCAGACGGTTTGATTT
GGAAAGCTTACTGCAAACTCCGACTTGAGGATTTCTAATCTGTCTATCCGTCGTCCTGTT
AGAACGACATCCTCACCCTGCTCCAGATAAGCACGCGCAATCGCTTCACCGATTCCTGAG
GTTGCTCCCGTAATCACAACATTTTTTGCCATCTTATTTCCTTCTAGCTGGTCTATCAGA
TATTAACAA
>PN314_SP1982.fasta
GACATTGGCCAACATATGGTCAATACGGCCACCCAAGGCACCGAAAATAGTGACCTCAGC
CTGAGGATTTTGTTCAAAGATGGTTAAGAGAGCCAATTCCAGATCTGTATCATCCTTTTC
TGGTCGTGCTTGGACAAAATACTGGGCACGTTTTTGAATCACCTGTCGCTCTTCTTCCGT
CACAGAATCAAAATCTCCGACTGCTAGAGCAAGAGGTAAGTCTTCTTCCAAGACCCAGAG
CGAGCCTCGATCCACCCCAACAAAAGCATCAAAATCTGTCCGATAATGACCGCGGTTTCC
GCCTGCAAAAACTGCAACCCTAGTCCAGTTGTTTTCTGAGAGTTTGTACTCGCTCATTGA
CTTCTCCCTTAAAGACATAGGAACCTGCTACAAAAACAGTCGCACCAGCTTCTTTGGCTT
GGGCAATAGTTTGGTCATCAATCCCACCATCCACTTCG
>PN314_SP1992.fasta
CTTATAATCTAACTTTAAGTAGAGAATAGAATTTTCTAGCTGTTCTATTTTCTACGTCTA
GTCTTTCTTCCTAGCAAAGCAAAACCACTTGTTGCCGCCGCTAGACCAAGACTAGCAAGT
GCTGCACTTGATGCTGAACCTGTGTTAGGTAATTGTTTGCCAGCAGGTGACTGGTAGGTA
ACATCTTGCATTGTTCCTGCAGTTGCTTGCGGTGTACTTGTTGTCTTAGGAGCAGCATTA
GGAGCCACTGGTCTCTTAGGAACTGTAACCATGGCAATGGCTTGCACTCCAATCGTTTCT
GCTTCCTTCACATCTTCCATAGTTTTCGTATTTTCAATCTCTTTGAGAGCTGCTTGTTTT
TCTGCTTCCACTCTTGCTAAAAGTTCTGCTTTTTCTTTATCAGAAAGCGGTGCGCCTTTG
ATTTCATCCTGCTTGTCCTTGGCTGCTTTTTCAATGGCATTTTTAGCTGATTCTTTTTCA
GTAGCTAATTGCTTAGAAGCTTGTGATTGAGCTGAGTTTTGTGAACCTGTGTGAGCTGAT
CCACCCGCCTGGCTACCACCGCCTTCATTCGCATTAGCATCTTAGCTTCCAGTATTGCCT
CCCTTA
>PN314_SP2000.fasta
CATAGTTTCGGACTGTTCCGTTGGATAGATAAAGTTTGTCTGCAATTTCTTGGTTAGAGA
AGCCCTGAGCAATTCCCTTTAAAACTGCGATTTCTTGCTCCGTTAATGGATTGGGATGCA
TCATCACCACTTCCATCAATTCAGGCGAATACTCCTTGCGTCCTTCGAGGACGGTGTGCA
AGGTTTGCATGAGGTCTGCAATGTTTCTTTCTTTTAATACATAAGCATCTACTCCAGCCT
TGACCGCACGTTCAAAATACCCAG
>PN314_SP2052.fasta
ATGGTGCGGTTGACTCGGGTAAAAAAGGCTTCCCAAGTTTTTTCAGCATAGATTTCCAAC
TCACTACCCAGCTTGGACTTAACTTCCCCATACTCTATGATGAGACTCAATTCCTTCCTA
AAGAAAGGATAGGTTCCTATCGTCTGAGAAAATTCACGGCCATTTTTCAGGGTTTGAGCC
AGATCTTGACCGATTTCTTTAAAGAGCTGGGAACCTTGTTCCTGCATCATTTGAAAAATC
TGCGTCAGCTCCATTCCCTGTGAAATCATATTCCCCCATTCACGTGCATAATAGGCTGTC
AAGTAGGTCTGCACAAAGATTCCAATAAAGGGAAGGCGTGCTAAGATAGAAAAGACACTC
ATCTTAGAACTTCTTTTATAAAAAGTTAGTGCTAAAAGGGCAAGCACGGAAACAAGCCCT
ACCATGCCTAGAAAAATTTGTGGCAGATTACCGATAATTCGGGTGGCAATATTGCTACTA
TCCAGTTGTGGGAGCAGGTAATTCCGTAGCCCCAGCATAATTAAGAGAAGAAAAAACAGC
AAAATCAAAGGATAGGTCGCTACTTCAATTAATTTTTTCTTGACCTTGGCCAGATTGTCT
AGATACTCTTCTATCTTTCCCAAACTCAGGTGGAGATTACCATGGACTTCAGCTAGGGAT
AACTGAGTGACAATAGCACTTGAACATCCCAAACTTTTCATCATTTCTGAGAATGATTTC
CCCTGAGACAAGCCCACACGCATCTGGGTCACACACTGCTTGTCCAACAAAGCACTCCTA
TCTAAAAAGGAGATAGTCTCCACCAGATGAAAACCGCTAGAAAAGAGATTGTTAAATAGG
GTGATGA
>PN314_SP2095.fasta
AGTGACCAACATTAGTAAAAATACCAAGGCCGTCACTAAGAGGAAGAAACTCGTCACAGG
GTAACGTCTATCAAAGATTTCCTTCATCAATTAATACCTCCTGAACAGGAATATCATGGT
TTTCAGGTATAAAGTCCTGAATTTGACAAGGATGAACCGTACTCAAAGTATGACCAGAAA
AATGTTCCAGATAGCGGTCATAATAACCTCCACCATATCCAATCCGATATCCATCCGTCG
TAAAAGCCAGGCCAGGAACATGAATCAAATCAATCTGAGATACATCCACCACTTCCAAAT
CTCCCTGTGGCTCCAGTAAGGCAAAGGCAGTTTTTACCAACTGCTGCAGATCATAGACTA
CAAAGTCCATGCGCCCCTTGGGATAAGTTTTGGGTATTAAAACCTTCTTGCCGTCCTTCA
GCGCCTGCTCAATCAGTTCCCGCGTTTGAAACTCATGAGAAAAAGAGAGGTAGGTTGCGA
TGACCTTGGCTTCTTGATAGAAGGGATGGTGTAAAAGCCGCTCGGTTAAAGTTTGATCTA
TAAACTGTTTTTGTTCTTGAGATATAGCCTTCATTCCTTGCAAGACTTGCTTGCGTAATT
CCGATTTCATAGACAAGCCCTCTATTCTGCTGCCTTCTTTTTCAGGAAACTAGACACCGC
AGCCACCCCAATAGCTAAGACTTCTTCCTTAGGACTCATTTGAG
>PN314_SP2096.fasta
AACTAGACACCGCAGCCACCCCAATAGCTAAGACTTCTTCCTTAGGACTCATTTGAGGGT
GATGAAGAGCGTAGGGACTATCGATACCTAGCCAAAACATCACGCCATCAACCTTTGAAA
GGAGATAACCAAAGTCCTCGCCTGTCATAGCAGGTTCGATATCAATCAACTCGATTCCGT
CTTTTTCGTCAAAGAAGTCCATCAGTTCACGCGCCAAGGCTGGATTGTTCTCAACAGGTA
GGTATCCACCTTGTTTGAGTTCCACTTCGACTTCCATATCAAAGGCAGCTGCAACCCCTT
CTGCAACTGTTTTTACCCTCTTTTGCACCAAGAGACTCATGTCCTGTGTCAAGGCACGAA
TAGTTCCATGTAAAAAAGCTGTGTCTGTGATGACATTGTTGGTGGTTCCAGCTTGAAAAA
CGCCGAAGGTCACCACTGCTCCCTCGATTGGGTTGACATTGCGGCTAACAACTGACTGCA
CTTGGGTCACAAAGTAACTAGCCGCCACCAAGGCGTCATTGGCTTCATGAGGAAAAGCTG
CGTGGCCACCTTTGCCTTTGAAACGGATCTTCACCTCGCAAGTTCCTGCAAAGAGTGTAT
GAGTATTAGTCGCAATCTGGCCGACT
>PN314_SP2120.fasta
GGGTGTACTCATCCCGTTCTAGTAGGCTAATGGTCTGTCTGGAAACCCCTGCCAGTTTGG
CTAGGTCGGTTTGATTGAGACCATCGCGAGCTCGAAGCTCTTTTAGACGATTTTTTAGTT
GCACGTTACACACCTACTCTCCGTCAAATTCAACGGTTTGGATATCTTCAATACGTTGCA
ACTTGAATTTTTCTTTTCCCGTATTATCAACACTACGTAGTTTGACCCATTCC
>PN314_SP2121.fasta
ATCAAGGCTTGGCGGTAAGCTGCACGGCTCTCAGGATTTCCAAGAGTGTTGAGGTGCAAT
TTGACACCTTGAATACCGATTTCCTTCAAAAAATGGGCTGCCATAACGATTGTTTCCACA
TCGGTAGCTGGATTGCTAGAGCCAAAACACTCAACACCAATCTGGTGGAATTGGCGCAAG
CGCCCTGCCTGTGGACGCTCATAACGGAACATAGGTCCCATATAGTAGAACTTGCTTGGC
TTTTGCACTTCTGGGGCGAAGAGTTTATTTTCCACATAGGAACGGACAACGGGCGCAGTT
CCTTCTGGACGGAGGGTAATATGACGGTCACCCTTGTCATAAAAATCGTACATTTCCTTG
GTTACGATATCCGTTGTATCTCCGACAGAGCGGCTGATAACCTCGTAATGCTCAAAAATA
GGCGTGCGCACTTCTGCATAGTTATAGCGCTTGAAAATCTCACGGGCAAAGCCCTCAACG
TACTGCCACTTAGCAGAC
>PN314_SP2122.fasta
CCACTTTTAAGAAAAACGAGACGTAAATTTCGGTAAATTGTTAGGAACTGGTCTTTGATA
GAAAGCTTCTCATTTTTTAAGTTTTCACCATCAGCAGATGACATTGACAGGCTCAATTTG
CTTTTTCGTAAAAAGAGGATAGTGGCTGATACTAGGAAAAAGCAGGCATTGATTCCCGCA
ACGAGAGAAAAATTGTTGACCGATAGAGCTAAGAGCCAGACTCCGAAAGCTTGACCACCA
ATAGCTGAAATATAGGTGATGAACTGTGAAAAAGAATAAGCCTCCATCAAATCATCTTCA
GCTACTTTTTCCTTAATAAGAGGCATACGCAGGCCACCTGCAAAATCACTGATGATATCA
CTAATGACATTGATCAAACACAGGCTAGAAAAGGCAAAGAGACTAGCTTGCTGAACAACT
AGGGCTGCTAGAAAAAATAGAACCGCCTGAAACAAACCGCTATAGACCATCCATTTGACC
TTGTCCCTCGTGTAATCTGCCCGAATCCCTACAAAA
>PN314_SP2141.fasta
GCATAGTTTCCAGCTTTTTCTTTAATGTTAGCAAGCGTCTCAGCAGCCTGAGCGAAGTGC
GGTTTGTCCTGTTCAGGTGTCATGTGTTGATCAAGAATCGGACAAAGAATATCCTGATAA
AAAACATAGCGGTTGGGATTGATACCGCTGAGATTGCCTGGTAGGTCTGGTAAGAGGTTG
GCAAGGTCAATCTGCATAAAATCCTCAACCGTTAGACCAGTATTGGTCTTGAAGTGCGCA
GACAAACCATCTAGGTCATTGCGATAGCTGAGTTCTGCCCAGATTTGCAAGCTTGGTAGG
ATAGAGAACTGGGCAGTTTCACCACCATTGTCTCCCCAACCCGTTACGATGACTTCTTTA
ATCTGATTGGCACGGCAGGCTTTATTAGCCTCGATAGCCACTAGACGGCTAAAATGGTTG
TGAGGTGTAAAGCCAATCCACTTCCAAGCTCCCCCTGCAAATGCAAGGTCATGGCTAAT
>PN314_SP2142.fasta
TCCCAATCAGTATGACCAGATTTTTCAATTACGTATCGTACCATATTCCCAGTTGATGCT
AGTTGCGACCAGTTATTAAGTTTTCCAGCAGGGGCAAGGGTTGTCATGTAGCCAAATTCT
CCACCCAGACCGTGGCGACCTCGATGAAGTCTACCATTGATAATCATGGCTCCGCCAATC
CCTGTCCCAATCACGACACAGGCTGCATTTTCAAGCTCTGGATGAGCTAGTAGTTCACTG
AGTCCAACGCAGTTGGCATCATTTTCTAAATGGACAGGTAGCTGATAAGAGCTAAGCGCC
TCATACCAAGAAAAGCAATGGATGTAGGGCACCGCACTGAAGCCATCAATCACACCTGTC
TCTTGATTGACCGCACCTGGAACGCTCATAGCAATCCCACTATAATCCTGTTCTGACAAA
CGTTGATCTAGCCAAGCTAGTAAGTCCTCCAAGTTTTTTGGTGTTGGGATACTTGTCTTA
TCTAGTATTTTCCCATCAGGAGTCAGACTAGCAAACTTAATCCCAGTCCCTCCGATATCA
ATCGTTGCAATGGTCATTTTTTTACCATAAAAAGGGGCAAATCAGCAGTTAGTTCTTACC
TTTTCGCCCCTCCTTTCT
>PN314_SP2144.fasta
TTCTTGCACATAACCCAAGACTACTACAGCAAACATATTTGACGGAATCAAGTAACTATA
CTGACAGCAGTCATCGCTCGGACGAAAGGCTGACCAAGTCATTCCTGTCACTGCAAAATC
AGGTCCAAAGCCATCATTTACCAAGGTGTCTTCCTTGCGGTCCGTATCTCGGACAAAACG
ATAAGGAGAGTTCTTATGATCTTGTTCTACCGTCCACAGATGGAGAATTTCCTTAGTCGC
TGCGACAAAAATCTCATCAAACTGACTAGTCTCGCCAGTCTCTTTCCAGAGGAGATAAGC
CAACTGCAAAGGATAGCAAAGCGAATCCACCTCATACTTGCGCTCCCAGATCCAGCCGTT
AAGGTCTGTGTGGTCAGTCTCGTGGTGCCCTTTCCAGTTCTCCTCAATGTTGAAGGAGTT
AGCATAGGGATCCTTGAGTACCAAGGTCATCTGACGTTTGACCAAACCTGCAATGGTCTG
ACGCAGGAGGGAATCTCTTTTAGCCACATGCAGGTAGGGTCTGAGTTGG
>PN314_SP2158.fasta
ATTAGAAATCCGCTCTTTTAGTGTCAGCTGGGAAAAAAGTTCCTGAAAAAAGATAAGACC
TCCATACTGGGTTAAATGACATCCATTGAAAGATAGTTGGTAAAAAGACTTGTTTTGGAA
GTGATGATTTGGTAAACTGTTCATGTGAGTTTCCTTTCTCCCTGTGTTTTTTTCTACACT
TATACCATAAAGGGGAAACTCTTTTTTGTCTATAAAAACACCCATTGGGTGAAAAAAGAA
ACCATCCAGGATCTAAGCTAAGGCAAGGATTCTGGATGGTTTTTAGATTTGGGGTGAATA
ATTGGGGTAAAAGTTTTTCTTTGACATCTTCTGGAATATTTGTATCATTAGCTTCCTGAA
CATCTCTACCATAAATCCCAAAGGCTGGAATCCCTTTTTGAGCATGTGAAGCTAGTACAG
CTGCAAGATAGACAGCTCCTGGGCGTTCTGTCCCATTAAATCCCCAAATAGCATGAGGAA
TATCTGGAGACATATCCATAGTTTCACTCCCATAACACCAGCATGGTGTAACTGTAATTG
TTGCGCAAACATTTGATTTTTTGAACAACTCATGGGAAGCTGCAGCCTCTGGAACACGAC
CAATGGTAGATGGAGAAATCACACATTCCACAGGTTCCCCATAGCGATATTTCAATGTGC
TAGAAATCAA
>PN314_SP2191.fasta
TATTCGTCGATACAAAATAACTGCATAAACTGGAAAAACTAAAACAAAAGTCACATAAGC
ATGACTCAACAAGGTCAAGCCAATCAACTCAGGTAAAATATTTAAAAAGTAATTAGGGTG
TTTTACTGTCCTAAACAAGATATGATCTACATATTTGTGATTATTGACAAGCATAAGCTT
CACTGTCCAAATATCTCCCAACAAGTGAATCACCAACATTAACATCAGCATAGAAAAAAT
AAGCAAGACTAAACCAACCATGCCCATGCCATCAAAAATTGTCTTGTGCACCATTGCCTC
AACCAAGCAAGAGAGATAAAAAACAATATGAGCCATAGTTAATCGTTTTGTATTCTCAA
>PN314_SP2194.fasta
AAAGAGGAGAACGGAATAGGGTTTATTGCGAACCTTCTCTGTCAACTCCCCACCTTCTTC
GTAACCCACATAGCCTGGAGGAGCTCCATTTAGACGGCTGGCTGCGAATTTCTCCATATA
CTCACTCATATCAAAGCGGATAAGGGCTGATTCGTCATCAAAGAGAACTTCTGCCAAAGC
CTTGGCCAACTCGGTCTTACCGACACCTGTGGGTCCTAGGAACATAAAGGAACCGATCGG
ACGCTTGTGACTGCGAATTCCTGACTGATTACGGCGAATCGCACGACTAATACTTGAAAC
AGCTTGATCTTGACCGATAACCCGTTTATGGAGTTCTGCTTCAAGATTTAGATATTTCTT
AGCGTCAGTCTGAGTCAGCTTTTGAACTGGGATTCCTGACAAGCGACTCAAGGTGGTCAA
AATATCAGACTCTGTCACCAAGTCTTTGTAGACAGGTACTTCCTCTTCTTTTGAGATTAG
CTGGGCTGCCTGTTTCCACTTGCCATCCATCAGGGCCTTGTCAGCTGGACTCAAATCTGA
ATCGTCTGCTTTTACATGCTTTGCCTTATTTTGCACTGTTGCTGCTGCTTCGTCCAAGAG
GTCGATAGCAGAGTCTGGCAAG
>PN314_SP2198.fasta
AGTTCTGCCTCTTTGTTGTCTTTAGAAGCAGTTCCTTGACCACAGGCCACAAGCACAACA
GCTACAAGAGCTGTTACAAGCGTTAAAAACACTTTCCATGTTTTCTTCATTTTGATTTCC
TCTTTTCTTTTTCAAAAACGCTCTATTTTAAGTACGTTTCCATTTAATAACATATTTTTC
ACTAATATCGACCAGCTTCATACCCAAAAGACTGATAATCGACACCAGAATAATAATGGC
AAACATGGTATCATACTGAAACAGTTTTTTAGACTGAATCATATAAACACCAAGACCTTC
AAAACCTCCCAACCACTCAGATACCACAGTTGTGATAAAGGCGTAGGAGACACTGACCCT
CAGACCTGCATAAAAGTAAGGCAGGCTAACCGGGATTTTAAAATGCCACAGGATTTGCCA
AGGCTTGGCCCGCATCAGACTAAACAAAGTCAGCATATCCTTGTCGCAATGCCTAAAACC
GTCC
