# Supplementary material for: Sequence Analysis of 96 Genomic Regions Identifies Distinct Evolutionary Lineages within CC156, the Largest Streptococcus pneumoniae Clonal Complex in the MLST Database
Source: PLoS One. 2013 Apr 12;8(4):e61003. doi: 10.1371/journal.pone.0061003 (PMC3625235; doi:10.1371/journal.pone.0061003)
Supplement: File S1 — Nucleotide sequences of the 96 loci of the 66 strains analyzed in this study. (TGZ) [file pone.0061003.s009.gz › URUG2_96.mfa]

>URUG2_96/URUG2_96_SP0034_1_706
ttagagagttgtttgagaggggtaaagaaactactggacacacctagagaggtgagtagt
gtagtgaggagagaggcaaggataaagtaaaggataaaaagtgggaagacttttttcagt
tgtaggctttgcttgttttcttgttggcgactttgccagtaggatagaaagagcgtgata
gggataatggccaaagtacgtgtgagtttaacaatggttgcagactcgagggtattgctt
tggtaaagactgtcccaagcgctggcggcagccgttacagaggaagtgtcgttgaccgca
gtccctgcaaagagggcgaagccttcattggatagatgaagccaggtgccgagggttgga
aagatgagcgcagccaagacattgaagaaaaagataacggaaatggcttgggctacttcc
ttttccttagcatggataacaggcgctgtcgctgcaatggcagaacccccacagatagaa
gaacctactccaaccaaggtagccagttttgtatccagtgcaaagaaacgctggaagagg
taggcaataatcagagctattgagatagtggacaggatgacagggagtgaagattggcca
actgcgaagacctgcgagatattgagaccaaaaccaagcaagacaacggcatattggagc
aacttcttggaactaaaggtcaaaccagcatccagttgtttatagg
>URUG2_96/URUG2_96_SP0037_1_494
tttcgctcaagcctggaatcaagcaagagctacgccaatttatggatcaattatatgaag
agtacgttgggattcacctaaaatcaaagaaatttattgattccctagcagactggggac
aattactaaaagaggaaaagaaatgaaaaaaatcgcagtagatgccatggggggcgatta
cgcacctcaggccattgttgagggtgtcaatcaagccctatctgacttttcagatatcga
ggttcaactttacggagatgaagctaaaatcaagcaatatctgacagcgacagagcgcgt
cagcattatccatacggatgagaagattgattcggatgatgaacctacgagagctattag
gaataagaaaaatgccagtatggtattggcagccaaggctgtcaaagatggtgaagcaga
cgctgtcctttcggctgggaatacaggtgccttgttggctgctggattcttcatcgtggg
tcgtatcaagaata
>URUG2_96/URUG2_96_SP0057_1_415
taattagcacggaagtagtctttgttgtggtctgcaaaggcagtcatgagttcaaagatt
tcctcttccttgtattcagcgcttggtctatctgcccagattgaaagcatacttccgact
gttggaagatctacttcaggatatttggtagaagctagttgattgaatggtgtttttcca
gtattctcaatagctttcttgaggaaaccaccaccatcttctggtttttgaccaagaatg
tagtaccagtcaccgttggtattcaagaatttatagcctttgcttgctaggtattgaggt
gatgcgaggttatatccccaccagcctttagaccagtaagaaatcaagacatctttgtca
aactgaacatcgtccttgtcttcatagtagaagccatcgttgaaggccattggtt
>URUG2_96/URUG2_96_SP0120_1_511
catcagttgcgtgcgactctggaaaccaagaaaatctcaggtctcttcactgctggtcag
acaaatggaacgtcaggttacgaagaggcagcaggccaagggattatcgcgggtatcaat
gcggctctgaaaatccaaggtaagcctgagttgattttgaagcgaagtgacggttatatc
ggggtcatgattgatgatttggtgaccaagggaaccattgaaccctaccgtctcttgacc
agtcgtgctgaataccgtctcattcttcgtcatgacaatgctgatatgcgcttgactgag
atgggacgcgagattggccttgtggacgatgaacgctgggctcgttttgaaatcaagaaa
aatcaatttgataatgagatgaaacgcctagacagtatcaaactcaagccagtcaaggaa
accaatgctaaggttgaggaaatgggcttcaaacccttgaccgatgcggtgacagccaag
gaattccttcgccgtccagaagtttcttacc
>URUG2_96/URUG2_96_SP0127_1_709
tttctctggctattttagaggacaagcaggttcttgctgagacgacgattaatatcaaga
aaaatcacagtattaccctcatgccagccattgattttttgatggagagtttggactgga
cgcccaaggatttggaccgaatcgtggtggcggaagggccaggtagctacacaggcttgc
gaatcgcggtagccactgccaagaccttgactcatactctgaacattgagttagttggta
tgtctagcctcttggctctggtgccatatcaacaagaaggcttgttcgttcctttgatgg
atgcgcgtcgcaacaatgtttatgcaggattttatgaaaatgctaaacctgtcatgccag
aagcgcacctatcttttgaagaggtgctagaaaaagtcaagggtgctagtcaggtaacct
ttgtcggagaagttgccccctttgtggagcagattcaagaacacttgccaaggactaatt
ataaagaaaccttgcctaatgcagccaatcttgcttttttagcttgggacaaggaagcag
actccttgcatgattttgtgccaaattacctcaaacgagtcgaggctgaggaaaactggc
tcaagaaccataccgagtctggtgagtcctacattaaacgcctatgatagaaatcaagcg
aattcaacaacagcctgacctagctcaagccatctacgctgttatggca
>URUG2_96/URUG2_96_SP0128_1_220
tttgaagcagaagtcctgcaaatcgctgtcaaaggagcttatcagggtcagggaattgcg
tcagccttgtttgctcaattgccgacagataaggagattttcctcgaagtcagaaagtca
aatcaacgagcgcaagcattttacaagaaagaaaagatggcagttatcgctgagcgaaag
gcctactaccatgacccagtcgaggacgccattatcatga
>URUG2_96/URUG2_96_SP0145_1_442
tggcgattttactcatcacgatttcagaaaccctgccccaagttctacaaatctttctgg
gagttttggcggattttcaacatcatcgtgtcttgaaatacacagtcattagttttgcaa
aatttttgctttactctatagtgtctttatcactttcagggcagtccttttccttgttat
tagtagcatttatttgtctgattaacctcttgtctgacacgttgagttatttttcaggcg
ccatgctcactccgattttcattagaattattgggcaagaccatctggcagaagctattg
gatttaaacagtcaactgttagtttagtgaaaacaatcagtaatattctaggaggagtct
tattaggtattctatccatccagtttatttccttgctgaacgctcttacctttttaatcg
catttttaggtatcctcttcat
>URUG2_96/URUG2_96_SP0155_1_663
aaccagcaggaaatagttttgccattccggtgtcagatccagtgtcagatcaagacttag
gagtgatttacatctccttggatcctgctgttttataccatgccattgataatactagag
atcatactccgatggcagtaacagtgacctcaccttttgatacggagatttttcatattg
gtgagacagttgataaggagagtgaaaattggctagttggcttaacttctcatggttatc
aggttcaggtggcagttcccaaaaactttgttttacaaggaacggtgaccagctctgctt
tgattgtgggcttgagccttctctttattgtcattctttatctgactttgaggcagacct
ttgctaattatcaaaagcaggtagtggatttggtggattccatccaagctattgcccaag
gacaagaaggtcttcgcattgatacgcttgaaaaggatcaggaattgctcctaatcgcgg
agacgaccaatgatatgttggatcgattggaaaagaatatccatgatatttaccagttag
aactcagtcaaaaagatgccaatatgcgggccttgcaggcgcaaatcaaccctcacttca
tgtataatacgctggagttcttgcgtatgtacgcagtcatgcagagtcaagatgagttgg
cag
>URUG2_96/URUG2_96_SP0180_1_267
ccagctaaaacacccttatctgagaaattagccaaagatctcaaaaaacgaggcttcaag
ttcacaggcccagtcgccgtattgtcttttctacaggctgcagggctagttgatgaccac
gagaatgattgtgagtggaaaggtcttaaatgatgtctaacaaaaataagggaattctga
tttttgcgattctctatacagtcctctttgtgtttgatggcgttaaattgctggcttctt
taatgccatctgtcattgcaaattatc
>URUG2_96/URUG2_96_SP0181_1_227
ccttttctattatttatgtgaaagaaaaagagaatatctactatcccctacttgttcaca
tgttaagcaacagcctctccttaatcattttagctatcagtatagtaaaatgaaataaga
acaggacaaatcgattaggacagtcaaatcgatttctaacaatgttttagaagtagaggt
gtactattctagtttcaatttgctgtaatatgtgatgaaaataccag
>URUG2_96/URUG2_96_SP0205_1_719
tggtgacctgtagcgtgaataatcctgctagcagagcagtcattctagcaaatggtggaa
tatttgaggatgctcgcaatggagtcgagcgttattggatagaggtagcgaatgaataat
ccaaaaccacaagaatggaaaagcgaggaacttagtcaaggtcgtatcattgactacaag
gcctttaactttgttgatggcgaaggcgtgcgtaactctctctatgtagcaggctgtatg
tttcactgcgagggatgttataatgttgcgacttggtcttttaatgctggcattccctat
acagcagaattagaagagcagatcatggcagatcttgctcagccctatgttcaaggtttg
actttgttgggaggggagccttttctcaatactggcattctcttgccacttgttaagcgg
attcggaaagaattgtcagacaaggacatctggtcctggaccggctacacttgggaagaa
atgatgttggaaactccagataaactggaactcttgtcactgattgatattcttgtcgat
ggaagatatgatcgaactaagagaaatcttatgctccagtttcgaggttcgtctaaccaa
cgaattatcgatgtgcaaaaatcgctcaaaagtgggcaagtagtgatttgggacaagctc
aatgacggaaaagaaagctatgaacaggtgaagagagaatgaagaaaaaaggcttagta
>URUG2_96/URUG2_96_SP0250_1_437
gcatttgtaattttcttatcttctatgattgtatatattttagcgaagtcattgactaat
ggcggaacattcatagaaatgatttattctgctattcaagttccgttgcaaggtttaact
ggatctttgtatggtgctattggaattgcattctttatatcatttttgtggtggtttggt
gttcatgggcaatcggtagtaaatggagtagtgacagctctgcttttatctaatcttgac
gctaataaagctatgttagcctctgctaatctatcattagaaaatggtgcacatattgtt
actcaacaatttttagattcatttttaattctatcaggttcagggattacgtttggtctt
gtagttgccatgctttttgcagcaaaatcaaaacaataccaagccttaggaaaagttgca
gcttttccagcaatatt
>URUG2_96/URUG2_96_SP0266_1_482
ttgacttgtcagatatcggtaagggaacttatccttactacatgcttaaggaaattgatg
agcaaccaactgttatgcgtaaactcattcaagcctacacggatgatgctggtcaagtag
tgattgatcctgctatcattaaggctgttcaagacgcagaccgcatctacatccttgcag
ctggaacatcttaccatgcaggatttgcttctaagaaaatgttggaagaattgacagata
caccagttgaacttggcatctcatctgagtggggctacggtatgccacttctcagcaaga
aaccactcttcatctttatcagccaatctggtgaaacagcggatagtcgtcaagttttgg
tcaaggctaatgaaatgggaattccaagcttaacagtgacaaacgttccaggttcaaccc
tctcacgtgaagccaactataccatgctccttcacgcaggtcctgaaattgccgtggcat
ca
>URUG2_96/URUG2_96_SP0278_1_656
gctgatcgtacaattcttctatcgacagcactcttgtcaggtgctattgctttagcagga
atcttttctgctttgaaagaaaaataaaaatagaaaagagaaaacaggatggttttacca
aattttaaagaaaatctagaaaaatatgcgaaattgttggttgcgaacggaattaacgtg
caacctggtcacactttggctctctctattgatgtggagcaacgtgaattggcacatcta
atcgtgaaagaagcttatgtcttgggtgcgcatgaggtcatcgttcagtggacagatgat
gtcattaaccgtgagaaattcctccatgccccgatggagcgtttggacaatgtgccagaa
tacaagattgctgagatgaactatctcttggagaacaaggctagccgtcttggagttcgt
tcatctgatccaggtgccttgaacggagtggacgctgacaagctttcagcttctgctaaa
gctatgggacttgccatgaagccaatgcgaatcgcaactcaatctaacaaggttagctgg
actgtagcagccgctgctggacttgaatgggctaagaaggtctttccaaatgctacgagc
gacgaagaagcagtcgatttcctttgggaccaaatcttcaaaacttgccgtgtcta
>URUG2_96/URUG2_96_SP0334_1_847
tgtcaagtatttttgacatattttttgaagaaatagtagtctccttgtcctatttgtctg
acaagtgcaagctggtcggatttgtggtaaaatagataagatatgacaaaagaatttcat
catgtaacggtcttactccacgaaacgattgatatgcttgacgtaaagcctgacggtatc
tacgttgatgcgactttgggcggagcaggccatagcgagtatttattaagtaaattaagt
gaaaaaggccatctctatgcctttgaccaggatcagaatgccattgacaatgcgcaaaaa
cgcttggcaccttacattgagaagggaatggtgacctttatcaaggacaacttccgtcat
ttacaggcacgtttgcgcgaagctggtgttcaggaaattgatggaatttgttatgacttg
ggagtgtctagtcctcaattagaccagcgtgagcgtggtttttcttataaaaaggatgcg
ccactggacatgcggatgaatcaggatgctagtctgacagcctatgaagtggtgaacaat
tatgactatcgtgacttggttcgtattttcttcaagtatggagaggacaaattctctaaa
cagattgcgcgtaagattgagcaagcgcgtgaagtgaagccgattgagacaacgactgag
ttagcagagattatcaagttggtcaaacctgccaaggaactcaagaagaaggggcatcct
gctaagcagattttccaggctattcgaattgaagttaatgatgaactgggggcggcagat
gagtccatccagcaggctatggatatgttggctctggatggtagaatttcagtgattacc
tttcatt
>URUG2_96/URUG2_96_SP0337_1_483
aataatgtgggaatgattttgttcatcttggttttgtatggcttggtcggatttttagat
gactttctcaaggtctttcgtaaaatcaatgaggggcttaatcctaagcaaaaattagct
cttcagcttctaggtggagttatcttctatcttttctatgagcgcggtggcgatatcctg
tctgtctttggttatccagttcatttgggatttttctatattttcttcgctcttttctgg
ctagtcggtttttcaaacgcagtaaacttgacagacggtgttgacggtttagctagtatt
tccgttgtgattagtttgtctgcctatggagttattgcctatgtgcaaggtcagatggat
attcttctagtgattcttgccatgattggtggtttgctcggtttcttcatctttaaccat
aagcctgccaaggtctttatgggtgatgtgggaagtttggccctaggtgggatgctggca
gct
>URUG2_96/URUG2_96_SP0368_1_543
tcagtcaggccgatgatgatatcagtgtggaagaagcgcgtgcagagattgccaagattg
aagccttgaagaatgctttggttcagaagaaaacggctttggtagcagatgactttgaaa
gtttggatgcgccagctcaaccaggtgaaggcctagagaatgcttttgatggcaatgtgt
ctagtctatggcatacatcttggaatggtggagatgtaggcaagcctgcaaccatggtct
tgaaagaaccaactgaaatcactggacttcgttacgttccacgtggatcgggttcaaatg
gtaacttgcgtgatgtgaaacttgttgtgacagatgagtctggcaaggagcataccttta
ctgcaactgattggccagataacaataagccaaaagacattgattttggtaagacaatta
aggctaagaaaattgtccttacaggtactaagacttacggagatggtggcgataaatacc
aatctgcagcggaacttatctttactcgtccacaggtagcagaaacacctcttgacttgt
tag
>URUG2_96/URUG2_96_SP0383_1_687
gctgactagcgctgtcttgctcaagcgaggagacaatggttccatgggcgaccttgcctg
tattgtggcagaggatttggttgtctaccagtcatttgatcgccagaaggcggctgcttg
gttagaagaagaaaacttggcgacagttctggagcgtgattggggattttttatctcaca
agtgaaaccaactttagaatgtgatttcttagtgggatggaccaaggaagtggctgtatc
gagtcacatggtccagcaaatcaagcaaaatatcaatcaaaattttttaagttcctcaaa
agaaacggtggtttctttggtcgaagccttggagcaggggaaagccgaaaaagttatcga
gcaagtagaagtagccagcaagcttttagaaggcttgagtacagatatttacacgccttt
gcttagacagttgaaagaagccagtcaagatttgcaggccgttgccaagagtagtggtgc
tggtggtggtgactgtggcatcgccctgagttttgatgcgcaatcaaccaaaaccttaaa
aaatcgttgggccgatctggggattgagctcttatatcaagaaaggataggacatgacga
caaatcgtaaggacgagcatatcctctatgcccttgagcagaaaagttcctataatagct
ttgatgaggtggagctgattcattctt
>URUG2_96/URUG2_96_SP0386_1_629
ggagttgtttgcggcccacatgattttatcgggtatcagtcagcaggctttgaaattgga
tagagaaaagatgcagacccagttgcagagtgtcacagctattttagaaacagcccagaa
ggatttgcgggttttgctcttgcatttgcgaccagttgaactggagcagaagagcttgat
agaagggattcaaattcttttaaaagagcttgaggacaagagtgatcttagggttagtct
caagcagaatatgacgaaattgcctaagaaaatcgaggagcatatcttccgtatcctgca
agagttgattagcaataccctccgccatgcccaggcatcttgcctagatgtctacctcta
tcagacagatgttgaattgcaactgaaggtggtggacaatgggattggtttccagttagg
gagcttagacgacttgagttatggactgcgaaatatcaaggagcgggttgaagatatggc
tggaacagttcaactcttgacagctcccaagcaagggctggcggttgatatccgtattcc
cctgttagataaggaatgataaaggagtaaagatgaaaattttactagtagatgaccatg
aaatggtccgattgggcttgaaaagctac
>URUG2_96/URUG2_96_SP0436_1_644
tcttaacgtcagaaatgccagcgtactggataacttccttgagggctgtcagataagcat
aggcttcttcaggagaacgcatatctgcctcagatacaatctcaatcaagggaacccctt
ggcggttgaggtcaacataagagtagccatctgtaccatgggtgtttttaccagcgtctt
cctctaggtgggcacgttcgataccgattttcttggtcgtaccgtcttctagctcgactt
caatccagccgttataaccgattggctcatcaaactgagaaatttggtaggctttggggt
tatcaggatagaagtagttcttgcggtcaaagtgcatctttttgtggatgtccatgttga
gggcaagagcagccttgataccggcatcaacaacccctttattgagaactggtagaactc
ctgggaaagaccagtcaatcacgttagtgttggcattttggtcatttccaaagtgggcag
aagtaggtgagaagatttttgaattggtgttgagctctacgtggacttcaagtccgatga
ctgtttcaaagttcattagttgtcacctccaaaaatcacgggttgttgtttgtggtagtc
tgttgttgcttcaaaagcagcagcagcttggtaaatggtttcct
>URUG2_96/URUG2_96_SP0439_1_253
tgctaggcgctgtaggtcaactccagtttgaagtctttaaacaccgcatggaaggcgagt
acaatgcagaagtagttatgaacccaatgggtaaaaagaccgttcgttggatcaagcctg
aggacttggatgaacggatgtcgtcaagtcgcaatatcttagccaaagaccgttttgacc
aaccagtctttctctttgaaaatgactttgccctccgctggtttgcggacaagtatccag
acgtagagttaga
>URUG2_96/URUG2_96_SP0483_1_666
ttgtcaggtggacaaaagcagcgagtcagtctggctggtgtcttgattgatgaaagtccg
attctcttgtttgatgagccactcgccaatctagatcccaagtcaggtcaggatattatc
gaattgattgaccagattcataaggaagaggggacgacgactcttattatcgagcaccgt
ttggaggacgttctgcatcgccctgtggatcggattgtcttgataaacgatggtcgtatc
ctttttaatgggagccctgaccagttgcttgcgactgatttattgactcaaaatggaatt
cgagaacccctttatctaacgactctccgtcaattaggtgtggacttagtcaaggaagaa
cagttagcgaatctggataacatgtctatctcaaaaggtcaggttcagctgcagaatgaa
ctggcaaaagaaactccagaattgcagtcactctttaaattagaggacgtgtctttctct
tatgatgatagaccgattttaaaatccctacatttagatattaaaaagggtgaaaagatt
gctattgtcggaaaaaatggagcagggaaatcaactctagccaaggctataagtagcttt
attcagacggaaggacgctatctttgggaaaaacaggatataaaaggcgattctgttgca
gagcgg
>URUG2_96/URUG2_96_SP0526_1_543
cctttttctcggagaagaaggtcaatacgctgtcaagtatgccagacgtcgctatagaga
aattcgtcaaaaatggttgaaagagggagagtaagaagatgagaatatttgttttagagg
atgatttttcccaacagactagaattgaaacgacgattgagaaacttttgaaagcacatc
atatcattcctagctcttttgaggtatttggcaagccggaccaactgctggctgaagtgc
atgagaagggggcccatcagctattctttttggatattgagattcgaaatgaagagatga
agggactggaagtggctagaaagattcgggatcgggatccttatgccctgattgtctttg
tgacgactcactcggagtttatgcccctgtcctttcgctaccaagtgtctgctctggact
atattgataaggccctttcggcagaggagtttgaatctcgaatcgagacagccctcctct
atgccaatagtcaagatagtaaaagtctggcggaagattgcttttactttaaatcaaaat
ttg
>URUG2_96/URUG2_96_SP0558_1_400
tttgctacgtgctggtggtataacaattgccaaacaggtaatgaaaacagtgcctaataa
agctttaacaaagacgctttggtaccctattttgaaaaaagtcttaaaaatatttggtgt
gaatcttaccaagggagggctggccaaaggaatagggaaatttattcctatcttgggtgg
tatcatttcaggtggtttaacctttgcaactatgaaaccaatgggggaaagcttgcagaa
agaattatccaagctagtcaactatagtgaagttcaatatcaagaagatgttgaaacaat
ccgaaaagaggctgaaatcatcaaaggagaataatatgaatcctatcaaagcttttgcta
aaatttatggtaattactttttgaccgtgcaaggtgtaaa
>URUG2_96/URUG2_96_SP0562_1_599
ccccttgccaatcccttaatgcgcaatacagttggtcgtaaagtatcacttaaacagggt
tctaagctagcaggaactcctatggacaagattgtacgcacactggaagcgaatggctac
gaagtgattggattagactaatggcagatgaacggattcatgtcctacgggatattttgt
tagaattgcacaatggcgcctctcctgagtcggttcaagagcgctttgatgcgacctttg
cgggtgtctcagccatcgagatttcccttatggagcacgagctgatgaactcagactcag
gtgtcacctttgaagatgttatggaactctgtgatgtccatgccaatctttttaaaaatg
ctatcaaaggtgtcgaagtttcagatactgagcatccaggtcacccagttcgtgtcttca
aagaagaaaatctggctctccgtgcggccttgattcgcattcgtagattgttagatacct
atgagtatatggaagacgaggaaatgctggcggagatgcgtaagggtttggtgcgtcaga
tgggacttgtgggtcaatttgacatccattaccaacgtaaggaagaactcttctttcct
>URUG2_96/URUG2_96_SP0581_1_604
gacaagccagtagcccttgcaggtgtcatgggtggtcaagcaacagaaatctctgaaaaa
tctagtcgtgttgtccttgaagctgctgttttcaatggcaaatctatccgtaagacaagt
ggtcgcctgaaccttcgttctgagtcatcttctcgctttgaaaaaggaattaatgtggca
acagttaatgaagcccttgatgcggcagctagcctgattgcggaacttgcaggtgcgacg
gtgcgtaagggcatcgtttcagcgggtgagcttgatacttcagatgtagaagtttcttca
acccttgctgatgttaaccgtgtcctcggaactgagctgtcttatgctgatgtagaagac
gtcttccgtcgtcttggctttggtctttctggaaatgcagacagctttacagtcagagtc
ccacgtcgtcgttgggatatcacaatcgaagctgacctctttgaagaaattgctcgtatc
tatggttatgaccgcttgccaactagtctaccaaaagacgatggtacagcaggtgaattg
acagccacacaaaaactccgccgtcaagttcgtactattgctgaaggagcaggtttgaca
gaaa
>URUG2_96/URUG2_96_SP0582_1_428
gttgtgcttctatttgattagcgacgttccaagttactaattttaaggttttagtcttat
ttgatgcagaagaaagggttttatctgttccgaataatagtaatatgagcgatagtaaga
gcaaaatgccagagtaaaaccgtatttgtttatttttcttgtaaaaagataggaaaaaaa
ataagaaacttaaaatagcagccatagttgcagtagctaaggggaaggcataaatctgtg
ccaagataggttgggtagatagccaaatgttaagattagaagatgggaaaaaagaataag
ttatgatagggataacaaagagaatgaccgaaagggcagagagaaatgttttaatcattg
tgtgagtacctcaatttgcaatggttgctcggagctaatgtgactttgtgactttacttg
attgatat
>URUG2_96/URUG2_96_SP0614_1_606
caagtattggatatggagtggggggtgaatgtcctctaccctgatgccaatcgagtggaa
gaaccagagtgtgaagatattcccgtcttgtaccttttgcacgggatgtctggaaatcat
aatagttggcttaagcggaccaatgtagaacgcttgcttcgaggaactaatctcatcgtt
gttatgcccaataccagcaatggttggtacaccgatacccagtatggttttgactactac
atggctctagcagaggaattgccacaggttctgaaacgcttcttccctaatatgactagc
aagcgtgaaaagacctttatcgctggtctttctatgggaggctacggctgcttcaaactg
gctcttacgacaaatcgtttttctcatgcagctagtttttcaggtgccctcagctttcaa
aacttttctcctgaaagtcaaaatctgggaagtccagcctactggagaggtgtttttgga
gagattagagactggacaactagtccctattctcttgaaagtctggctaaaaaatcggat
aaaaagaccaaactttgggcgtggtgtggcgaacaggatttcttgtacgaagccaataat
ctcgca
>URUG2_96/URUG2_96_SP0618_1_708
gatgtctttggctactatgtggataagggctggatgtgtgtgcaggttttctttgtccgt
cagggtaagctcatcgagcgcgatgtcaatctcttcccctacttcaatgatccagatgag
gattttttgacctatgtaggacaattctatcaagaaaaatcccatctagttcccaatgag
gtactgattccgcaagatattgacgaagaggctgtcaaggccttggtggattccaagatt
cttaagcctcaacgtggagagaaaaagcagctggtcaatttagctataaaaaatgcccgt
gttagcctagagcagaagttcaacctgctagagaaatctgtcgagaagacccaaggagct
attgaaaatctaggacgcttgcttcaaatcccaaccccagttcgcatcgagtccttcgat
aactccaacatcatgggaactagtcctgtttcagccatggtggtctttgtcaacggcaag
cctagtaagaaggattaccgtaagtataaaatcaagaccgtagtcgggccagacgactat
gccagtatgcgagaggtcattcgcagacgctatggtcgagtacagcgtgaggctttgact
cctccagatttgattgtgattgatggggggcaaggtcaagtcaatattgctaagcaagtc
atccaagaagaactgggcttggatattccaattgcaggtctgcaaaag
>URUG2_96/URUG2_96_SP0627_1_611
ttggttaccagccagttcgcacagccaagggtggtgtcaatgtgaccatcaaaggtcaaa
atgatgagcaacatcgctatgtgactgcccatgtggacacgctgggtgctattgttcgtg
ctgtcaaaccagatggtcgtcttaaattggaccgtattggtggttttccttggaacatga
ttgaaggtgaaaactgtaccgttcatgtggctagcacaggtcaaaaggtatcaggaacca
tcctcatccaccaaacttcttgccatgtctacaaggatgcaggaactgcagaacgcacgc
aggacaatatggaagtgcgtttggatataaaagtaagcaatgaaaaagaaactcgtgctc
ttgggattgaggtcggtgattttatcagcttcgatccacgaactgttgtgactgatacag
gttttatcaagtctcgtcatttggatgataaggtcagcgcagcgattttgctcaacctgc
ttcgtatttataagaaagagaagattgaattgccagtaacaactcattttgctttttcag
tttttgaagaagtaggacatggtgctaattctaacattcctgctcaggtagtagaatatc
tggctgtggat
>URUG2_96/URUG2_96_SP0680_1_485
cattttcttgatttgatgaaattttccttctgaaatggtgatagaggcttgactgaagga
aggacttgctgatagaatctctagtcttgcaggtttacagatagtgccatctaaaaagac
aattcctttttgaaaggtttggatatggtcaggtgttagaagtccattaacctggacttg
gtaagtcttatcgacatgatattggggatggaggagttggaagcccaagggaccgttatc
ggtcaagagaaggagtcctgttgtatctcggtccagtcggccgacggcatagagcttgtc
agactggatgtcagatggaagcaggtccatgacggtcggaagttccttgtctttgttggc
tgtaacgacaccagcaggtttatgaagcataagataggtgtgttcatagccttgaatgat
tcgatcctgaaaaaggagttcttgtagtcctgtatcgatattttgagctagggagcgggc
tgggc
>URUG2_96/URUG2_96_SP0689_1_500
gaatctgacctgtctatgggcttggccaataaaatcgcctataaatttgcgactaagatg
tattcaacctttgagcaagcttcgagtttgtctaaggttgagcatgtgggagcagtgacc
aaggtttcagatcaaaaaaatccagaaccagatgaattggtggatattcaaacccacttt
aatcccaaattgccaactgtattgtttgttggcggttctgcaggtgctcgtgtctttaac
caattggtgacagaccataagaaagaactaacagagcgctacaatattatcaatctaact
ggagattctagcctgaatgagttgagccaaaatctttttcgtgttgactatgtgaccgat
ctctatcaacccttgatggaattggctgatattgttgtgacacgaggtggtgccaatacg
atttttgagctcttggcgatagcaaaattgcatgtcattgtgccgcttggtcgtgaagct
agtcgtggtgaccagattga
>URUG2_96/URUG2_96_SP0690_1_656
cacgattttatttccaagtctgcttttattgtttgtctctgcctacttgctcagtcctta
tgcgaccatgaaagatattcgtgttgagggaacggtgcaaactacagctgatgatattcg
acaggcttcaggcattcaggattcggattatacgattaaccttctgctagacaaggcaaa
atatgaaaagcagattaagtctaactattgggttgaatcagctcaacttgtctatcaatt
tccaactaagttcactattaaggtcaaggaatatgatattgtggcctactatatttctgg
tgaaaatcattatcctattctttccagtggtcagcttgagactagttctgtgagtctgaa
cagtttaccagaaacttatttatcagttctctttaatgatagtgaacaaatcaaagtttt
tgtctcagaacttgctcaaattagcccagaactcaaggcggctatccaaaaggtggaatt
agccccaagcaaggtgacatccgatttaattcgattgaccatgaatgattcggacgaagt
cttggttcctctatctgaaatgagtaagaaactgccatattacagtaagattaagcctca
attgtcagaaccgagtgtggtcgacatggaagctggaatctacagctacactgtgg
>URUG2_96/URUG2_96_SP0701_1_542
tacccatttttcgtggaaccttgctgttggcaggttccttttttcgtggcttctgttggc
cagactctctcactagtaaaggtaaaaggagaaacctatgcgagaacatcgtccaatcat
tgctcttgattttcctagttttgaggcggtcaaggaatttttagctcttttcccagcaga
agaaagcctttatctcaaggtagggatggagctttattacgcagcggggcctgagattgt
gtcctacttaaaaggtttgggtcatagtgtctttttggatctcaaacttcatgacattcc
taatacagtcaagtcagccatgaagatcctatctcagcttggtgtggatatgactaatgt
ccatgcggctggtggtgtagagatgatgaaggcggcgcgtgaaggtcttgggagtcaagc
caaattgatcgctgtaactcagctcacatcaacgtcagaagctcagatgcaggagtttca
aaatatccaaaccagtctgcaagagtctgtgattcactatgccaagaagacagctgaagc
tg
>URUG2_96/URUG2_96_SP0717_1_465
attgctctagcagcaaatgagaagttcaatattccaatagtagtaacaggtgaagtggat
gccattgctgttaatggagaagtggtaacgattcataatggtagtgctatgatgccgaaa
gtcattgggacaggatgcttattaggagctgtagtagcaagctttatcggactagaaaaa
ggtcaagaattgaaatcattagaaacagcaatgttggtttacaatatcgctggagaaata
gcagaaaaacgtcccaatggacatcttcctggaacatttaaagttgaatttataaatgcc
ttatacgagattacagatgaagatgtcaagaaattcaaaagagtgaagtaagatgtttca
taaagaattactaaaactatattttatttgtggaacgactacttgccaaggaaaaaatct
atatacagtcgttgaggaagccttaaaaggtggtataaccttatt
>URUG2_96/URUG2_96_SP0793_1_441
ttgcttctagcctagcaggtggaggtggtcacgcctatacttcatccaagcatgccttgg
ctggcttcaccaagcagttggctctagactatgctgaagctgggattcaggtctttggta
tcgctccaggagcagtcaagacagctatgaccgctgcggattttgaaccaggtggtttgg
ctgactgggtggctagtgaaaccccaatcaagcgctggattgagccagaggaaatagcag
agcttagtctttttttagcaagtggaaaagcgagcgccatgcaaggacaaatcttgacaa
tagatggtggctggtctttgaagtaggaggagttggatggaaatcaaaaaacactttgga
gtctacgctgtttgcttagaaaatgggaagttactctgcattgaaaaaacgagaggccct
tatcaacatcggtatgatcta
>URUG2_96/URUG2_96_SP0806_1_671
aagctgcaggacttgatacccacttgtttaccagtatcgtgaatttaagacaagtattag
acatataagaaaaaggaataagatgacagaagaaatcaaaaatctgcaggcacaggatta
tgatgccagtcaaattcaagttttagagggcttagaggctgttcgtatgcgtccagggat
gtacattggatcaacctcaaaagaaggtcttcaccatctagtctgggaaattgttgataa
ctcaattgacgaggccttggcaggatttgccagccatattcaagtttttattgagccaga
tgattcgattactgttgtggatgatgggcgtggtatcccagtcgatattcaggaaaaaac
aggccgtcctgctgttgagaccgtctttacagtccttcatgctggaggaaagttcggcgg
tggtggatacaaggtttcaggtggtcttcacggggtggggtcgtcagtagttaatgccct
ttccactcaattagacgttcatgtccataaaaacggtaagattcattaccaagaataccg
tcgtggtcatgttgttgcagaccttgaggtggttggggatacagatagaactggaacaac
ggttcacttcataccggacccaaaaatctttactgaaacaacaacctttgattttgataa
attaaataaac
>URUG2_96/URUG2_96_SP0841_1_219
aatgcaaaagcgacgattttccagtccaacatctatgaacaagttgaaggacattttgat
catgtcatttccaatcctcctatccgtgcgggcaagcaagtcgttcatgaaatcattgag
aaaagtaaagatttcttggaaactggtggggatttgacaatcgtcatccagaaaaaacaa
ggggctccaagtgctaagtccaagatggaggatgtgttt
>URUG2_96/URUG2_96_SP0909_1_418
aatctgtctctcctagctccaaatgaaactgactgattacgtcaagcaggtttcactaga
agacttcggcagaccttttatccatcatgtccagtggaataggcgtctacgttcgacagg
tgggcgatttttccccaaagatgggcatttggattttaatcccaaggtttatcaggaact
ggggttggacgtttttaggaaaattgtccgacatgaactctgtcattatcacctctattt
tcaagggaaaggctatcaacacaaggatcgggattttaaggaactgttgaaagcagtgga
tggattacggtttgtaccatccttgcccaatagtaactccaagccaatcaagctctatcg
ttgccaatcctgccagcaaacttatcagcgtaagcgtaggattgatacccaacgctat
>URUG2_96/URUG2_96_SP0930_1_494
gtctatgggataatctgtatggctatgataaggttttacagactgctgcagaaaaaggtg
tttcagttattcaaaatatcacacaaggggatgctcattttcagtttggggacatggata
ttcagctctataattatgaaaatgaaactgattcatcgggtgaattaaagaaaatttggg
atgacaattccaattccttgattagcgtggtgaaagtcaatggcaagaaaatttaccttg
ggggcgatttagataatgttcatggagcagaagacaagtatggtcctctcattggaaaag
ttgatttgatgaagtttaatcatcaccatgataccaacaaatcaaataccaaggatttca
ttaaaaatttgagtccgagtttgattgttcaaacttcggatagtctaccttggaaaaatg
gtgttgatagtgagtatgttaattggctcaaagaacgaggaattgagagaatcaacgcag
ccagcaaagactat
>URUG2_96/URUG2_96_SP0931_1_570
ttcatgttataatggataaatatgaataatcggagtgagactatgaaatacaaacggatt
gtctttaaggtgggtacttcttctctgacaaatgaggatggaagtttatcacgtagtaag
gtaaaggatattacccagcagttggctatgctgcacgaggctggtcatgagttgattttg
gtgtcttcaggtgccattgcggctggttttggagccttaggatttaaaaagcgtccgact
aaaattgctgataaacaggcttcagcagcggtagggcagggacttttgttggaagaatat
acgaccaatcttctcttgcgtcaaatcgtttctgcacaaatcttgctgacccaagatgac
tttgtggataagcgtcgttataaaaatgcccatcaggctttgtcggttttgctcaaccgt
ggggcaattcctatcatcaatgagaatgatagtgtcgttattgatgagctcaaggttggg
gacaatgacactctaagtgctcaagtagcggcgatggtccaagcagaccttttagttttc
ttgacagatgtggacggtctctatactgga
>URUG2_96/URUG2_96_SP0932_1_459
agtggaaatgcggttgttcttcgtagtggtaaggatgcctatcaaacaacccatgccatt
gtcacagccttgaagaagggcttggagacgactactattcatccaaatgtgattcaactg
gtggaggatactagccgtgaaagtagttatgctatgatgaaggccaagggctatctagac
cttctcattcctcgtggaggagctggcttgatcaatgcagtggttgagaatgcgattgta
cctgttatcgagacagggactgggattgtccatgtctatgtggataaggatgcagacgaa
gacaaggcgctgtctatcatcaacaatgctaaaaccagtcgtccttctgtttgtaatgcc
atggaggttctgctggttcatgaaaacaaggcagtaagcttccttcctcgcttggagcaa
gtgttggttgcagatcgaaaagaagctgggttggaacca
>URUG2_96/URUG2_96_SP0938_1_355
tatacagggagtaggcatgcaaattcaaaaaagttttaaggggcagtctccctatggcaa
gctgtatctagtggcaacgccgattggcaatctagatgatatgacttttcgtgctatcca
gaccttgaaagaagtggactggattgctgctgaggatacgcgcaatacaggtcttttgct
caagcattttgacatttccaccaagcagatcagttttcatgagcacaatgccaaggaaaa
aattcctgatttgattggtttcttgaaagcagggcaaagtattgctcaggtctctgatgc
cggtttgcctagcatttcagaccctggtcatgatttggttaaggcagctattgag
>URUG2_96/URUG2_96_SP0954_1_489
agagttcattatgtcttgaccaaggaagactattttgcaaataaataagcagttgaaaag
aaatttttcgactgttttttcttcctcttacgaataatctaagagaggagaaaatatgga
agcaattatcgagaaaatcaaagagtataaaatcatcgtcatctgtactggtctgggctt
gcttgtaggaggatttttcctgctaaaaccagctccacaaacacctgtcaaagagacgaa
tttgcaggctgaagtcgcagctgtttccaaggatttggtatccgaaaaggaagtgaacaa
ggaagaaaaggaagaaccccttgaacaagatctaatcacagtagatgtcaaaggtgctgt
caaatcgccagggatttatgacttgcctgtaggtagtcgagtcaatgatgctgttcagaa
ggctggtggcttgacagagcaagcagacagcaagtcgctcaatctagctcagaaagttag
tgatgaggc
>URUG2_96/URUG2_96_SP0975_1_581
gttaatgatttggctcaggctttgggaaaagacagttccaaggattttcgtgagttgatt
aaaaccttgtccttaatggaaagaaagcaccaaattcgttttgaagaagatggcagtctg
accttggaagccaagaaaaaacatgagattaccctcaaggggatttttcatgcccataaa
aatggttttggttttgtcagcctagaaggggaagaggacgacctttttgtagggaaaaat
gatgtcaactatgctattgatggtgataccgtcgaggtagtgattaagaaagtcgctgac
cgcaataagggaacagcagcagaagccaaaattattgatatcctagaacacagtttgaca
acagttgtcgggcaaatcgttctggatcaggaaaagcctaagtatgctggctatattcgt
tcaaaaaatcagaaaatcagtcaaccgatttatgttaagaaaccagccctaaagttagaa
ggaacagaagttctcaaggtctttatcgataaatacccaagcaagaaacatgatttcttt
gtcgcgagtgttctcgatgtggtgggacactcaacggatgt
>URUG2_96/URUG2_96_SP1007_1_294
gtgataacaccagtgctgagaaccaaccaaacgcaactgcagaatctaacattgaaactg
ctagcgacgaaaacaaaccaagcaatacaagagattctaaacctgctgaatcaacttcag
aaaatgaaacaacagaatcttctacaactactggaaatcaagaaaaaccagtagaataaa
aagaaaggcgaagtagctgagctacctcgtctttttagcctttataagctacgatgccaa
tgatggtatcaactgcacgttccatagtctgaaggctaacgtattcaaaacgtc
>URUG2_96/URUG2_96_SP1016_1_735
aggcttgatttcccaacgttgggacgtccaatgatagccgttgaaattccttcacgaagg
attttgccgcgacgggctgtcctaaggagcttggttagcaattgctcaaactccatagtc
ttctcacggacaacagcagtagtagcttcctcaacatcatcatattcaggatagtcgata
ttgacctcaacttgggcaagtgtattgaggatttcttgacgggtattgttaatgaggtca
gaaagggagccgtctaattgcttaactgcaatgttcatggccttgtcagtcttggcacgg
atgatgtccatcactgcctcagcctgtgtcaaatctacgcgaccgtttaggaaggcacgt
ttggtaaattcaccaggttcagccaatcgagctccttcacggatagctagctggagaatc
tcattggtcaccgcaatcccaccgtgggtgttaatctcgataatatcttcacgagtgaag
gtttttggagatttcatggctcctaccatgacctcgtccatgactttaccagtcagagga
tcaataatgtgaccgtagttgagagtgtggctggcaaccttgttcaagtcttttccttta
aaaatcttttgcgcaatagcaaaactgtctgttccgctcaggcggacaataccaatagcc
ccttcacctagtggagtagagatagcagcgatggtatcaaattcacgtgtaatcataatg
tttcctttaattaat
>URUG2_96/URUG2_96_SP1121_1_461
atctaggagcacatagggaagaactaaatggagagcatggctataccttccgtgtttggg
cacctaatgctcaggctgttcacttggttggtgattttaccaactggattgaaaatcaga
ttccaatggtaagaaatgattttggggtctgggaagtctttaccaatatggctcaagaag
ggcatatttacaaatatcatgtcacacgtcaaaatggtcatcaactgatgaagattgacc
cttttgctgtcaggtatgaggctcgtccaggaacaggggcaatcttaacagagcttcctg
agaagaaatggaaggatggactttggctggcacgaagaaaacgttggggctttgaagagc
gtcctgtcaatatttatgaagttcacgctggatcatggaaaagaaattctgatggcagtc
cttatagttttgcccagctcaaggatgaactcattccttat
>URUG2_96/URUG2_96_SP1155_1_428
taaaatttgttgattttgtgacgattttagtagatgcacgcttgcctctatctagtcaaa
atcctatgttgaccaagattgttggtgataaaccaaaactcttgattttaaacaaggccg
acttggctgatccagcaatgaccaaggaatggcgtcagtattttgaatcacaagaaatcc
agacgctagctatcaactccaaagagcaagtgactgtaaaagttgtaacagatgcggcca
agaagctcatggctgataagattgctcgccagaaagaacgtgggattcagattgaaacct
tgcgtaccatgattatcgggattccaaacgctggtaaatcaactctgatgaaccgtttgg
ctggtaaaaagattgctgttgttggaaacaagccaggggtcacaaaaggtcaacaatggc
ttaaaacc
>URUG2_96/URUG2_96_SP1213_1_555
cgcgaagagaccttgttatccttctcaaagtaagcatttggaaaggcgaaactacgaacc
ttgttaaactcactctctgcatactgttctaggctttccccaatcgcttttgtagattgt
tgagccttaaaattcttataaaactcgacttgttcactagctgccttgagctgggcttcg
tagttttgcttaacagaagccaaagataattcattttccttttcctgcaaaagtagttgg
tttttaacctgatcccgttctttttctaggtcagaaagggtcttttgtagttgattttca
tgctccaaacgcaaggtagccaactgattttctaagagctgtacttccttgtccttagcc
aagagagcctcatggcttgtctgttcaacctctttcttggccaattctttttctgtatca
aagttttggatctgactctgtaattgcgcaatttcttgatccttctgagccagtttagtc
tgttgctcattcatggccttttgctcagccaaggccagttcctgcttcatcctatcgtgt
agttccttatcaaac
>URUG2_96/URUG2_96_SP1238_1_471
ttataggccatctgaattttccgacggcgggcagtttcatcgatagcacgttgcatagac
tgggtaaccgtgtctgcatacatgatgacatggccttcactgttacgagcagcacgtcca
atagtctggatgagtccacgttcgttgcgaaggaaaccttccttgtcagcatcgagaata
gctacgaggctcacttcaggaacgtcaattccttcacggagcaggttaattccgaccaag
acatcaaagacacccaagcgcaggtcacggataatctccgtccgttccaaggtcttgata
tccgagtgcatgtacttgaccttgatacccatttccttgaagtagtcggtcaagtcctct
gccattttcttggtcaaagttgtgataaaggtacgctcatttttttcaacgcgggcattg
atttcacccaagaggtcatcaatctgtcccatagtcggacggacttccacc
>URUG2_96/URUG2_96_SP1244_1_590
gttaagttagaagcgacttggacaccaacatcactcataatcagcagttcttccagttcc
tcgaaaaattcttcgtcaacagagcggaagttagcaaagaaggcattcaagcgggcaccg
aaacctgtacgagttttcttaagactgcggtcatatttttcctgaacggtttcttctgct
tgaggcctttctggttcaagaacttcagaattattttcttctatagttccttcgtgctca
agcttctcttcctctggtaattcttctgagtttggtaattcttctatttcttcttgagaa
acccctacagctggctctgaatcctgactttcttcaactgtgtcttggatttcctcttct
tggaacacagcttgttcaacaatttcaacctctgcttcttcctgaggaacttcatcagct
tctgtgaaggtaagatcaacatcttcaaacaaatcaagattttccagagcttcttttaca
acttcttcgattttaggttcttctttttttccgaatagacggtcaaacaatcccatatct
tatttctcctttagcacatattcttcgatagcccaggcgacagcttcctc
>URUG2_96/URUG2_96_SP1245_1_517
caaagtccactggaacaaaggtcaaggctggattaaatttggcataaagactttcttggt
ccgattggatttgataaactgttccttctgagatggcatcaagaggcagtgataatttct
ctgtttcttcatacaagcgtgctacatcatcatatgaaaagactgtcttatcaaggattt
cacctgtatttttctgaaccaaaccaccattaaaagtaatggtatactcatcttcgtggc
cgtcagtccctagctcatggagaaagaaatccatggcttttaggggacgaccagttgtca
atacgaccttgataccacgatcacgcgcagctttcaaggttgccttggtgcgatccgtca
gccttttatcagtagtcagcaaggtcccgtccaagtccaatgcaatcaattttatatctg
ccattataagccctccatataagctataaccgactggtccttatggtgaccaatcactgt
ctctgctaattctaaaatttcagatcgtgcattttca
>URUG2_96/URUG2_96_SP1357_1_486
tcatcaaaacaccaatgaaaaattggttaaaaatcatggtcaagccagctgccaactgtt
cgatgtccgtggttacacgactaaccatctctccactaccttgcctatctacaaaggcaa
tcggtaaacgatggagcttatggatgattcgctcccgtaaatctctggtataagagaaga
ttagacgattatagaggagaggattggcccattgtaccagagtatttcctattaccacca
agagcatctggagaaaaatctgccaaaaaactggtgatgaaccagccactaggacttggt
caatgacctgcccaatcagaataggtaggtaaattgataagccaacttgggcaatagttc
ctagaaaggctaggaaaaggaagaaaggatggcttgctaaatctacggctaaacgtttga
gcgtctggtttacagtttgtcgtttcattctagtcctcctttccatgttgggatgcattg
atttca
>URUG2_96/URUG2_96_SP1358_1_608
tggtttacagtttgtcgtttcattctagtcctcctttccatgttgggatgcattgatttc
acgatagacttggctggatttcatcaagtcatcgtgcttgccaacagctagcaactcacc
tttttccaagaggagaatctggtccgccatctggagtgtcgaagtccgttgagaaatcaa
gattaagctcatatttggcagatcttcgcggatagctttcaagagcttggactcggtaat
ggtatccagtgccgaggtcgcatcatctaggatgagaaacggagcctggcgcaagactgc
tcgtgcgatagacagcctttgtttttgtccacctgagaaatttcgacctcctgcttcaac
tagagcatccaagagtccttccttatcactgacaaaatccttagcttgagcaatttccaa
ggcttgccagagttcttgatcagtcacttcttgatttaaacctaaagtcaagttggaacg
aatagttcccttaaagagttcgaccttttgtggcacataggcaatccaagatctccattg
ctccaaattaagaggactcaatccatctagataaaggtcaattcttcccttgtttactgg
ataaagtc
>URUG2_96/URUG2_96_SP1380_1_604
gaactcctatcccaatcatcacattcgaaaaaatagactgatactttctgaagaccctag
tttgagccaagaaatgcactgccactaccatcactagagccacagagacaaataataagg
tcaaggacagtagcatcaaaggcaaacccaaccatagagaaggagctagcctaatgtaga
ggactagaaaataagctaggattggtacaattccagttagagctggcaagaggacagaca
gtcctttagcaattataatctctgattctttaaaagcatagggcctatacgataccaaat
ccttactctcataaaagacattgtaaaaggccgttaaagaagttgaaaaggcaatcacta
gtaaaatagcaaccatcgagctaaaataaataggtatttcctcaaaaggaaaatgaatgg
ctatattactaaaacagatgatcatcaagagactggaaaaaatgtaagaacttaggactc
tagcggaaacatttacttttttcccaggattcttagcctgcttctttcgtagattagcca
gattagcttcttgagatgaataaaggatattgatatcaactaattttttaatgaccttga
gacg
>URUG2_96/URUG2_96_SP1382_1_414
tatgacttatttgacttaggagagttcaaccaaaaagggactgtccgcaccaagtatggt
ttcaaagaagactatcttcaagccattcaagcccttaaagaacagggaattcaacctatg
gccgatgtagttctcaaccacaaggctgctgccgataacagggaagcctttcaggttatc
gaagttgatcctgtagaccgtacagttgaacttggagaacccttcaccatcaatggctgg
actagttttaccttcgatggtcgccaagatacctataatggcttccactggcattggtac
cacttcaccggtacagactacgatgccaaacgcagtaaatctgggatttatctgatccaa
ggggacaacaagggctgggctaacgaggaattggtcgataacgaaaacggaaac
>URUG2_96/URUG2_96_SP1383_1_527
gtccgtagtcagctacctgtccacccatttcagcataaaatgacgtttccgcaaagataa
gagaggcagttccttctgaaacagctcctacttctgcattgtcagcaacgatagctacca
atttagaagacaattggctagtattgtagttgaagacactttctacagtgatgttttgaa
gagtttcattttgcatacccattgagccacccttgacagctgacgcacgcgcgcgttctt
gctgttctttcatggctgcttcaaaaccttcacggtctacagtcataccagcttcttcag
caatttcttcagtcaattcaactgggaatccgtatgtatcatagagtttaaagacatctt
gaccagcgataacagattgacctttttctttcaagtctgctacaatgccttgggcaaagt
gttgacctgagtgaagggtacgggcaaatgattcttcttcgctcttaacgattttctcaa
taaagtcacgtttctcaagcacttctgggtagtagctttccatgatt
>URUG2_96/URUG2_96_SP1419_1_643
ataataaataagatccgcaagatagccttttctctctacaccattaacaatggtttgtag
ataggacattccagccttttccatgacacgacctgaagctgggttgagactggcataacg
tgctctgaccttttgaaaacctgcttgagtaaaacaaaagtccaagacagctttcaatgc
ctctgtcatcataccatgtccccagtaagccttgcctagcacatagccgatgtcacagct
taaatcagcctcgtctatcttaacgatgctgatatctcctattacttgctctgggttttc
ttttagacaaatggcccatttgtaatagttgagattagtataggaagcaacccaattgcg
aatcgagtttcgagtgatttcgacatcaggatggggatcccaggtaacataggtcagatt
ctcagcggatgaagcccaattttgaaacatggcttctgcatcactctccacaaatcttct
taaaatcaaacgttctgtctgtaatatttgcgtaccgatagatttcatgatgctacctca
cttccttatttctatgctcgtagtaaaaaggctcaactcagtaacagctagaaaacgagt
ttgtcttctaatttcttgacgcagtcgctgcctggtttgaaat
>URUG2_96/URUG2_96_SP1453_1_714
tgttccgatagttgtttttccatccttcttcttgatggtgacatccatgagaacaccacg
ttcagtccacttagcattctcttcatctcccatagattcaattcgttgattggaaatgaa
gttccccatttaatagataatgagtttcttatctccatctttttcaaccgtttcagatgg
ttcaacaacgtgaggatgccctccaaagataatatccgctcccaaatcgatcatcttgtg
ataaagagctttttgttcttcagttggttccaatcgatactcaacacccatctgaagcat
gataatggtgatatctgcttccttctctgcccgttcaatttcaaccttcatcttatcttc
gtttaaatctgaaagataacgattatagtcttcctgagaaatatactgctcaattccatt
gaaaccataggaataggctaacaatgcaaccttgataccattcacttccttaatgaccag
cggagcctgatcacgtggttcgtgcgtataaactccgattggagtgattccagctttctc
aataatatcggccgttgaaataactccctcaatttgcgaatccaaaatatgattatgagc
taaatccagcacatgataacctgcctccttaatagcatccataacttcaacaggagcatt
aaagagaagataacccgctaaataatgatccttattaatggttccttcaaaatc
>URUG2_96/URUG2_96_SP1474_1_559
gatttggtcaacaatcatttgctcacgttcacatggatctgcgattacaaactgcttacg
aaggtcttcttcatagctcaatgctgactgaattttggtttctttccccaagaaacgatg
gccacggctcacacgacctcccttgatatcaaggaaatccaagtcaaactcttgctcatc
caagagaacagttaaagtgtgaacagggcggatgtattcaaagctgtttccagcccagtg
catgctgacagggaaagtcaatgacttcaagacatctacaacaccaggaacaatggcttc
aactgcttgaccaacttcttccttagtgacatagacatattcttcacccttgatttcacg
gaattcgatatcttcaacagtcaagccttttccacggacaaatccttgagctgctttggt
gaagtttccatcactatccaaggcaattttctttgctggtcccttgaaatcttctgtcaa
atcagactgtttgtctgataaaccagtcacacgaacagccaaacgacgtggtgttgagaa
ggtttgaatggcttcaaaa
>URUG2_96/URUG2_96_SP1623_1_406
ggattcttgggaagagagctgtggctaggaagcctcctactgaccagacaatcaagagga
ctcgccatagagtgaatggcatgcaggctctaaatacggataagaaaccaattgacccca
agagataatagaggagagttgagatttctaactcagaccaaccttgactcgttccaaaga
ttttcacaaaaagaacgctaaacacgaccatgagggcacttggtagggcacgaagcatgg
atcttctgaggaagtttggctcgacaggtttgatatttcgctcaaaagtcaaaacgaatg
gtgggaaaccttccacaaactggtcaatcatggtaatctggatcggaatgaaggggaaaa
tcaaaatccactctgaccgacctagtaaagcactggcaatacagat
>URUG2_96/URUG2_96_SP1674_1_666
tattttttgcaagctgaaacgattacagatgatttatcttctcaacaagtcacccaaaaa
ttacatatttctcaagctgctttgacccgctttgctaaaaagtgtggctttactggctac
cgagaatttattttccaataccaacatcaggcagaaaatcaagccaaccaagtctccaag
cacagtccactgaccaaacgagtcctcagaagttatagcaatatgagggaacaaacacaa
gacttgattgacgaaatccaactagagcgaattgcccagctaatcgaagatgctgagcgt
atctacttctttggaacagggagttctggcctcgtcgcccgtgaaatgaaattacgtttt
atgcgactaggtgtggtctgcgaagctttgacagaccaagacggctttgcctggacaacc
agcatcatggatgaaaattgtctagtactgggcttctcactttcaggctcaactccttct
attttagatagtctattagatgccaaggagatgggggcaaagactgtactctttacaagt
gttcccaataaagatagccagacctatacagagactgttcttgtagccacccacagccaa
ccctcctatatccaacgaatatccgctcaacttcctatgctcttctttatcgatttgatt
tatgcc
>URUG2_96/URUG2_96_SP1734_1_507
aggcaatggagtcacgcttgttttttcgcttgatgctagcaatatctggccagccttcac
gcaagatacggcgaaggacagcgttgaccaatttttcactgccttttttacggagtttgg
ccaattccactgcttcattgaccacagcatgatctggaatcttgtccaaatagcggagtt
ggtaggcactcatgagaagaaggacatagagccagctgtctaactggtctctgtcttcga
taaagtgggataggtaccattccagagtcagtttacgggctaccgttccatagaccagct
cggtcactaagcccttgtctgctgccaaaagttgacttccctttagatgcttatttaagg
cgatatttgagtatgcttggttcacaaaaacatcctctagcactgctagagctaaacttc
tagccgtttctactttagtcaccaaatcgttctcctacagtcaatgtacgtccaactcca
ttgaggaaggaagcaatgtccatctta
>URUG2_96/URUG2_96_SP1736_1_487
tagcgaatcttctgaaccaaacaggcgtactcgttcttcctgactcaagccttccagagg
atagagaatcttgtcatagctagaattcagaaaccctggaagcatggccttgaggataga
gattttgtaggagaagacagatttgcgtaactcctcagccagccagagttgttctggcgt
gagaacaggagaaaaatccagcacctctgcaatatcttttaaatcttgctccatctcttc
tccatctgattgggacttcaaaccaagaacaatcccttgaatcaggcgattacccttacc
aaaaggcacatgaacccgcatcccaacttccagcattccctcaaattcctccggaatcct
gtaactatagggctggtccgtctgcatcaagggcacatctacgataatcttagctagggc
catcttctcacctcctccttgtcagtacattcttgcaatagaaaaaataagattgagtcc
ccccaac
>URUG2_96/URUG2_96_SP1781_1_788
ctcttatttctctaattctactaaaacactaagggctgataaggcgtaaagcggtgctgt
ttctgctcgcaaaatacgaggacctaggcctaccaaaacggctcccttagcttcaaaact
ttcgatttctgcaggtgagagaccgccttctggaccaaagataaagagcagtttggctcc
tgtttcaagaccagtgactgcttgcagaagcgcagcggcttctccttctttagctgattc
ttcataagctactatgatagagtcaaactggtccagctgagctagaaaatctgctttttt
ctcgaaaagtttaatacttggtacaatattacgcttgctttgctcggctgctccaagggc
aattttttctagtttttcaacttttttacccaatttcttgccatcccacttggcaactga
ccagtctgcaggaaaggcccagatttggctagcacccagttcggttactttttgagcgat
gaactccagcttgtctcccttgggaaatccagatgcgatggtcacttggactggtagttc
cacattgtcatttaattcttggaccaactcaaactgacgattttccatatccagcacgcg
cgccaagcgcttgatgccatcatcaaagactaaggtaacctcatcctcttctttcaagcg
cataacctgaaacatatgcttactggtttccttgtcctcgatagtgacaggagagatagc
actgccttttacaaaatactgctgcatgctagcctccaatcacaccagagatatccttgg
ttttctta
>URUG2_96/URUG2_96_SP1785_1_620
gttccacaagcaaaagctagcataataaagacaacagctagcacataaaccaaataagtc
ccaattttcttcataacacctccaaccaactcctagtatcttggataaggataaaattct
ccctcttccaagccaacttttccttcttcaaagacttcttggttccattccatgacaaat
tcctctgcttctgggtcttccaaaaagtccatgaggacatctagcccaacctcagcagta
tctttaaggaaaagcacaaaataagctaaaaattcacgggaaaatccttttttaggcagg
taaggaataacagtcaaatagtcttcctcattgactgttgacttagcaggattgtagaaa
aggaccgcttcctcaaaaagaatgtcatctgatgaaacctctccgtcttcatccaccatc
tccacacctgcagcattttgcgcttccaatagaaaactcacttctaccgcatggttgcgt
ttgtcccagctaatctcaaagtcaaagggaaagttcttgtccaactcttcctctaaaaca
tctaaaaatccgtatgttgccattttgtcctctttctatgcgactctttaatcgccccga
ttgctcggaaatatgctaaa
>URUG2_96/URUG2_96_SP1811_1_418
gctgtatcagccagatctttgacaaagttctccacaccgtactgaaagagggggttgaag
taggtcatgatgaccagtggaatctctgtttcaatggttttcaaggtttcaactaaagcc
tgggtagaggtcccgtgggctaaactgcgcaagccagcttcttcgataacaggtccatct
gcaacagggtctgaaaagggaatacccacttcaattgcagagacacccaaatcttctaaa
aagtgaattgtttcagcaagaccgtccaaacctttctcgtggtcaccagccatgatatag
ggaacaaaaattccttttccagctgctttaatagcattcaatttttctgttagtgtctta
ggcatgagcttctcccttctttgctgcatctgcttccaagcggtctttgacttgaacc
>URUG2_96/URUG2_96_SP1812_1_462
tctggaccaataccaggatagtccaaacctgctgagatagagaaggcttcaagaatttga
ccatgggcatcttggagcacatccatgagagaaccgtgaagaacacccggacgacccttg
gtcaaggtagcagcgtggtgctctgtatccacaccaagccctgctgcttcagttccatac
atagctactgactcatcttctacaaagggatggaagagcccaatagcattagatccacca
ccaacacaggctactagagcatcgggcagattttgacctgtcatatcgcgatactgttgt
ttagcttcgcgaccgatgacactttggaagtcacgaacgatttctggaaatggatgaggc
cccaaggcagaaccaaggatatagtgggtatcgtcgatattagccacccatgaacgaagg
gctgcattgaccgcatccttgagcacgcgcgaaccatctgtt
>URUG2_96/URUG2_96_SP1813_1_748
aatgtttctgggacaaaacgtccgccgaattttccgtaaaatccatctttatttggttcc
tgatatgccatgctttaccctctctataaatcttctaatcttttcatgatctttttgtcc
atctgtctccactccgctcgatacatctactgcatagggagtaaaatgttgaattgcttt
tactacattatcttcattaaggccacctgcgataaagaagggctgtgctagtccagtcgt
atccagttgaccccaatcaaagggctggccacttcctgccacaggggcatcaaagagtag
ataatctgcctgagaattggggacatgcccatttccatctacctgcacagcctgaatact
ggcacaaggcaaattctcaaataaatcatctgccacctgaccgtgaacttgaaccaagtc
caagccaactttgtcaatcgcttccagcagttctacccgacttggtgaaacaaatactcc
aacctttttcacatctgaaggaataagctttgccaactcagctgcctcttctaaagtcac
ctgtcttttactaggtgcaaagacaaaaccgatgtagtcggctcctgctgaaacggctgt
ttccaccgcttcttcggtcgatagtccacaaattttaacctttgtcaatctgcaactcct
tgattctctggaccacattttctgcctgcataagagctgtccctaccaaaattccgttaa
agtatggggctagtcgttccgcatcctg
>URUG2_96/URUG2_96_SP1817_1_728
aatctttggtgctccagaaacggttccagcaggaagcgttgctttcaaggcatccatggc
agtgagttctgcaagcaaacgtcccttgaccacactggtcaaatgcatgacgtagcggaa
gagctccacctccatatacttagtaacttggacactggccgtttcagagatgcggccaat
atcgttacgccccaagtctaccaacattcgatgttctgctgtttccttctcatcagagag
gaggtcagtcgccaaggccttgtcttcttcatccgtagcccctcttggtcgcgtccctgc
aatcggattggttgtcacgatgccatttttgacagaaaccaaactttctggactagctcc
gatgatttgataatccccaaaatcatagaaataaaggtaattagaaggattagttacgtg
gagatttctgtagaagtcaaatggatttccagtaacttctgctgagaaacgctggctgag
tacacattggaacatatctccgttacgaatcaagtcacgagctgtttctaccattccctc
aaacttatgtggagcgatatgcggtttgaagtcaagtggtgataaatccaagtcttcaaa
ttcatttggagcaggaatgcgtaattcctcaagcacttggttcaaggatttttccaaggc
ctcttgactgcgctcactataaagtgcatcctctatgacatgtatcttctccttcttgtg
gtcaaaga
>URUG2_96/URUG2_96_SP1839_1_607
ccacgctcggaaacaggggagtcgtacccctgaggaagttcttgaataaaggaatctgca
tccacaaaggctgccgcagcctgaacctgctcatcactgatttcttggtacatggcgata
ttggacttaataattccatgatagaggaagggttcctgcaagaccaaaccgatgtttttt
ctcagctcttcttgactgaaatccctgatatccacatcatccaagagaactctccctgac
tggaattcataaaagcgcatgaggacattgataatagacgatttccctgaacctgtatga
cctacaaaggcaatggtttcacccttattaacagagaaagaaatgtcatccagaatcgga
tgtttaccgtcatatgagaaacacacatgttcaaaacggatattgccttcttggactttg
gcttgcccattttcttgaagaggttcataggtcctctcgtctatcagggcaaagacacga
cctgcagaaaccatagccgtttgcagagttgaaaagttttgcgtcacctcaatcaagggg
tcaaaaaggcggttgatgtactggataaaggcatacatggtcccgaccgttatcccgata
gaaaaac
>URUG2_96/URUG2_96_SP1852_1_464
gcttagagagattgatggtaatttcaagttctccataatcagatggaacacgataagcga
tatttttagcaatggccttgagtttgatgtagtcatttttctgactgagttgataaaaat
cctctatcgcttgctcaggagagttggcataggcttcccagaagtcacgattgacctgac
tcggacaaggagtcaccaagtccatcagttcagtaccaaggatttcacgcgcagtctgac
tatcctcaatcgtctctaatcgaacggcttcctcaactagctggtccttgaggtcaatca
atttatccagattggtctcaacttccaaaacaccttctcccactcgtgccaaaacacggt
tggtcaggtagattcgatccatttcctcaaatgaactttcagaaatgacatgtgttacaa
atttatctactaagatcactatagagcctccttttgactagtca
>URUG2_96/URUG2_96_SP1853_1_538
gtatctaagtaaatagcacgttggtcagcccccataccaatagcaaattggtccatgata
ccagagttgactccgataaagttgttttctgtttgttttccgattttaaccaaatctaaa
cggtctagttttaaatcaaagagatgctctgccacgactcctgtcaagagctccaaggat
gctgaagaagacaagccagaaccatttgggatattcccataaacataaaaatcaaaacct
ttgtcaatcacgtgcccagctttttgcaagaaatgaagaaccccttttggatagttggtc
cagttgtgctctttttcaaacttgaggtcagcgagaggcacttcgataatgcccttgtcc
tcaaagttagctgagtagaaacgcaagacttggtcgtcacgcttacgagctgcaccgtaa
gttcccaaggaaatagcagcaggaaaaacgtgcccaccgttgtagtctgtgtgttcacca
atcaaattaatacggcctggtgaaaagaaggtttggtctgcttcttgaccaaaaacag
>URUG2_96/URUG2_96_SP1854_1_625
aatcctttttactaaaattttagtaaactatcagtaaaaagaagaaaaatatgatatact
aacctaatcaaggaggatttatggctaccttaaaagacattgcacagctagcctctgtct
caatcgcgaccgtatcccgtgtcctcaaccgcgaccagagcctatctgttacagaagaaa
ccagacaccgtattttaaccgttgctgaagagctgggctacaccaagcacctcaagacag
gcgagtcccacaaacccaagcaaaagattgccattatccaatgggtcagcgaacaagggg
agctggacgacctctactactaccagattcgcctaggaatagaaaaaagagcccaagagt
tggactatgatatcttgcgctattttaatgaccacccttttaccctaagcgaggaagtga
ttgggattctctgcatcggaaagtttagtcgagctcagatttctgcctttgaagaatacc
aaaagcctcttgtatttctagacagcgatacactttccctgggacatacctgtattatca
cggatttttacactgctatgaaacaggttgtcgattatttcctcagtcaaggaatggacc
gtatcgggattctaacaggccttga
>URUG2_96/URUG2_96_SP1858_1_756
cattcctttgttataagagatttgagaacaccttgttcattatcattatccactaaaact
caaagaaaggatagaagcaaaacgtcagctttattcagttctgaacaatttgcctcaagt
gtccatatgactaacattgaccgccgtatcagcaaaaccaaaaaagccatctatcaagct
tttatacaacttttgaatgctaagggctacgaggccactactgttcaggatatcattgat
ctcgcagatgtgggacgatccaccttttactgtcactatgagagtaaggagcttcttctg
gaccagctctgccgctacctcttccatcatctttttgaaagagagcaagccatttcaacc
gaggactacctcgcccacctctttctgcattttcataaaaaccaagaccatatcaccagt
ctgctattttccaaaaatgactacttcctccgtcaactccataaagagctagaacaccat
gtctattccgtgctagctgataatttaaaagaagcccaccctaatctgcctacttcttac
ctccaacacttggtcatgtccaactttatcgagacattgacctggtggctcaaaaaaggt
caagatttcacagaccaggaagttgtccaattttatctagaccttctcattcctaaaaat
tgaatatagagtaaagctcagttgtcttatttctagattactgagttttttatcttttca
acaacaaaagaggacccgccgatcctctttttcata
>URUG2_96/URUG2_96_SP1860_1_616
tttgaatatcccctgactgaattgcctgataacgaagagctggctgcatagtcgccacat
tgagattgagaccatacattgattgcaagcccttatttccatcttcacggtcgttaaact
caagcgtaaagcctgccttcagctgcccttccacttttttcaaatccgaaatggtcttca
agccatattcttgagcaatctttttcggaacagctacagcataggtattttgataagaca
taggtttgagataggctagatgatcctgcttggcaatgccatcacgcgccacttgataaa
cctgctctggctcatgactcaccttgggtgatggttgaagcaaactttcagtcaccgtac
cggtaaattcaggataaatgtcaatatcaccttttttcagagcttcataaaggaaacttg
tcgtcccaaaattcggtttaacagtcgcagtcatgctggtattttcttcaatcagcaatt
tatacatattagccaaaatttctggttctgggcctattttcccagcaataatcaagtttt
ccttctctttttgagccaaaagagctggactataagacagacccagtaataaagccacca
aggcaaaacctgagaa
>URUG2_96/URUG2_96_SP1863_1_567
tgtataggttgtgagcatttttcacttgttgtgacatattctaaacctcatttcccttct
ctttcagattcgccaaaattctttcttgaaaaccttcaaattggtgaatttcttcctctg
aaaatcctttgtaaaagatagtatccaatttctgactgacacgatgccccacttctttct
gggacttgcctaactccgttaaaactaaatacttcttacgcttgtcttttccacacggac
taacaattacaagcttttgttcctctagcttttttatcatagtcgtcagcgtattattcg
caagtccagtcgcaagcgcgatatctgtcgcagttgcgcagccagtttcactattccata
aaaccgctaaaatcttgccctgttcacccctataaagagcctcaggatcttgactcagta
acttttgaaaaatccgcccattcaacaaacgaatatgatgggctagcaaatgaccatctt
tcataacacctccaatttatttcgatatcgaaatgaataaaacaattgtaacactcatca
ttctaactgtcaactatttcgatttag
>URUG2_96/URUG2_96_SP1908_1_248
ctgcattattttcacgcatagcacgttgggcacgactttccaagagttggaatcctgtca
caaggacttcggttacataattcatctgaccatttttctcaaagcgacgggtacgcaatt
ctccatcaacggaaatgagactacctttggttgcgtagcttgccaaagtttctgctagcc
tgccccataggaccatattgacaaaatcaacttcacgttcaccgttttggtctttgtaac
gacggttg
>URUG2_96/URUG2_96_SP1982_1_458
gacattggccaacatatggtcaatacggccacccaaggcaccgaaaatagtgacctcagc
ctgaggattttgttcaaagatggttaagagagccaattccagatctgtatcatccttttc
tggtcgggcttggacaaaatgctgggcacgtttttgaatcacctgtcgctcttcttccgt
cacagaatcaaaatctccgactgctagagcaagaggtaagtcttcttccaagacccagag
cgagcctcgatccaccccaacaaaagcatcaaaatctgtccgataatgaccgcggtttcc
gcctgcaaaaactgcaaccctagtccagttgttttctgagagtttgtactcgctcattga
cttctcccttaaagacataggaacctgctacaaaaacagtcgcaccagcttctttggctt
gagcaatagtttggtcatcaatcccaccatccacttcg
>URUG2_96/URUG2_96_SP1992_1_606
cttataatctaactttaagtagagaatagaattttctagctgttctattttctacgtcta
gtctttcttcctagcaaagcaaaaccacttgttgccaccactagaccaagactagcaagt
gctgcacttgatgctgaacctgtgttaggtaattgtttgccagcaggtgactggtaggta
acattttgcattgttcctgcagttgcttgcggtgcacttgttgtcttaggagcagcatta
ggagccactagtctcttaggaactgtaaccatggcaatggcttgcactccaatcgtttct
gcttccttcacatcttccatagttttcgcattttcaatctctttgagagctgcttgtttt
tctgcttccactcttgctaaaagttctgctttttctttatcagaaagcggtgcgcctttg
atttcatcctgcttgtccttggctgctttttcaatggcatttttagctgattctttttca
gtagctaattgcttagaagcttgtgattgagctgagttttgtgaacctgtgtgagctgat
ccacccgcctggctaccaccgcctgcattcgcattagcatctgagcttccagtattgcct
ccctta
>URUG2_96/URUG2_96_SP2000_1_264
catagtttcggactgttccgttggatagataaagtttgtctgcaatttcttggttagaga
agccctgagcaattccctttaaaactgcgatttcttgctccgttaatggattgggatgca
tcatcaccacttccatcaattcaggcgaatactccttgcctccttcgaggacggtgtgca
aggtttgcatgaggtctgcaatgtttctttcttttaatacataagcatctactccagcct
tgaccgcacgttcaaaatacccag
>URUG2_96/URUG2_96_SP2052_1_847
atggtgcggttgactcgggtaaaaaaggcttcccaagttttttcagcatagatttccaac
tcactacccagcttggacttaacttccccatactctatgatgagactcaattccttccta
aagaaaggataggttcctatcgtctgagaaaattcacggccatttttcagggtttgagcc
agatcttgaccgatttctttaaagagctgggaaccttgttcctgcatcatttgaaaaatc
tgcgtcagctccattccctgtgaaatcatattcccccattcacgtgcataataggctgtc
aagtaggtctgcacaaagattccaataaagggaaggcgtgctaagatagaaaagacactc
atcttagaacttcttttataaaaagttagtgctaaaagggcaagcacggaaacaagccct
accatgcctagaaaaatttgtggcagattaccgataattcgggtggcaatattgctacta
tccagttgtgggagcaggtaattccgtagccccagcataattaagagaagaaaacccagc
aaaatcaaaggataggtcgctacttcaattaactttttcttgaccttggccagattgtct
agatattcttctatctttcccaaactcaggtgaagattgccatgaacttcagctagagat
aactgagtgacaatggtacttgaacatcccaaactttccatcatttctgagaatgatttc
ccctgagacaagcctgtacgcatctgggtcacacactgcttgtccaacaaggaactccta
tctaaaaaggagatagtctccaccagatgaaaaccgctagaaaagagattgttaaatagg
gtgatga
>URUG2_96/URUG2_96_SP2095_1_713
agtgaccaacattagtaaaaataccaaggccgtcactaagaggaagaaactcgtcacagg
gtaacgtctatcaaagatttccttcatcaattaatacctcctgaacaggaatatcatggt
tttcaggtataaagtcctgaatttgacaaggatgaaccgtactcaaagtatgaccagaaa
aatgttccagatagcggtcataataacctccaccatatccaatccgatatccatccgtcg
taaaagccaggccaggaacatgaatcaaatcaatctgagatgcatccaccacttccaaat
ctccctgtggctccagtaaggcaaaggcagtttttaccaactgctgcggatcatagacta
caaagtccatgcgccccttgggataagttttgggtattaaaaccttcttgccgtccttca
gcgcctgctcaatcagttcccgcgtttgaaactcatgagaaaaagagaggtaggttgcga
tgaccttggcttcttgataaaaggggtgttgtaaaattcgctcggttaaagcttggtcta
tagcctgtatagcctgtttttgttcttgagataaagccttcatttcatgcaagacttgct
tgcgtaattccgatttcatagacaagccctctattctgctgccttctttttcaggaaact
agacaccgcagccaccccaatagctaagacttcttccttaggactcatttgag
>URUG2_96/URUG2_96_SP2096_1_626
aactagacaccgcagccaccccaatagctaagacttcttccttaggactcatttgagagt
gatgaagagcgtagggactatcgatacctagccaaaacatcacgccatcaacctttgaaa
ggagataaccaaagtcctcgcctgtcatagcaggttcgatatcaatcaactcgattccgt
ctttttcgtcaaagaagtccatcagttcacgcgccaaggctggattgttctcaacaggta
ggtatccaccttgtttgagttccacttcgacttccatatcaaaggcagctgcaacccctt
ctgcaactgtttttaccctcttttgcaccaaaagactcatgtcctgtgtcaaggcacgaa
tagttccatgtaaaaaagctgtgtctgtgatgacattgttggtggttccagcttgaaaaa
tgccgaaggtcaccactgctccctcgattgggttgacattgcggctaacaactgactgca
cttgggtcacaaagtaactagccgccaccaaggcgtcattggcttcatgaggaaaagctg
cgtggccatctttgcctttgaaatggatcttcacctcgcaagttcctgcaaagagtgtat
gagtattagtcgcaatctggccgact
>URUG2_96/URUG2_96_SP2120_1_233
gggtgtactcatcccgttctagtaggctaatggtctgtctggaaacccctgccagtttgg
ctaggtcggtttgattgagaccatcgcgagctcgaagctcttttagacgattttttagtt
gcatgttacacacctactctccgtcaaattcaacggtttggatatcctcaatacgttgca
acttgaatttttcttttcccgtattatctacacgtcgtagctttacccattcc
>URUG2_96/URUG2_96_SP2121_1_498
atcaaggcttggcggtaggctgcacggctctcaggatttccaagagtgttgaggtgcaat
ttgacaccttgaataccgatttccttcaaaaaataggctgccatagagattgtttccaca
tcggtagctggattgctagagccaaaacactcaacaccaatctggtggaattggcgcaag
cgccctgcctgtggacgctcataacggaacataggtcccatatagtagaacttgcttggc
ttttgcacttctggggcgaagagtttattttccacataggaacggacaacgggcgcagtt
ccttctggacggagggtaatatgacggtcacccttgtcataaaaatcgtacatttccttg
gttacgatatccgttgtatctccgacagagcgactgataacctcgtaatgctcaaaaata
ggcgtgcgcacttctgcatagttatagcgcttgaaaatctcacgggcaaagccctcaacg
tactgccacttagcagat
>URUG2_96/URUG2_96_SP2122_1_516
ccacttttaagaaaaacgagacgtaaatttcgataaattgttaggaactggtctttgata
gaaagcttctcattttttagtttttcaccatcagcagatgacattgacaggctcaatttg
ctttttcctaaaaagaggatagtggctgatactaggaaaaagcaggcattgattcccgca
acgagagaaaaattgttgaccgatagagctaagagccagactccgaaagcttgaccacca
atagctgaaatataggtgatgaactgtgaaaaagaataagcctccatcaaatcatcttca
gctactttttccttaataagaggcatacgcaggccacctgcaaaatcactgatgatatca
ctaatgacattgatcaaacacaggctagaaaaggcaaataaactagcttgctgaacaact
agggctgccagaaaaaataaaaccgcctgaaacaaaccgctatagaccatccatttgacc
ttggccctcgtgtaatctgcccgaatccctgcaaaa
>URUG2_96/URUG2_96_SP2141_1_479
gcatagtttccagctttttctttaatgttagcaagcgtctcagcagcctgagcgaagtgc
ggtttgtcctgttcaggtgtcatgtgttgatcaagaatcggacaaagaatatcctgataa
aaaacatagcggttgggattgataccgctgagattgcctggtaggtctggtaagaggttg
gcaaggtcaatctgcataaaatcctcaaccgttagaccagtattggtcttgaagtgcgca
gacaaaccatctaggtcattgcgatagctgagttctgcccagatttgcaagcttggtagg
atagagaactgggcagtttcaccaccattgtctccccaacccgttacgatgacttcttta
atctgattggcacggcaggctttattagcctcgatagccactagacggctaaaatggttg
tgaggtgtaaagccaatccacttccaagctccccctgcaaatgcaaggtcatggctaat
>URUG2_96/URUG2_96_SP2142_1_619
tcccaatcagtatgaccagatttttcaatcacgtatcgtaccatattcccagttgatgct
agttgcgaccagttattaagtttttcagcaggggcaagggttgtcatgtagccaaattct
ccacccagaccgtggcgacctcgatgaagtctaccattgataatcatggctccgccaatc
cctgtcccaatcacgacacaggctgcattttcaagctctggatgagctagtagttcactg
agtccaacgcagttggcatcattttctaaatggacaggtagctgataagagctaagcgcc
tcataccaagaaaagccatggatatagggcaccgcactgaagccatcaatcacacctgtc
tcttgattgaccgcacctggaacgctcatagcaatcccactgtaatcctgttctgacaag
cgttgatctagccacgttagtaaatcctccaagttttcaggcgttgaaatacttgtctta
tccagtattttcccatcaggagtcagactggcaaacttaatcccagtccctccgatatca
atcgttgcaatggtcattgtttttaccataaaaaggggcgaatcagtagttagttcttac
cttttcgcccctcctttct
>URUG2_96/URUG2_96_SP2144_1_529
ttcttgcacataacccaagactactacagcaaacatatttgacggaatcaagtaactata
ctggcaacagtcatcactcggacgaaaagctgaccaagtcatacctgtcactgcaaagtc
aggtccaaagccatcatttaccaaggtgtcttccttacggtccgtatctcggacaaaacg
ataaggagagttcttgtggtcttgttccaccgtccacagatggagaatttccttagtcgc
tgcgacaaaaatctcatcaaactgactagtctcgccagtctctttccagaggagataagc
caactgcaaaggatagcaaagcgaatccacctcatacttgcgctcccagatccagccgtt
aaggtctgtgtggtcagtctcgtggtgccctttccagttctcctcaatgttgaaggagtt
agcatagggatccttgagtaccaaggtcatctgacgtttgaccaaacctgcaatggtctg
acgcaggagggcatctcttttagctacatgaaggtagggtctgagttgg
>URUG2_96/URUG2_96_SP2158_1_674
ataacaaattcccattgtctatctttttcttcacggcttaaaacaaggtcttcacggtta
tggtcgaatccttcttttacgttttctttcacccatttgagcgcacgttcgaactcttca
gggtcgtaaataccacggtccatacggcgtgtgaactccgtcatatctaccgattcattt
cgcattcctaagtattcttggaagaaatctgaatttacaatagaaccgccaatccccatc
gaaacactacccattgatagataagcagtgtctctcatcaagccagttgcaagagctgca
cgcgcataacgtaaaagtttttctttgacatcttctggaatatctgtatcattagcttcc
tgaacatctctaccataaatcccaaaggctggaatccctttttgagcatgtgaagctagt
acagctgcaagatagacagctcctgggcgttctgtcccattaaatccccaaatagcatga
ggaatatctggagacatatccatagtttcactaccataacaccagcatggtgtaactgta
attgttgcgcaaacatttgattttttaaacaactcatgggaagctgcagcctctggaaca
cggccaatagtagatggagaaatcacgcattccacaggttccccatctggatatttcaat
gtgcttgaaatcaa
>URUG2_96/URUG2_96_SP2191_1_359
tattcgtcgatacaaaataactgcataaactggaaaaactaaaacaaaagtcatataggc
atgactcaacaaggtcaagccaatcaactcaggtaaaatatttaaaaagtaattaggatg
ttttactgtcctaaacaagatatgatctacatatttgtgattattgacaagcataagctt
cactgtccaaatatctcccaacaagtgaatcaccaacatcaacatcagcatagaaaaaat
aagcaagactaaaccaaccatgctcataccatcaaacattgtcttatgcaccattgcttc
aacgaggcaagagagataaaaaacaatatgagccaacgttaatcgttttgtattctcaa
>URUG2_96/URUG2_96_SP2194_1_622
aaagaggagaacggaatagggtttattgcgaaccttctctgtcagctccccaccttcttc
gtaacccacatagcctggaggagctccatttagacggctggctgcgaatttctccatata
ctcactcatatcaaagcggataagggctgattcgtcatcaaagagaacttctgccaaagc
cttggccaactcggtcttaccgacacctgtgggtcctaggaacataaaggaaccgatcgg
acgcttgtgactgcgaattcctgactgattacggcgaatggcacgactaatacttgaaac
agcttgatcttgaccgatgacacgtttatggagttctgcttcaagatttaaatacttctt
agcatccgtttgagtcagtttttgaactgggattcctgacaagcgactcaaggtggtcaa
aatatcagactctgtcaccaagtctttgtagacaggtacttcctcttcttttgcgattag
ctgggctgcctgtttccacttgccatccatcagggccttgtcagctggactcaagtcaga
atcgtctgcttttacatgctttgatttattttgcactgttgctgccgcctcatccaagag
atcgatagcagagtctggcaag
>URUG2_96/URUG2_96_SP2198_1_484
agttctgcctctttgttgtctttagaagcagttccttgaccacaggccacaagcacaaca
gctacaagagctgttacaagcgttaaaaacactttccatgttttcttcattttgatttcc
tcttttctttttcagaaacattctaattctacgaacgtttccatttaataacatattttt
cgctatatcgaccaacttcatacccaaaaggctgataatcgataccagaataataatagc
gaacatggtatcatactgaaacaattttttggactgaatcatataaacaccaagcccctc
aaagcctcccaaccactcagataccactgttgtgataaaagcgtaggagacactgaccct
cagaccagcataaaagtagggcagggtgaccggaattttaaaatgccacaggatttgcca
aggcttggcccgcatcagactaaacaaagtcagcatatccttgtcgcaatgcctaaaacc
gtcc
